# Supplementary material for: Data fusion and multivariate analysis for food authenticity analysis
Source: Nat Commun. 2023 Jun 8;14:3309. doi: 10.1038/s41467-023-38382-z (PMC10250487; doi:10.1038/s41467-023-38382-z)
Supplement: Supplementary file 3 — Source Data [file 41467_2023_38382_MOESM3_ESM.zip]

Archive with 2 entries (2 files):
- Source Data 2.csv
- Source Data.xlsx
