# Supplementary material for: Data fusion and multivariate analysis for food authenticity analysis
Source: Nat Commun. 2023 Jun 8;14:3309. doi: 10.1038/s41467-023-38382-z (PMC10250487; doi:10.1038/s41467-023-38382-z)
Supplement: Supplementary file 3 — Source Data [file 41467_2023_38382_MOESM3_ESM.zip › Source Data 2.csv]

Class	100.1	100.3	100.5	100.7	100.9	101.1	101.3	101.5	101.7	101.9	102.1	102.3	102.5	102.7	102.9	103.1	103.3	103.5	103.7	103.9	104.1	104.3	104.5	104.7	104.9	105.1	105.3	105.5	105.7	105.9	106.1	106.3	106.5	106.7	106.9	107.1	107.3	107.5	107.7	107.9	108.1	108.3	108.5	108.7	108.9	109.1	109.3	109.5	109.7
Alaskan	9.65E-06	8.36E-06	9.15E-06	7.66E-06	8.11E-06	7.69E-06	6.17E-06	7.67E-06	6.56E-06	7.15E-06	5.51E-06	8.08E-06	6.89E-06	9.07E-06	5.96E-06	9.21E-06	6.28E-06	7.86E-06	6.97E-06	7.35E-06	6.53E-06	6.32E-06	7.56E-06	7.13E-06	6.40E-06	4.95E-06	5.83E-06	8.80E-06	7.11E-06	7.74E-06	1.01E-05	1.12E-05	7.95E-06	6.79E-06	6.64E-06	9.62E-06	5.59E-06	5.59E-06	7.38E-06	8.17E-06	9.13E-06	7.18E-06	8.46E-06	8.67E-06	6.93E-06	1.84E-05	4.12E-06	6.57E-06	7.52E-06
Alaskan	9.66E-06	9.07E-06	9.65E-06	1.12E-05	7.87E-06	7.32E-06	8.40E-06	5.99E-06	1.03E-05	5.29E-06	5.68E-06	7.46E-06	7.92E-06	9.82E-06	8.87E-06	8.73E-06	7.88E-06	9.00E-06	8.03E-06	6.66E-06	6.50E-06	6.73E-06	5.20E-06	6.69E-06	6.61E-06	5.51E-06	1.07E-05	1.08E-05	7.39E-06	5.29E-06	6.90E-06	8.90E-06	7.39E-06	6.49E-06	5.95E-06	8.46E-06	6.93E-06	6.39E-06	7.59E-06	7.56E-06	6.95E-06	9.13E-06	8.62E-06	6.78E-06	8.63E-06	1.47E-05	7.88E-06	7.53E-06	6.93E-06
Alaskan	9.69E-06	9.13E-06	6.54E-06	6.62E-06	9.57E-06	5.90E-06	7.26E-06	6.77E-06	7.51E-06	6.34E-06	4.71E-06	6.20E-06	6.55E-06	7.86E-06	7.36E-06	6.57E-06	6.93E-06	7.07E-06	6.35E-06	7.33E-06	5.52E-06	5.04E-06	4.68E-06	6.49E-06	6.41E-06	6.73E-06	6.75E-06	7.22E-06	6.75E-06	4.04E-06	8.22E-06	7.86E-06	8.13E-06	6.52E-06	4.52E-06	7.73E-06	5.50E-06	6.87E-06	6.87E-06	6.23E-06	9.05E-06	7.54E-06	7.91E-06	8.52E-06	6.20E-06	1.43E-05	7.10E-06	6.20E-06	6.24E-06
Alaskan	7.87E-06	6.47E-06	9.53E-06	7.55E-06	7.38E-06	6.09E-06	5.91E-06	8.74E-06	7.80E-06	6.11E-06	5.24E-06	6.56E-06	9.34E-06	5.95E-06	7.33E-06	6.18E-06	8.37E-06	7.05E-06	7.60E-06	6.10E-06	4.51E-06	7.77E-06	5.50E-06	7.80E-06	7.38E-06	3.92E-06	5.12E-06	6.45E-06	4.91E-06	4.74E-06	5.18E-06	9.07E-06	7.74E-06	4.80E-06	5.96E-06	7.94E-06	4.07E-06	5.25E-06	7.18E-06	7.76E-06	7.81E-06	6.74E-06	7.46E-06	6.13E-06	6.38E-06	1.57E-05	6.93E-06	6.74E-06	6.47E-06
Alaskan	9.07E-06	9.21E-06	8.29E-06	7.03E-06	6.69E-06	6.62E-06	7.31E-06	5.09E-06	7.94E-06	7.83E-06	6.92E-06	7.07E-06	6.67E-06	8.65E-06	8.52E-06	8.44E-06	9.09E-06	6.76E-06	7.85E-06	6.58E-06	6.15E-06	7.06E-06	7.44E-06	6.68E-06	6.29E-06	6.69E-06	8.98E-06	7.88E-06	6.23E-06	7.27E-06	7.26E-06	9.22E-06	9.74E-06	5.89E-06	6.93E-06	8.15E-06	5.69E-06	6.38E-06	8.46E-06	1.02E-05	1.21E-05	8.06E-06	8.28E-06	8.37E-06	8.15E-06	1.62E-05	7.97E-06	7.77E-06	5.85E-06
Alaskan	7.14E-06	7.90E-06	6.33E-06	6.67E-06	8.31E-06	4.94E-06	5.81E-06	7.17E-06	7.41E-06	6.82E-06	3.45E-06	6.25E-06	6.44E-06	8.46E-06	6.48E-06	6.80E-06	5.39E-06	7.09E-06	7.93E-06	6.82E-06	4.26E-06	5.16E-06	6.56E-06	6.68E-06	5.42E-06	5.51E-06	7.41E-06	7.98E-06	6.99E-06	4.65E-06	6.68E-06	8.69E-06	8.16E-06	5.77E-06	5.87E-06	7.63E-06	5.67E-06	5.23E-06	8.52E-06	6.99E-06	7.13E-06	6.35E-06	7.54E-06	9.10E-06	7.15E-06	1.33E-05	7.13E-06	5.80E-06	5.65E-06
Alaskan	8.61E-06	9.88E-06	7.44E-06	8.47E-06	6.27E-06	5.60E-06	6.51E-06	8.21E-06	7.46E-06	8.48E-06	4.55E-06	6.62E-06	8.31E-06	6.82E-06	6.55E-06	6.00E-06	8.71E-06	6.87E-06	6.08E-06	7.27E-06	6.44E-06	5.50E-06	5.66E-06	5.36E-06	6.40E-06	5.95E-06	7.79E-06	7.89E-06	8.28E-06	7.64E-06	7.23E-06	8.45E-06	9.34E-06	5.69E-06	5.73E-06	1.03E-05	5.56E-06	6.46E-06	6.26E-06	4.00E-06	1.33E-05	8.07E-06	8.36E-06	6.23E-06	7.08E-06	1.75E-05	5.59E-06	6.40E-06	6.92E-06
Alaskan	7.88E-06	6.46E-06	6.35E-06	6.66E-06	7.66E-06	7.92E-06	7.98E-06	6.36E-06	8.60E-06	6.57E-06	7.07E-06	8.35E-06	8.84E-06	8.51E-06	6.03E-06	8.47E-06	7.11E-06	8.04E-06	5.79E-06	6.95E-06	5.70E-06	6.94E-06	7.58E-06	4.97E-06	7.27E-06	4.14E-06	6.70E-06	7.69E-06	7.59E-06	4.75E-06	1.00E-05	1.07E-05	1.03E-05	6.56E-06	4.18E-06	1.10E-05	6.45E-06	4.83E-06	7.45E-06	5.93E-06	9.52E-06	8.70E-06	5.85E-06	7.93E-06	6.82E-06	1.60E-05	8.10E-06	6.92E-06	7.69E-06
Alaskan	8.24E-06	7.50E-06	7.83E-06	8.66E-06	6.16E-06	5.76E-06	6.56E-06	7.43E-06	5.96E-06	4.75E-06	5.70E-06	7.81E-06	7.32E-06	6.56E-06	7.92E-06	6.76E-06	6.99E-06	8.19E-06	6.48E-06	5.08E-06	5.44E-06	5.74E-06	6.56E-06	6.09E-06	4.02E-06	4.48E-06	6.59E-06	6.27E-06	5.56E-06	7.48E-06	6.94E-06	9.41E-06	6.59E-06	6.16E-06	5.76E-06	1.14E-05	5.35E-06	6.48E-06	7.21E-06	6.51E-06	8.99E-06	7.01E-06	6.41E-06	7.80E-06	7.35E-06	1.46E-05	4.87E-06	7.34E-06	8.70E-06
Alaskan	7.16E-06	9.28E-06	7.83E-06	7.12E-06	6.48E-06	6.90E-06	7.97E-06	6.07E-06	7.15E-06	7.62E-06	5.39E-06	7.30E-06	6.63E-06	4.90E-06	7.59E-06	7.89E-06	6.95E-06	6.75E-06	7.34E-06	5.08E-06	6.38E-06	4.37E-06	7.02E-06	6.43E-06	6.22E-06	4.09E-06	6.66E-06	5.97E-06	6.78E-06	4.42E-06	7.80E-06	9.47E-06	7.96E-06	6.68E-06	4.28E-06	1.33E-05	4.10E-06	5.90E-06	6.59E-06	6.19E-06	7.94E-06	6.77E-06	8.09E-06	8.54E-06	8.80E-06	1.68E-05	7.00E-06	7.49E-06	5.65E-06
Alaskan	7.29E-06	8.69E-06	7.91E-06	6.22E-06	6.95E-06	4.47E-06	6.23E-06	7.79E-06	5.89E-06	5.97E-06	6.35E-06	7.75E-06	6.73E-06	8.01E-06	4.88E-06	5.75E-06	7.00E-06	7.26E-06	5.93E-06	6.27E-06	5.58E-06	6.04E-06	4.89E-06	5.40E-06	5.43E-06	3.39E-06	7.19E-06	6.36E-06	5.91E-06	5.46E-06	5.65E-06	7.39E-06	6.03E-06	5.56E-06	6.01E-06	9.08E-06	4.28E-06	5.64E-06	5.71E-06	7.28E-06	7.00E-06	7.85E-06	7.00E-06	6.10E-06	6.29E-06	1.57E-05	4.63E-06	5.67E-06	6.71E-06
Alaskan	1.03E-05	7.55E-06	6.86E-06	7.83E-06	6.95E-06	6.94E-06	5.24E-06	7.41E-06	7.33E-06	6.81E-06	6.86E-06	7.50E-06	9.31E-06	7.74E-06	8.94E-06	5.33E-06	6.14E-06	7.01E-06	5.36E-06	6.49E-06	7.20E-06	5.87E-06	5.74E-06	6.05E-06	6.66E-06	4.21E-06	5.64E-06	7.34E-06	6.74E-06	6.46E-06	5.58E-06	8.96E-06	6.16E-06	6.87E-06	6.35E-06	1.20E-05	5.09E-06	4.76E-06	6.56E-06	9.05E-06	8.76E-06	6.16E-06	7.73E-06	6.88E-06	7.71E-06	1.67E-05	5.60E-06	6.04E-06	6.41E-06
Alaskan	8.77E-06	6.07E-06	7.72E-06	7.04E-06	7.64E-06	4.17E-06	6.06E-06	6.05E-06	5.21E-06	6.26E-06	4.90E-06	5.71E-06	6.59E-06	6.45E-06	6.32E-06	7.02E-06	7.34E-06	5.25E-06	6.70E-06	5.15E-06	5.10E-06	5.94E-06	6.15E-06	4.67E-06	6.84E-06	3.78E-06	6.07E-06	6.26E-06	5.28E-06	4.65E-06	5.94E-06	7.06E-06	6.03E-06	4.73E-06	5.09E-06	9.01E-06	5.91E-06	5.63E-06	6.30E-06	5.78E-06	7.83E-06	6.94E-06	6.15E-06	5.87E-06	5.92E-06	1.28E-05	5.70E-06	4.20E-06	6.99E-06
Alaskan	9.57E-06	9.30E-06	5.70E-06	6.54E-06	7.55E-06	4.55E-06	7.57E-06	7.75E-06	7.10E-06	6.71E-06	6.63E-06	9.33E-06	6.66E-06	8.93E-06	5.64E-06	5.90E-06	7.61E-06	6.70E-06	7.66E-06	6.03E-06	5.85E-06	6.92E-06	6.20E-06	5.65E-06	5.53E-06	4.65E-06	7.34E-06	7.04E-06	6.40E-06	4.11E-06	5.31E-06	7.49E-06	6.47E-06	6.82E-06	5.00E-06	9.12E-06	5.10E-06	6.91E-06	8.83E-06	5.69E-06	9.68E-06	8.44E-06	5.48E-06	8.24E-06	6.69E-06	1.71E-05	5.98E-06	5.40E-06	7.52E-06
Alaskan	8.26E-06	7.23E-06	8.90E-06	7.58E-06	6.23E-06	4.57E-06	6.69E-06	7.42E-06	8.93E-06	7.55E-06	7.13E-06	8.43E-06	9.75E-06	8.54E-06	9.13E-06	7.47E-06	1.01E-05	6.88E-06	6.98E-06	6.54E-06	5.12E-06	5.78E-06	7.10E-06	5.38E-06	5.84E-06	5.24E-06	7.45E-06	8.18E-06	7.85E-06	5.90E-06	6.16E-06	9.14E-06	8.31E-06	6.66E-06	6.21E-06	1.15E-05	4.66E-06	9.09E-06	7.81E-06	7.67E-06	8.71E-06	7.06E-06	8.55E-06	8.93E-06	6.29E-06	1.80E-05	6.80E-06	9.19E-06	5.96E-06
Alaskan	7.89E-06	6.54E-06	5.83E-06	6.02E-06	5.47E-06	4.05E-06	4.85E-06	4.57E-06	6.36E-06	5.30E-06	4.56E-06	5.89E-06	5.99E-06	6.56E-06	4.65E-06	6.91E-06	7.17E-06	5.99E-06	5.38E-06	5.95E-06	4.87E-06	5.28E-06	6.56E-06	4.74E-06	6.05E-06	4.23E-06	5.09E-06	5.48E-06	5.18E-06	5.30E-06	6.96E-06	6.47E-06	6.22E-06	4.76E-06	2.85E-06	9.10E-06	4.81E-06	6.61E-06	6.84E-06	4.84E-06	7.34E-06	6.26E-06	7.56E-06	5.94E-06	5.26E-06	1.59E-05	5.47E-06	5.53E-06	5.38E-06
Alaskan	4.27E-06	5.73E-06	4.07E-06	3.55E-06	5.94E-06	3.92E-06	4.96E-06	4.96E-06	6.82E-06	5.32E-06	3.77E-06	5.60E-06	5.93E-06	5.40E-06	5.52E-06	5.36E-06	6.01E-06	4.06E-06	4.46E-06	5.61E-06	2.48E-06	4.35E-06	3.58E-06	4.19E-06	4.56E-06	3.35E-06	4.03E-06	3.77E-06	4.16E-06	3.22E-06	4.79E-06	5.60E-06	5.62E-06	3.76E-06	4.30E-06	9.70E-06	4.35E-06	5.09E-06	5.09E-06	4.77E-06	6.81E-06	4.05E-06	4.74E-06	5.55E-06	6.47E-06	1.54E-05	3.94E-06	4.15E-06	7.73E-06
Alaskan	6.73E-06	8.73E-06	8.18E-06	7.87E-06	7.30E-06	6.62E-06	6.48E-06	6.71E-06	7.28E-06	6.77E-06	6.39E-06	6.39E-06	8.77E-06	7.55E-06	5.74E-06	5.11E-06	7.14E-06	7.14E-06	8.27E-06	5.14E-06	5.83E-06	5.70E-06	5.54E-06	5.96E-06	4.73E-06	5.89E-06	8.00E-06	5.98E-06	7.07E-06	6.00E-06	7.34E-06	7.17E-06	5.07E-06	4.93E-06	5.35E-06	1.04E-05	4.25E-06	4.74E-06	6.03E-06	6.11E-06	7.56E-06	7.59E-06	7.37E-06	5.86E-06	8.81E-06	1.75E-05	7.50E-06	5.29E-06	8.11E-06
Alaskan	7.47E-06	7.60E-06	6.65E-06	6.32E-06	6.14E-06	6.88E-06	5.77E-06	5.68E-06	6.29E-06	5.14E-06	5.23E-06	8.13E-06	7.46E-06	7.94E-06	8.10E-06	6.57E-06	8.07E-06	6.19E-06	7.57E-06	4.61E-06	3.61E-06	6.24E-06	5.43E-06	7.38E-06	5.62E-06	3.60E-06	5.60E-06	9.73E-06	5.85E-06	4.49E-06	5.69E-06	7.15E-06	4.99E-06	4.55E-06	5.19E-06	8.98E-06	3.85E-06	5.15E-06	5.32E-06	4.70E-06	8.23E-06	6.19E-06	6.96E-06	6.61E-06	7.69E-06	1.61E-05	5.83E-06	5.46E-06	6.74E-06
Alaskan	8.56E-06	8.19E-06	5.54E-06	7.14E-06	5.60E-06	5.39E-06	6.15E-06	7.21E-06	7.60E-06	6.15E-06	4.40E-06	7.49E-06	7.31E-06	6.67E-06	7.64E-06	5.94E-06	7.61E-06	8.04E-06	6.50E-06	5.94E-06	4.05E-06	5.93E-06	6.68E-06	7.46E-06	6.18E-06	4.43E-06	6.25E-06	7.33E-06	5.00E-06	6.60E-06	4.36E-06	7.17E-06	7.37E-06	6.14E-06	4.84E-06	8.79E-06	4.52E-06	5.76E-06	5.66E-06	6.46E-06	8.01E-06	8.49E-06	7.83E-06	7.59E-06	6.46E-06	1.45E-05	5.68E-06	5.98E-06	7.63E-06
Alaskan	9.99E-06	7.76E-06	6.48E-06	5.83E-06	5.54E-06	5.72E-06	6.81E-06	6.68E-06	4.72E-06	7.20E-06	3.21E-06	7.34E-06	5.67E-06	6.11E-06	5.65E-06	7.51E-06	5.98E-06	6.09E-06	6.69E-06	4.91E-06	4.63E-06	5.13E-06	5.91E-06	4.89E-06	4.34E-06	4.23E-06	6.77E-06	5.49E-06	6.12E-06	4.05E-06	6.86E-06	8.29E-06	5.92E-06	4.02E-06	4.91E-06	9.39E-06	4.04E-06	5.65E-06	4.79E-06	5.29E-06	9.82E-06	7.58E-06	7.02E-06	7.16E-06	6.79E-06	1.60E-05	6.26E-06	5.99E-06	6.11E-06
Alaskan	8.07E-06	6.77E-06	7.11E-06	6.37E-06	6.09E-06	4.43E-06	5.36E-06	6.94E-06	6.45E-06	5.65E-06	5.50E-06	8.25E-06	6.12E-06	7.71E-06	6.92E-06	5.09E-06	5.48E-06	5.25E-06	5.89E-06	5.03E-06	2.87E-06	4.80E-06	4.51E-06	5.90E-06	5.33E-06	4.17E-06	6.97E-06	7.03E-06	5.58E-06	4.57E-06	5.88E-06	6.80E-06	4.96E-06	4.70E-06	3.37E-06	1.11E-05	3.65E-06	8.37E-06	6.21E-06	5.94E-06	8.43E-06	5.69E-06	5.11E-06	5.44E-06	4.75E-06	1.52E-05	4.73E-06	5.65E-06	6.78E-06
Alaskan	1.07E-05	9.36E-06	8.47E-06	7.94E-06	6.67E-06	7.23E-06	6.88E-06	8.78E-06	8.87E-06	7.08E-06	7.17E-06	9.59E-06	9.97E-06	8.49E-06	5.67E-06	9.30E-06	8.89E-06	9.20E-06	7.39E-06	6.53E-06	5.20E-06	6.46E-06	7.76E-06	5.92E-06	7.15E-06	5.58E-06	6.97E-06	7.67E-06	6.14E-06	6.59E-06	6.82E-06	4.97E-06	7.85E-06	7.32E-06	5.65E-06	9.74E-06	4.84E-06	5.89E-06	6.03E-06	7.90E-06	9.01E-06	8.22E-06	6.01E-06	7.06E-06	1.03E-05	1.66E-05	5.22E-06	6.64E-06	5.68E-06
Alaskan	7.98E-06	8.80E-06	6.89E-06	5.81E-06	6.20E-06	5.36E-06	5.93E-06	7.44E-06	7.18E-06	6.20E-06	4.97E-06	6.11E-06	6.37E-06	9.11E-06	6.98E-06	6.46E-06	6.04E-06	6.93E-06	6.66E-06	5.69E-06	5.69E-06	4.60E-06	5.26E-06	5.58E-06	6.91E-06	4.93E-06	6.73E-06	6.34E-06	5.38E-06	4.50E-06	6.30E-06	5.25E-06	5.27E-06	4.97E-06	4.22E-06	9.76E-06	5.86E-06	6.43E-06	4.61E-06	8.22E-06	6.96E-06	6.09E-06	6.32E-06	5.87E-06	6.12E-06	1.42E-05	4.30E-06	6.21E-06	6.16E-06
Alaskan	8.86E-06	9.22E-06	8.21E-06	7.36E-06	8.15E-06	5.63E-06	5.63E-06	4.62E-06	7.09E-06	7.06E-06	5.13E-06	6.54E-06	8.12E-06	7.34E-06	6.36E-06	5.68E-06	6.88E-06	7.80E-06	6.52E-06	6.00E-06	4.48E-06	6.55E-06	5.71E-06	4.59E-06	4.84E-06	3.50E-06	6.20E-06	7.28E-06	4.95E-06	4.94E-06	6.84E-06	6.18E-06	5.37E-06	5.30E-06	4.73E-06	1.04E-05	5.37E-06	5.26E-06	4.40E-06	6.89E-06	8.93E-06	6.26E-06	7.07E-06	7.18E-06	4.95E-06	1.45E-05	6.52E-06	6.81E-06	6.55E-06
Alaskan	7.81E-06	8.88E-06	6.59E-06	5.98E-06	6.66E-06	6.03E-06	6.68E-06	6.63E-06	4.88E-06	5.13E-06	5.42E-06	6.56E-06	6.87E-06	6.72E-06	5.03E-06	6.11E-06	9.19E-06	5.37E-06	5.30E-06	5.00E-06	2.86E-06	4.07E-06	4.11E-06	5.85E-06	5.43E-06	2.97E-06	6.10E-06	5.12E-06	5.30E-06	4.83E-06	4.96E-06	5.82E-06	5.19E-06	4.43E-06	4.03E-06	9.32E-06	4.63E-06	5.08E-06	6.53E-06	6.30E-06	1.00E-05	5.31E-06	5.99E-06	5.25E-06	6.78E-06	1.71E-05	5.97E-06	5.09E-06	7.59E-06
Alaskan	9.44E-06	6.50E-06	7.83E-06	6.60E-06	5.52E-06	4.67E-06	4.75E-06	6.81E-06	5.31E-06	6.46E-06	4.71E-06	6.85E-06	6.44E-06	5.42E-06	5.48E-06	6.15E-06	5.42E-06	6.56E-06	6.06E-06	4.90E-06	3.18E-06	5.67E-06	6.17E-06	5.12E-06	4.92E-06	3.29E-06	5.02E-06	6.00E-06	4.30E-06	4.39E-06	4.93E-06	4.78E-06	5.20E-06	4.92E-06	4.59E-06	1.24E-05	4.32E-06	4.90E-06	5.59E-06	4.81E-06	9.85E-06	5.46E-06	6.21E-06	6.43E-06	5.40E-06	1.70E-05	4.72E-06	4.19E-06	6.05E-06
Alaskan	7.53E-06	7.46E-06	6.95E-06	5.77E-06	6.42E-06	4.47E-06	6.93E-06	5.43E-06	6.55E-06	6.76E-06	4.04E-06	8.19E-06	4.26E-06	7.62E-06	5.85E-06	6.62E-06	7.22E-06	5.68E-06	6.57E-06	4.37E-06	4.48E-06	5.64E-06	5.76E-06	5.90E-06	5.70E-06	3.77E-06	6.71E-06	5.76E-06	6.57E-06	4.88E-06	6.47E-06	5.41E-06	5.28E-06	5.50E-06	4.87E-06	1.01E-05	5.80E-06	5.71E-06	5.44E-06	5.83E-06	8.89E-06	7.29E-06	5.76E-06	6.78E-06	5.02E-06	1.74E-05	5.36E-06	4.93E-06	6.80E-06
Alaskan	7.30E-06	5.76E-06	5.39E-06	4.87E-06	6.24E-06	3.47E-06	3.19E-06	4.20E-06	5.33E-06	5.02E-06	2.97E-06	6.33E-06	4.77E-06	5.59E-06	6.38E-06	4.71E-06	4.53E-06	4.93E-06	4.55E-06	5.14E-06	3.38E-06	4.62E-06	4.54E-06	4.76E-06	4.42E-06	3.30E-06	4.30E-06	3.66E-06	6.28E-06	3.13E-06	3.29E-06	6.46E-06	5.19E-06	4.14E-06	3.61E-06	8.56E-06	5.32E-06	5.11E-06	4.75E-06	6.56E-06	1.03E-05	6.65E-06	5.54E-06	4.05E-06	4.85E-06	1.54E-05	4.60E-06	6.62E-06	6.18E-06
Alaskan	6.49E-06	7.53E-06	6.70E-06	4.22E-06	4.74E-06	4.01E-06	4.45E-06	6.42E-06	6.04E-06	6.07E-06	3.70E-06	6.76E-06	5.41E-06	4.84E-06	5.67E-06	5.62E-06	4.79E-06	4.89E-06	3.81E-06	4.21E-06	2.39E-06	4.74E-06	5.20E-06	3.93E-06	4.40E-06	3.37E-06	4.75E-06	5.16E-06	4.37E-06	2.98E-06	3.92E-06	5.00E-06	4.92E-06	3.83E-06	3.13E-06	1.00E-05	4.67E-06	5.27E-06	6.20E-06	6.14E-06	7.41E-06	4.60E-06	6.50E-06	4.56E-06	4.72E-06	1.71E-05	4.73E-06	5.62E-06	6.04E-06
Alaskan	6.30E-06	5.97E-06	8.27E-06	4.63E-06	6.03E-06	3.43E-06	7.64E-06	6.96E-06	5.33E-06	5.03E-06	4.52E-06	7.48E-06	8.11E-06	6.63E-06	4.93E-06	6.99E-06	7.27E-06	6.15E-06	5.47E-06	4.36E-06	4.34E-06	5.13E-06	4.72E-06	4.75E-06	5.83E-06	2.91E-06	6.40E-06	5.47E-06	6.33E-06	5.46E-06	4.71E-06	5.07E-06	4.34E-06	4.89E-06	4.44E-06	9.34E-06	4.99E-06	4.24E-06	5.47E-06	5.76E-06	9.48E-06	5.78E-06	5.48E-06	7.06E-06	4.94E-06	1.73E-05	6.61E-06	5.74E-06	5.73E-06
Alaskan	6.83E-06	6.83E-06	5.06E-06	5.71E-06	6.19E-06	3.58E-06	5.95E-06	3.94E-06	5.23E-06	5.62E-06	3.73E-06	5.68E-06	5.11E-06	5.01E-06	5.46E-06	5.93E-06	5.93E-06	3.44E-06	4.51E-06	4.83E-06	3.95E-06	4.82E-06	4.91E-06	5.35E-06	4.41E-06	2.75E-06	5.86E-06	3.34E-06	3.58E-06	3.59E-06	4.91E-06	4.41E-06	3.83E-06	3.67E-06	3.84E-06	8.45E-06	4.77E-06	4.48E-06	6.16E-06	4.91E-06	5.80E-06	5.25E-06	5.99E-06	6.06E-06	6.37E-06	1.29E-05	4.89E-06	5.39E-06	4.89E-06
Alaskan	5.24E-06	4.82E-06	6.71E-06	4.10E-06	6.62E-06	3.26E-06	6.53E-06	4.25E-06	4.40E-06	4.73E-06	3.09E-06	6.16E-06	4.69E-06	6.10E-06	4.23E-06	4.79E-06	5.64E-06	3.89E-06	5.62E-06	3.20E-06	2.58E-06	4.19E-06	4.01E-06	4.58E-06	5.06E-06	3.49E-06	5.89E-06	4.75E-06	5.03E-06	4.07E-06	3.93E-06	4.90E-06	4.58E-06	3.69E-06	3.42E-06	1.03E-05	3.88E-06	5.76E-06	5.12E-06	5.58E-06	8.42E-06	7.21E-06	5.37E-06	4.76E-06	3.85E-06	1.39E-05	5.47E-06	6.37E-06	5.92E-06
Alaskan	8.07E-06	7.53E-06	6.55E-06	4.76E-06	6.25E-06	5.07E-06	6.20E-06	4.11E-06	5.57E-06	6.29E-06	6.25E-06	7.26E-06	5.21E-06	6.53E-06	5.52E-06	5.13E-06	7.61E-06	5.02E-06	8.25E-06	4.16E-06	4.62E-06	5.51E-06	4.91E-06	4.47E-06	4.38E-06	3.09E-06	5.74E-06	6.16E-06	6.61E-06	3.80E-06	4.39E-06	5.43E-06	6.17E-06	6.20E-06	3.98E-06	1.24E-05	3.72E-06	6.60E-06	4.81E-06	5.14E-06	8.56E-06	7.66E-06	6.38E-06	6.54E-06	5.30E-06	1.71E-05	5.72E-06	5.11E-06	6.64E-06
Alaskan	1.05E-05	9.57E-06	1.03E-05	8.97E-06	7.94E-06	7.03E-06	6.69E-06	1.14E-05	1.13E-05	6.02E-06	6.58E-06	8.49E-06	9.90E-06	9.37E-06	9.25E-06	1.20E-05	8.69E-06	8.22E-06	6.95E-06	5.87E-06	4.44E-06	7.80E-06	4.92E-06	7.76E-06	7.93E-06	1.00E-05	1.21E-05	7.65E-06	9.34E-06	7.93E-06	8.71E-06	8.09E-06	6.55E-06	5.42E-06	8.25E-06	1.06E-05	5.67E-06	6.44E-06	8.64E-06	1.02E-05	1.27E-05	9.17E-06	8.79E-06	7.10E-06	9.99E-06	1.63E-05	7.19E-06	7.15E-06	7.64E-06
Alaskan	1.13E-05	1.03E-05	8.25E-06	9.62E-06	1.00E-05	7.85E-06	8.15E-06	9.18E-06	9.20E-06	9.72E-06	9.73E-06	1.10E-05	1.06E-05	9.48E-06	1.10E-05	1.02E-05	1.29E-05	1.01E-05	9.34E-06	8.33E-06	7.55E-06	1.02E-05	9.60E-06	8.65E-06	8.45E-06	1.00E-05	9.18E-06	9.19E-06	7.72E-06	8.81E-06	7.91E-06	6.86E-06	9.06E-06	7.42E-06	8.23E-06	9.21E-06	7.28E-06	1.09E-05	1.00E-05	1.14E-05	1.40E-05	9.88E-06	1.02E-05	8.07E-06	1.07E-05	1.81E-05	1.17E-05	7.50E-06	9.57E-06
Alaskan	7.97E-06	1.09E-05	1.13E-05	1.06E-05	8.99E-06	6.23E-06	8.78E-06	7.62E-06	8.59E-06	9.37E-06	8.52E-06	1.18E-05	1.26E-05	8.52E-06	9.55E-06	8.16E-06	6.85E-06	8.23E-06	6.02E-06	6.42E-06	6.45E-06	6.77E-06	6.69E-06	7.09E-06	7.07E-06	7.84E-06	9.94E-06	6.46E-06	8.41E-06	9.37E-06	9.37E-06	6.31E-06	9.19E-06	7.35E-06	5.57E-06	1.20E-05	8.47E-06	8.71E-06	7.37E-06	8.19E-06	1.09E-05	6.70E-06	9.32E-06	9.91E-06	9.30E-06	1.61E-05	9.70E-06	7.95E-06	6.53E-06
Alaskan	1.82E-05	1.17E-05	1.35E-05	1.63E-05	1.41E-05	1.53E-05	1.09E-05	1.11E-05	1.15E-05	1.16E-05	1.00E-05	1.35E-05	1.70E-05	1.52E-05	1.21E-05	1.25E-05	1.52E-05	1.33E-05	1.36E-05	1.15E-05	9.55E-06	8.42E-06	1.34E-05	1.17E-05	1.08E-05	1.28E-05	1.19E-05	1.53E-05	1.25E-05	1.14E-05	1.21E-05	1.33E-05	9.49E-06	1.17E-05	1.07E-05	1.11E-05	1.05E-05	9.32E-06	1.07E-05	1.34E-05	1.33E-05	1.38E-05	1.08E-05	1.31E-05	1.09E-05	2.16E-05	1.24E-05	1.11E-05	9.36E-06
Alaskan	8.36E-06	1.05E-05	9.17E-06	8.31E-06	7.61E-06	7.47E-06	7.03E-06	7.35E-06	8.92E-06	7.92E-06	6.36E-06	8.07E-06	6.89E-06	7.34E-06	7.82E-06	8.93E-06	7.28E-06	7.74E-06	6.71E-06	6.70E-06	6.04E-06	5.64E-06	6.66E-06	6.99E-06	7.58E-06	5.49E-06	7.67E-06	5.17E-06	6.22E-06	7.40E-06	5.69E-06	7.33E-06	6.35E-06	6.48E-06	5.05E-06	1.14E-05	7.09E-06	5.37E-06	7.37E-06	7.80E-06	9.72E-06	9.54E-06	6.88E-06	7.96E-06	9.32E-06	1.63E-05	9.13E-06	7.11E-06	6.47E-06
Alaskan	1.22E-05	1.41E-05	1.12E-05	1.16E-05	9.53E-06	9.62E-06	9.61E-06	9.22E-06	9.04E-06	9.24E-06	7.23E-06	1.14E-05	8.27E-06	1.28E-05	7.02E-06	9.72E-06	1.19E-05	7.37E-06	9.89E-06	8.42E-06	7.73E-06	7.65E-06	6.74E-06	9.04E-06	1.02E-05	8.85E-06	8.34E-06	8.31E-06	1.18E-05	1.02E-05	8.52E-06	1.02E-05	5.94E-06	9.17E-06	8.26E-06	1.04E-05	7.09E-06	8.76E-06	8.61E-06	1.17E-05	1.06E-05	1.20E-05	1.03E-05	1.07E-05	1.15E-05	1.82E-05	1.16E-05	7.45E-06	9.43E-06
Alaskan	6.41E-06	7.25E-06	5.68E-06	7.52E-06	7.40E-06	5.32E-06	7.83E-06	6.46E-06	4.50E-06	7.37E-06	4.37E-06	5.88E-06	6.69E-06	7.63E-06	6.94E-06	6.16E-06	4.82E-06	5.42E-06	5.98E-06	4.26E-06	3.45E-06	3.82E-06	3.73E-06	5.24E-06	6.51E-06	4.35E-06	7.24E-06	5.75E-06	6.06E-06	4.83E-06	3.71E-06	5.56E-06	4.29E-06	5.16E-06	3.90E-06	8.06E-06	6.10E-06	6.25E-06	8.07E-06	7.78E-06	9.45E-06	7.76E-06	5.38E-06	7.68E-06	7.63E-06	1.55E-05	5.88E-06	8.50E-06	8.70E-06
Alaskan	7.67E-06	5.87E-06	7.32E-06	7.14E-06	5.45E-06	6.72E-06	7.33E-06	6.99E-06	5.99E-06	5.18E-06	5.87E-06	5.84E-06	6.86E-06	6.09E-06	8.28E-06	7.70E-06	7.42E-06	5.86E-06	6.17E-06	5.64E-06	4.25E-06	4.22E-06	4.92E-06	6.28E-06	3.92E-06	3.22E-06	4.59E-06	4.11E-06	5.47E-06	5.20E-06	5.19E-06	5.95E-06	4.30E-06	4.83E-06	3.07E-06	8.87E-06	3.90E-06	6.94E-06	4.80E-06	6.32E-06	7.02E-06	6.24E-06	7.39E-06	7.27E-06	7.68E-06	1.14E-05	6.76E-06	6.38E-06	6.83E-06
Alaskan	8.73E-06	6.87E-06	6.80E-06	6.34E-06	6.64E-06	5.82E-06	5.95E-06	5.77E-06	6.23E-06	5.37E-06	5.38E-06	7.51E-06	9.37E-06	5.61E-06	7.12E-06	7.39E-06	3.73E-06	5.83E-06	4.75E-06	3.52E-06	3.71E-06	5.79E-06	4.77E-06	5.91E-06	6.09E-06	6.05E-06	6.57E-06	5.15E-06	2.74E-06	5.07E-06	3.38E-06	3.88E-06	3.23E-06	4.74E-06	6.61E-06	7.85E-06	4.92E-06	7.14E-06	7.32E-06	8.19E-06	7.89E-06	6.94E-06	6.54E-06	6.54E-06	5.81E-06	1.31E-05	8.59E-06	6.80E-06	7.81E-06
Alaskan	6.93E-06	8.14E-06	6.21E-06	6.66E-06	5.33E-06	5.87E-06	6.78E-06	5.76E-06	6.90E-06	6.66E-06	6.23E-06	6.85E-06	6.96E-06	8.74E-06	5.70E-06	6.92E-06	6.12E-06	5.00E-06	4.61E-06	5.48E-06	2.67E-06	5.73E-06	5.49E-06	6.83E-06	5.21E-06	4.74E-06	5.11E-06	4.43E-06	7.19E-06	4.23E-06	5.30E-06	4.52E-06	6.35E-06	3.64E-06	5.33E-06	7.36E-06	6.93E-06	5.91E-06	7.28E-06	6.24E-06	6.32E-06	7.34E-06	6.67E-06	6.65E-06	7.01E-06	1.31E-05	6.76E-06	8.15E-06	8.33E-06
Alaskan	9.57E-06	8.69E-06	7.86E-06	8.36E-06	7.54E-06	5.14E-06	7.18E-06	7.49E-06	5.21E-06	8.80E-06	7.23E-06	7.52E-06	7.37E-06	5.97E-06	7.49E-06	7.94E-06	5.45E-06	7.16E-06	8.17E-06	6.05E-06	4.59E-06	7.03E-06	8.42E-06	7.47E-06	6.65E-06	5.62E-06	8.16E-06	8.13E-06	6.63E-06	9.58E-06	5.33E-06	4.69E-06	5.51E-06	6.55E-06	5.57E-06	1.00E-05	8.23E-06	8.04E-06	8.40E-06	8.10E-06	1.08E-05	9.37E-06	7.82E-06	9.37E-06	8.66E-06	1.32E-05	7.49E-06	7.66E-06	9.54E-06
Alaskan	1.27E-05	9.95E-06	8.61E-06	9.25E-06	7.56E-06	7.94E-06	8.98E-06	5.95E-06	7.16E-06	8.46E-06	9.66E-06	1.22E-05	7.94E-06	9.40E-06	7.67E-06	8.30E-06	7.75E-06	6.23E-06	6.89E-06	7.01E-06	4.08E-06	5.75E-06	6.80E-06	7.91E-06	8.31E-06	6.30E-06	7.73E-06	7.56E-06	7.97E-06	8.84E-06	8.15E-06	7.48E-06	4.79E-06	5.08E-06	4.67E-06	7.70E-06	6.31E-06	5.31E-06	7.94E-06	7.55E-06	9.92E-06	7.92E-06	6.55E-06	8.70E-06	7.71E-06	1.55E-05	9.30E-06	7.60E-06	9.51E-06
Alaskan	7.93E-06	8.57E-06	8.16E-06	9.61E-06	1.06E-05	5.94E-06	8.61E-06	7.64E-06	7.23E-06	7.94E-06	6.43E-06	7.91E-06	7.89E-06	7.61E-06	6.44E-06	6.45E-06	8.99E-06	5.90E-06	4.31E-06	6.96E-06	5.41E-06	6.17E-06	7.12E-06	5.64E-06	7.03E-06	8.43E-06	5.98E-06	9.17E-06	7.61E-06	5.22E-06	5.46E-06	5.87E-06	5.78E-06	7.21E-06	6.23E-06	8.75E-06	7.69E-06	7.29E-06	8.19E-06	7.73E-06	1.16E-05	8.52E-06	7.68E-06	6.96E-06	7.64E-06	1.53E-05	8.17E-06	9.75E-06	1.12E-05
Alaskan	9.75E-06	7.12E-06	8.27E-06	6.94E-06	6.32E-06	5.90E-06	4.47E-06	6.78E-06	7.54E-06	8.44E-06	8.83E-06	8.70E-06	6.03E-06	8.29E-06	8.76E-06	8.60E-06	7.37E-06	5.87E-06	7.54E-06	5.18E-06	6.22E-06	7.84E-06	6.85E-06	5.83E-06	6.93E-06	5.82E-06	6.95E-06	6.95E-06	6.19E-06	5.32E-06	5.72E-06	6.50E-06	5.24E-06	6.43E-06	4.92E-06	7.15E-06	7.14E-06	6.65E-06	5.77E-06	5.73E-06	9.39E-06	8.20E-06	9.06E-06	8.04E-06	6.16E-06	1.41E-05	8.46E-06	8.14E-06	7.98E-06
Alaskan	7.39E-06	7.87E-06	7.98E-06	5.67E-06	6.58E-06	3.53E-06	4.85E-06	5.15E-06	8.69E-06	6.42E-06	7.15E-06	8.77E-06	7.90E-06	7.31E-06	5.80E-06	5.71E-06	6.90E-06	4.96E-06	5.46E-06	5.67E-06	4.88E-06	4.69E-06	6.38E-06	4.99E-06	6.58E-06	5.57E-06	5.66E-06	3.94E-06	5.17E-06	5.13E-06	4.53E-06	5.63E-06	4.85E-06	4.58E-06	5.39E-06	1.02E-05	5.65E-06	5.31E-06	6.79E-06	7.61E-06	8.23E-06	7.61E-06	5.99E-06	6.55E-06	5.84E-06	1.20E-05	7.39E-06	6.54E-06	9.97E-06
Alaskan	1.03E-05	8.77E-06	8.80E-06	8.53E-06	8.69E-06	7.54E-06	7.63E-06	7.61E-06	6.56E-06	8.56E-06	5.77E-06	6.52E-06	7.63E-06	1.02E-05	8.44E-06	9.30E-06	8.40E-06	5.48E-06	6.56E-06	6.98E-06	5.17E-06	5.68E-06	8.37E-06	6.96E-06	1.02E-05	5.12E-06	9.76E-06	6.74E-06	8.91E-06	7.18E-06	7.75E-06	6.82E-06	5.12E-06	7.14E-06	5.38E-06	9.25E-06	6.85E-06	9.23E-06	8.19E-06	9.33E-06	1.01E-05	1.05E-05	6.27E-06	8.37E-06	7.18E-06	1.39E-05	7.30E-06	7.21E-06	9.29E-06
Alaskan	9.13E-06	9.37E-06	6.77E-06	8.02E-06	9.14E-06	6.72E-06	6.48E-06	8.21E-06	7.95E-06	7.20E-06	1.03E-05	7.84E-06	1.11E-05	8.41E-06	1.13E-05	7.91E-06	8.55E-06	6.76E-06	7.20E-06	6.24E-06	5.23E-06	6.55E-06	5.72E-06	5.98E-06	7.67E-06	7.41E-06	6.57E-06	9.59E-06	9.43E-06	9.40E-06	7.16E-06	6.36E-06	7.34E-06	7.47E-06	5.95E-06	1.01E-05	7.41E-06	7.59E-06	7.79E-06	6.28E-06	9.94E-06	9.67E-06	7.00E-06	8.47E-06	6.63E-06	1.48E-05	9.41E-06	6.92E-06	8.44E-06
Alaskan	1.37E-05	1.23E-05	7.43E-06	9.27E-06	8.53E-06	7.14E-06	8.26E-06	1.00E-05	6.60E-06	7.67E-06	6.61E-06	1.03E-05	9.01E-06	8.24E-06	7.44E-06	9.53E-06	8.64E-06	6.50E-06	6.13E-06	6.31E-06	8.02E-06	7.78E-06	8.50E-06	8.12E-06	8.27E-06	4.49E-06	9.47E-06	8.18E-06	7.51E-06	8.29E-06	8.10E-06	8.55E-06	6.48E-06	5.92E-06	5.92E-06	8.86E-06	7.99E-06	7.33E-06	8.25E-06	8.58E-06	1.04E-05	8.41E-06	6.03E-06	9.73E-06	9.76E-06	1.51E-05	1.06E-05	8.07E-06	8.73E-06
Alaskan	1.46E-05	1.12E-05	9.76E-06	1.14E-05	1.12E-05	8.94E-06	1.06E-05	1.21E-05	9.44E-06	9.03E-06	1.04E-05	1.05E-05	1.36E-05	1.06E-05	9.58E-06	1.19E-05	1.14E-05	1.05E-05	9.09E-06	1.00E-05	1.04E-05	1.05E-05	1.10E-05	9.29E-06	8.17E-06	1.04E-05	1.01E-05	1.24E-05	9.10E-06	9.81E-06	1.00E-05	1.09E-05	8.13E-06	9.74E-06	1.00E-05	1.03E-05	9.16E-06	8.92E-06	9.14E-06	9.26E-06	1.33E-05	1.24E-05	1.16E-05	9.78E-06	1.22E-05	2.09E-05	1.15E-05	8.10E-06	8.69E-06
Alaskan	1.23E-05	1.51E-05	1.02E-05	1.22E-05	9.98E-06	8.32E-06	1.20E-05	9.51E-06	8.16E-06	7.39E-06	1.02E-05	1.08E-05	1.03E-05	1.20E-05	9.90E-06	8.06E-06	1.10E-05	1.01E-05	9.01E-06	7.75E-06	8.97E-06	1.07E-05	1.01E-05	8.08E-06	8.69E-06	7.98E-06	8.34E-06	9.24E-06	7.75E-06	8.87E-06	8.67E-06	1.08E-05	9.40E-06	7.12E-06	7.31E-06	7.25E-06	8.79E-06	9.68E-06	1.09E-05	9.51E-06	1.30E-05	9.81E-06	1.04E-05	1.08E-05	1.08E-05	2.13E-05	8.46E-06	7.60E-06	1.31E-05
Alaskan	1.12E-05	1.03E-05	1.28E-05	1.35E-05	1.25E-05	1.06E-05	9.29E-06	8.32E-06	7.94E-06	1.03E-05	5.70E-06	1.13E-05	1.13E-05	1.33E-05	1.16E-05	1.07E-05	1.23E-05	1.39E-05	1.19E-05	9.60E-06	9.01E-06	6.38E-06	1.01E-05	9.04E-06	9.56E-06	6.79E-06	9.45E-06	1.02E-05	1.26E-05	1.36E-05	1.14E-05	1.26E-05	1.21E-05	8.98E-06	1.05E-05	9.76E-06	6.72E-06	6.99E-06	1.11E-05	1.24E-05	1.33E-05	1.29E-05	1.40E-05	1.17E-05	1.34E-05	2.56E-05	1.19E-05	9.26E-06	1.03E-05
Alaskan	1.32E-05	1.27E-05	1.21E-05	1.18E-05	1.03E-05	7.46E-06	9.05E-06	9.91E-06	1.32E-05	1.21E-05	8.79E-06	1.13E-05	1.10E-05	1.14E-05	1.18E-05	9.77E-06	1.16E-05	1.05E-05	9.50E-06	1.05E-05	1.02E-05	8.06E-06	8.53E-06	1.04E-05	9.06E-06	7.49E-06	9.03E-06	9.28E-06	9.79E-06	1.00E-05	9.37E-06	1.13E-05	9.87E-06	1.07E-05	1.18E-05	1.03E-05	7.49E-06	9.18E-06	1.05E-05	1.28E-05	8.79E-06	1.07E-05	1.37E-05	1.28E-05	1.04E-05	2.50E-05	9.06E-06	1.06E-05	9.90E-06
Alaskan	1.13E-05	1.47E-05	1.33E-05	1.23E-05	1.53E-05	1.00E-05	7.41E-06	1.20E-05	1.05E-05	1.01E-05	6.65E-06	8.29E-06	1.26E-05	9.78E-06	1.35E-05	8.27E-06	1.12E-05	1.30E-05	8.79E-06	8.68E-06	4.82E-06	7.55E-06	9.42E-06	8.28E-06	8.88E-06	7.40E-06	9.30E-06	9.76E-06	1.08E-05	9.03E-06	6.79E-06	8.14E-06	8.47E-06	4.84E-06	9.08E-06	8.15E-06	9.14E-06	8.99E-06	9.82E-06	1.15E-05	1.13E-05	9.53E-06	1.12E-05	1.29E-05	1.14E-05	2.40E-05	1.01E-05	1.12E-05	9.86E-06
Alaskan	1.50E-05	1.22E-05	1.19E-05	9.76E-06	8.96E-06	7.44E-06	1.04E-05	1.16E-05	7.64E-06	8.17E-06	6.41E-06	9.69E-06	1.13E-05	1.02E-05	1.18E-05	7.99E-06	1.05E-05	1.16E-05	8.63E-06	9.18E-06	7.34E-06	9.16E-06	8.34E-06	7.19E-06	8.79E-06	7.92E-06	8.11E-06	9.00E-06	8.63E-06	1.03E-05	7.56E-06	1.07E-05	7.62E-06	6.92E-06	7.55E-06	1.11E-05	6.43E-06	6.61E-06	8.17E-06	9.44E-06	8.96E-06	9.02E-06	8.89E-06	9.93E-06	1.08E-05	2.13E-05	8.16E-06	9.21E-06	9.93E-06
Alaskan	1.01E-05	1.15E-05	9.80E-06	1.05E-05	8.85E-06	7.68E-06	7.35E-06	1.00E-05	7.85E-06	7.73E-06	6.21E-06	7.19E-06	1.00E-05	9.21E-06	9.89E-06	7.23E-06	1.09E-05	1.12E-05	6.70E-06	7.87E-06	7.42E-06	6.85E-06	7.24E-06	7.09E-06	8.42E-06	6.61E-06	1.12E-05	7.11E-06	7.54E-06	8.70E-06	4.87E-06	9.16E-06	7.87E-06	8.64E-06	6.51E-06	9.76E-06	7.30E-06	8.06E-06	1.04E-05	7.45E-06	9.43E-06	8.95E-06	7.75E-06	8.59E-06	7.14E-06	2.00E-05	9.37E-06	9.01E-06	8.50E-06
Alaskan	1.14E-05	1.18E-05	8.90E-06	9.63E-06	1.07E-05	7.44E-06	8.42E-06	6.81E-06	9.88E-06	8.62E-06	8.57E-06	1.02E-05	9.73E-06	9.48E-06	9.36E-06	9.58E-06	1.02E-05	9.58E-06	1.02E-05	8.11E-06	8.10E-06	7.67E-06	7.36E-06	7.64E-06	1.05E-05	7.66E-06	1.26E-05	7.46E-06	8.24E-06	9.41E-06	8.38E-06	7.19E-06	8.32E-06	9.17E-06	9.50E-06	9.01E-06	6.82E-06	8.36E-06	1.06E-05	9.04E-06	1.23E-05	9.98E-06	1.03E-05	9.54E-06	1.21E-05	2.20E-05	8.30E-06	1.03E-05	8.53E-06
Alaskan	1.10E-05	1.20E-05	1.06E-05	9.85E-06	7.51E-06	7.87E-06	6.14E-06	1.01E-05	7.06E-06	1.01E-05	6.54E-06	9.07E-06	1.10E-05	8.52E-06	9.36E-06	9.40E-06	7.87E-06	1.07E-05	6.40E-06	6.79E-06	8.58E-06	8.69E-06	7.99E-06	6.80E-06	6.46E-06	5.79E-06	8.22E-06	1.21E-05	8.07E-06	7.64E-06	6.40E-06	9.20E-06	9.24E-06	6.00E-06	5.74E-06	1.01E-05	7.14E-06	1.03E-05	7.65E-06	9.50E-06	8.28E-06	8.36E-06	1.09E-05	8.92E-06	9.69E-06	1.94E-05	7.69E-06	9.88E-06	8.93E-06
Alaskan	1.05E-05	9.26E-06	7.08E-06	9.42E-06	1.10E-05	8.36E-06	8.95E-06	6.56E-06	7.32E-06	7.53E-06	8.90E-06	7.91E-06	8.41E-06	7.40E-06	9.11E-06	8.29E-06	9.35E-06	7.47E-06	8.85E-06	6.42E-06	4.88E-06	6.50E-06	6.20E-06	6.34E-06	7.01E-06	5.44E-06	9.56E-06	7.38E-06	9.08E-06	7.25E-06	6.45E-06	6.71E-06	5.13E-06	8.55E-06	7.73E-06	1.24E-05	6.57E-06	8.31E-06	5.41E-06	6.39E-06	1.17E-05	9.31E-06	1.08E-05	1.02E-05	8.56E-06	2.17E-05	8.42E-06	6.97E-06	7.51E-06
Alaskan	1.13E-05	1.09E-05	9.12E-06	1.17E-05	1.05E-05	8.50E-06	9.88E-06	8.37E-06	1.10E-05	8.64E-06	7.25E-06	9.68E-06	1.06E-05	1.07E-05	9.59E-06	8.48E-06	8.75E-06	8.64E-06	8.09E-06	8.02E-06	8.29E-06	7.44E-06	8.01E-06	6.93E-06	5.89E-06	6.28E-06	8.42E-06	7.74E-06	8.48E-06	7.06E-06	8.75E-06	8.10E-06	8.19E-06	8.13E-06	8.76E-06	9.99E-06	6.61E-06	1.01E-05	1.05E-05	7.78E-06	1.14E-05	8.73E-06	8.82E-06	1.15E-05	7.85E-06	1.97E-05	8.60E-06	6.95E-06	9.37E-06
Alaskan	1.43E-05	1.05E-05	1.13E-05	1.39E-05	1.26E-05	1.08E-05	7.61E-06	9.13E-06	1.14E-05	1.28E-05	7.73E-06	8.43E-06	1.20E-05	1.04E-05	8.52E-06	1.08E-05	9.71E-06	8.46E-06	7.12E-06	8.93E-06	7.45E-06	6.69E-06	7.97E-06	8.41E-06	9.65E-06	1.01E-05	1.07E-05	1.18E-05	9.43E-06	1.10E-05	6.96E-06	8.08E-06	9.45E-06	6.35E-06	6.35E-06	1.01E-05	6.25E-06	8.57E-06	1.08E-05	1.00E-05	1.02E-05	9.97E-06	1.30E-05	1.09E-05	9.52E-06	1.76E-05	1.07E-05	1.10E-05	8.96E-06
Alaskan	1.63E-05	1.23E-05	1.43E-05	1.09E-05	1.01E-05	1.07E-05	8.76E-06	1.11E-05	1.08E-05	1.07E-05	9.18E-06	1.09E-05	1.11E-05	9.16E-06	1.03E-05	1.20E-05	1.14E-05	9.17E-06	1.08E-05	8.10E-06	7.91E-06	8.58E-06	7.72E-06	1.01E-05	1.19E-05	7.96E-06	1.22E-05	1.04E-05	1.09E-05	9.58E-06	9.84E-06	9.69E-06	8.39E-06	6.35E-06	7.62E-06	1.18E-05	1.05E-05	6.35E-06	9.24E-06	1.36E-05	9.76E-06	1.23E-05	1.08E-05	9.78E-06	1.03E-05	1.97E-05	8.93E-06	1.11E-05	1.00E-05
Alaskan	1.27E-05	1.28E-05	1.02E-05	8.93E-06	1.16E-05	8.87E-06	8.16E-06	8.41E-06	6.81E-06	1.07E-05	1.26E-05	1.01E-05	9.21E-06	1.17E-05	8.93E-06	1.12E-05	1.37E-05	1.01E-05	8.73E-06	8.10E-06	6.95E-06	8.07E-06	9.13E-06	8.10E-06	9.64E-06	9.00E-06	1.08E-05	1.09E-05	1.08E-05	7.63E-06	7.76E-06	8.81E-06	7.54E-06	7.67E-06	7.37E-06	9.21E-06	6.79E-06	9.70E-06	8.12E-06	7.52E-06	1.08E-05	9.35E-06	8.71E-06	9.95E-06	8.09E-06	2.01E-05	7.69E-06	9.68E-06	9.86E-06
Alaskan	1.35E-05	1.47E-05	7.81E-06	9.71E-06	7.84E-06	7.66E-06	8.48E-06	8.06E-06	6.86E-06	5.50E-06	8.55E-06	7.91E-06	9.47E-06	1.01E-05	6.39E-06	1.01E-05	1.12E-05	8.43E-06	7.09E-06	7.58E-06	4.84E-06	7.55E-06	6.39E-06	9.33E-06	9.97E-06	4.87E-06	9.71E-06	9.03E-06	7.88E-06	5.98E-06	8.93E-06	5.71E-06	7.23E-06	6.76E-06	6.04E-06	7.94E-06	8.33E-06	7.51E-06	7.19E-06	1.04E-05	9.90E-06	1.07E-05	1.03E-05	8.79E-06	1.01E-05	2.10E-05	9.25E-06	9.49E-06	9.66E-06
Alaskan	1.59E-05	1.70E-05	1.25E-05	1.18E-05	9.23E-06	8.51E-06	1.12E-05	1.52E-05	1.08E-05	1.22E-05	1.02E-05	1.25E-05	1.19E-05	1.18E-05	1.12E-05	1.29E-05	1.21E-05	9.47E-06	8.06E-06	1.10E-05	9.18E-06	8.84E-06	9.40E-06	8.46E-06	6.66E-06	1.09E-05	1.25E-05	1.13E-05	1.10E-05	9.53E-06	8.70E-06	1.33E-05	5.69E-06	9.38E-06	8.48E-06	9.28E-06	8.12E-06	7.27E-06	1.14E-05	1.09E-05	1.07E-05	1.35E-05	9.04E-06	9.84E-06	1.01E-05	1.73E-05	1.13E-05	1.13E-05	1.01E-05
Alaskan	1.68E-05	1.58E-05	1.13E-05	1.30E-05	1.22E-05	1.10E-05	1.04E-05	1.06E-05	1.12E-05	1.20E-05	1.12E-05	1.24E-05	1.51E-05	1.27E-05	1.31E-05	1.35E-05	1.43E-05	1.19E-05	1.39E-05	9.76E-06	1.27E-05	1.06E-05	9.37E-06	1.03E-05	9.38E-06	1.14E-05	1.51E-05	1.17E-05	1.08E-05	1.04E-05	1.15E-05	1.10E-05	8.87E-06	7.83E-06	7.78E-06	9.28E-06	7.95E-06	7.47E-06	9.18E-06	1.18E-05	1.27E-05	1.25E-05	1.31E-05	1.03E-05	1.16E-05	1.83E-05	1.04E-05	1.31E-05	1.02E-05
Alaskan	1.56E-05	1.46E-05	1.08E-05	1.35E-05	1.30E-05	1.04E-05	1.04E-05	1.16E-05	1.05E-05	1.07E-05	9.03E-06	1.05E-05	1.22E-05	1.41E-05	1.15E-05	1.13E-05	1.08E-05	1.10E-05	1.00E-05	8.16E-06	8.37E-06	8.59E-06	9.45E-06	9.89E-06	9.14E-06	7.54E-06	8.16E-06	1.24E-05	1.15E-05	8.62E-06	9.27E-06	1.09E-05	8.08E-06	9.44E-06	7.30E-06	1.01E-05	6.15E-06	9.29E-06	1.14E-05	1.09E-05	1.16E-05	9.90E-06	1.48E-05	1.53E-05	7.40E-06	1.92E-05	8.01E-06	9.74E-06	1.04E-05
Alaskan	1.68E-05	1.95E-05	1.02E-05	1.44E-05	1.53E-05	1.26E-05	1.12E-05	1.21E-05	8.69E-06	1.13E-05	1.10E-05	9.40E-06	1.34E-05	1.54E-05	1.27E-05	1.27E-05	1.43E-05	9.36E-06	1.26E-05	9.27E-06	1.08E-05	1.05E-05	6.43E-06	1.13E-05	1.08E-05	6.63E-06	1.42E-05	1.51E-05	1.23E-05	1.07E-05	1.06E-05	1.32E-05	8.21E-06	9.89E-06	8.59E-06	7.24E-06	7.77E-06	1.03E-05	1.36E-05	8.02E-06	9.87E-06	1.53E-05	1.02E-05	1.17E-05	9.84E-06	2.39E-05	1.25E-05	9.76E-06	1.20E-05
Alaskan	1.38E-05	1.54E-05	1.43E-05	1.43E-05	1.27E-05	9.35E-06	8.15E-06	8.48E-06	1.25E-05	1.03E-05	1.03E-05	1.25E-05	1.39E-05	1.41E-05	1.11E-05	1.19E-05	1.27E-05	1.19E-05	1.40E-05	1.05E-05	1.08E-05	1.07E-05	9.03E-06	9.82E-06	1.12E-05	7.21E-06	9.50E-06	1.25E-05	1.04E-05	1.17E-05	1.08E-05	9.76E-06	8.69E-06	9.34E-06	8.79E-06	1.07E-05	7.50E-06	9.40E-06	1.53E-05	1.12E-05	1.28E-05	1.48E-05	1.28E-05	1.15E-05	1.16E-05	1.95E-05	8.65E-06	1.10E-05	1.05E-05
Alaskan	1.42E-05	1.25E-05	1.13E-05	1.08E-05	1.34E-05	9.62E-06	1.05E-05	1.01E-05	9.50E-06	9.93E-06	1.03E-05	1.23E-05	1.14E-05	9.96E-06	1.35E-05	1.27E-05	1.29E-05	1.20E-05	8.30E-06	9.98E-06	7.11E-06	7.22E-06	8.96E-06	1.02E-05	9.91E-06	1.02E-05	1.23E-05	1.24E-05	8.26E-06	1.21E-05	1.01E-05	9.06E-06	8.18E-06	7.61E-06	8.93E-06	1.02E-05	9.58E-06	8.92E-06	9.15E-06	1.08E-05	1.23E-05	1.30E-05	1.18E-05	9.87E-06	1.08E-05	1.81E-05	1.04E-05	7.98E-06	1.23E-05
Alaskan	1.59E-05	1.35E-05	1.11E-05	1.19E-05	8.91E-06	8.89E-06	1.01E-05	1.14E-05	8.96E-06	1.06E-05	9.33E-06	1.18E-05	1.21E-05	1.17E-05	9.06E-06	1.27E-05	1.13E-05	1.23E-05	9.35E-06	1.06E-05	7.82E-06	8.94E-06	8.23E-06	9.29E-06	9.17E-06	7.36E-06	1.10E-05	1.31E-05	9.86E-06	9.52E-06	9.17E-06	7.54E-06	8.66E-06	9.29E-06	7.68E-06	8.27E-06	8.84E-06	1.13E-05	1.19E-05	1.44E-05	1.18E-05	1.15E-05	1.03E-05	1.16E-05	8.25E-06	1.92E-05	1.17E-05	8.73E-06	8.59E-06
Alaskan	1.37E-05	1.21E-05	1.43E-05	1.37E-05	9.46E-06	1.01E-05	1.02E-05	1.17E-05	9.75E-06	9.58E-06	8.70E-06	1.14E-05	1.25E-05	1.12E-05	1.11E-05	1.50E-05	1.01E-05	1.30E-05	8.12E-06	8.48E-06	8.04E-06	7.38E-06	1.12E-05	9.70E-06	8.62E-06	1.05E-05	1.18E-05	1.23E-05	1.16E-05	9.58E-06	1.07E-05	8.80E-06	8.61E-06	7.69E-06	7.33E-06	8.38E-06	8.37E-06	1.13E-05	9.96E-06	1.04E-05	1.16E-05	1.33E-05	1.15E-05	1.19E-05	8.69E-06	1.68E-05	9.65E-06	9.95E-06	9.97E-06
Alaskan	1.66E-05	1.51E-05	1.36E-05	1.26E-05	1.44E-05	8.76E-06	1.23E-05	1.26E-05	1.37E-05	1.25E-05	1.17E-05	1.41E-05	1.46E-05	1.44E-05	1.62E-05	1.26E-05	1.48E-05	9.73E-06	9.46E-06	9.34E-06	1.15E-05	1.06E-05	8.55E-06	1.33E-05	9.95E-06	1.28E-05	1.26E-05	1.05E-05	1.22E-05	8.87E-06	1.28E-05	1.40E-05	8.45E-06	7.62E-06	8.21E-06	1.04E-05	9.31E-06	6.69E-06	1.24E-05	1.29E-05	1.52E-05	1.44E-05	1.11E-05	1.32E-05	1.05E-05	2.02E-05	1.15E-05	9.90E-06	1.01E-05
Alaskan	1.15E-05	1.10E-05	8.87E-06	1.18E-05	1.11E-05	7.95E-06	8.37E-06	8.82E-06	9.65E-06	8.62E-06	6.18E-06	1.07E-05	1.05E-05	1.05E-05	1.16E-05	9.39E-06	9.67E-06	8.82E-06	6.76E-06	7.87E-06	7.26E-06	8.88E-06	5.84E-06	7.35E-06	1.07E-05	7.49E-06	1.06E-05	9.44E-06	7.31E-06	8.75E-06	7.48E-06	1.04E-05	7.65E-06	6.47E-06	5.82E-06	7.06E-06	7.39E-06	7.07E-06	7.79E-06	7.57E-06	1.02E-05	1.08E-05	1.07E-05	9.29E-06	9.16E-06	1.85E-05	9.92E-06	8.77E-06	1.04E-05
Alaskan	1.90E-05	1.69E-05	1.56E-05	1.35E-05	1.38E-05	1.15E-05	1.16E-05	1.15E-05	1.09E-05	1.01E-05	1.08E-05	1.65E-05	1.14E-05	1.37E-05	1.27E-05	1.26E-05	1.50E-05	1.05E-05	1.16E-05	8.80E-06	8.42E-06	1.11E-05	1.00E-05	1.21E-05	1.25E-05	1.37E-05	1.33E-05	1.28E-05	1.21E-05	1.17E-05	1.07E-05	1.06E-05	1.05E-05	7.44E-06	8.56E-06	7.76E-06	1.18E-05	1.04E-05	1.38E-05	9.46E-06	1.35E-05	1.54E-05	1.28E-05	1.05E-05	1.11E-05	1.92E-05	1.14E-05	1.28E-05	1.18E-05
Alaskan	2.00E-05	1.95E-05	1.54E-05	1.77E-05	1.28E-05	1.38E-05	1.25E-05	1.17E-05	1.58E-05	1.16E-05	1.20E-05	1.41E-05	1.62E-05	1.36E-05	1.42E-05	1.77E-05	1.70E-05	1.36E-05	1.36E-05	1.16E-05	1.12E-05	1.05E-05	1.10E-05	1.04E-05	1.24E-05	1.39E-05	1.56E-05	1.48E-05	1.07E-05	1.26E-05	1.31E-05	1.14E-05	9.44E-06	1.06E-05	8.18E-06	1.01E-05	9.95E-06	1.12E-05	1.39E-05	1.29E-05	1.68E-05	1.48E-05	1.28E-05	1.14E-05	1.15E-05	1.99E-05	1.19E-05	1.16E-05	1.38E-05
Alaskan	1.58E-05	1.36E-05	1.16E-05	1.32E-05	1.15E-05	8.71E-06	1.14E-05	8.77E-06	1.06E-05	9.45E-06	1.11E-05	9.39E-06	1.15E-05	1.12E-05	1.29E-05	9.54E-06	1.31E-05	8.97E-06	8.81E-06	9.52E-06	9.11E-06	9.45E-06	8.94E-06	7.89E-06	7.71E-06	1.16E-05	1.25E-05	1.02E-05	7.90E-06	8.18E-06	1.04E-05	1.21E-05	7.07E-06	9.63E-06	6.97E-06	9.73E-06	8.38E-06	8.44E-06	9.18E-06	9.51E-06	1.30E-05	9.71E-06	1.14E-05	1.05E-05	1.14E-05	1.70E-05	1.01E-05	9.03E-06	1.08E-05
Alaskan	1.68E-05	1.53E-05	1.24E-05	1.27E-05	1.29E-05	1.00E-05	1.05E-05	1.01E-05	1.04E-05	1.10E-05	8.40E-06	1.61E-05	1.18E-05	1.19E-05	9.29E-06	1.41E-05	1.12E-05	1.03E-05	1.08E-05	9.21E-06	8.20E-06	9.32E-06	1.22E-05	9.89E-06	1.17E-05	1.12E-05	1.42E-05	1.11E-05	1.26E-05	1.10E-05	1.03E-05	9.32E-06	1.02E-05	7.75E-06	8.93E-06	8.18E-06	9.48E-06	1.11E-05	1.13E-05	1.12E-05	1.33E-05	1.34E-05	1.29E-05	9.93E-06	1.26E-05	1.81E-05	9.49E-06	1.07E-05	1.29E-05
Alaskan	1.74E-05	1.60E-05	1.13E-05	1.46E-05	1.14E-05	1.09E-05	1.26E-05	1.17E-05	1.23E-05	1.31E-05	9.62E-06	1.57E-05	1.48E-05	1.44E-05	1.17E-05	1.27E-05	1.26E-05	9.84E-06	1.25E-05	1.01E-05	9.81E-06	9.45E-06	1.03E-05	1.03E-05	1.17E-05	1.26E-05	1.22E-05	1.15E-05	1.07E-05	9.46E-06	1.04E-05	1.15E-05	1.02E-05	1.04E-05	8.87E-06	8.85E-06	1.06E-05	1.33E-05	1.07E-05	9.19E-06	1.26E-05	1.19E-05	1.34E-05	1.11E-05	9.50E-06	1.72E-05	1.12E-05	1.03E-05	9.37E-06
Alaskan	1.66E-05	1.42E-05	1.14E-05	1.27E-05	9.48E-06	1.02E-05	1.15E-05	1.14E-05	1.01E-05	1.11E-05	1.14E-05	1.17E-05	1.24E-05	1.21E-05	1.33E-05	1.45E-05	8.75E-06	9.61E-06	1.05E-05	1.00E-05	9.28E-06	9.78E-06	1.02E-05	1.21E-05	1.04E-05	1.18E-05	1.05E-05	9.50E-06	1.04E-05	1.28E-05	1.01E-05	8.65E-06	8.37E-06	7.88E-06	7.41E-06	8.59E-06	8.19E-06	1.08E-05	9.61E-06	9.09E-06	1.31E-05	1.14E-05	1.02E-05	1.18E-05	1.04E-05	1.54E-05	9.92E-06	1.13E-05	9.36E-06
Alaskan	1.76E-05	1.43E-05	1.34E-05	1.26E-05	1.29E-05	9.39E-06	1.12E-05	1.19E-05	1.50E-05	7.49E-06	8.98E-06	1.11E-05	1.36E-05	1.19E-05	1.15E-05	1.26E-05	1.28E-05	1.04E-05	1.20E-05	8.02E-06	7.60E-06	9.23E-06	8.58E-06	1.08E-05	1.04E-05	9.23E-06	1.04E-05	1.06E-05	9.07E-06	1.02E-05	8.93E-06	1.07E-05	7.48E-06	9.10E-06	8.17E-06	8.07E-06	7.91E-06	7.67E-06	1.25E-05	1.09E-05	1.46E-05	1.07E-05	1.07E-05	9.02E-06	1.05E-05	1.60E-05	8.94E-06	1.05E-05	1.26E-05
Alaskan	1.73E-05	1.59E-05	1.69E-05	1.58E-05	1.42E-05	1.13E-05	9.24E-06	1.17E-05	1.43E-05	1.08E-05	1.25E-05	1.69E-05	1.33E-05	1.23E-05	1.51E-05	1.59E-05	1.71E-05	1.17E-05	1.30E-05	1.31E-05	1.07E-05	1.26E-05	1.04E-05	1.15E-05	1.35E-05	1.09E-05	1.76E-05	1.27E-05	1.20E-05	1.35E-05	1.11E-05	1.20E-05	8.19E-06	1.12E-05	1.31E-05	9.27E-06	1.23E-05	1.29E-05	1.30E-05	1.27E-05	1.42E-05	1.63E-05	1.21E-05	1.08E-05	1.33E-05	1.70E-05	1.15E-05	1.01E-05	1.30E-05
Alaskan	1.78E-05	1.64E-05	1.50E-05	1.26E-05	1.17E-05	1.09E-05	1.07E-05	1.16E-05	1.12E-05	1.17E-05	1.15E-05	1.59E-05	1.54E-05	1.19E-05	1.20E-05	1.66E-05	1.58E-05	1.01E-05	1.32E-05	1.13E-05	9.50E-06	1.15E-05	1.09E-05	1.21E-05	8.00E-06	1.15E-05	1.41E-05	1.01E-05	1.03E-05	1.28E-05	1.18E-05	9.30E-06	7.85E-06	9.17E-06	8.27E-06	9.72E-06	1.06E-05	9.19E-06	9.72E-06	1.31E-05	1.28E-05	1.40E-05	1.16E-05	1.13E-05	1.09E-05	1.81E-05	1.08E-05	1.09E-05	1.02E-05
Alaskan	1.51E-05	1.20E-05	1.38E-05	1.23E-05	9.23E-06	7.08E-06	1.07E-05	9.89E-06	1.00E-05	1.13E-05	1.10E-05	1.36E-05	1.37E-05	1.09E-05	1.17E-05	1.38E-05	1.27E-05	1.01E-05	1.21E-05	7.21E-06	8.26E-06	1.11E-05	1.13E-05	9.83E-06	1.17E-05	1.20E-05	1.18E-05	1.08E-05	8.10E-06	1.10E-05	9.77E-06	9.40E-06	9.03E-06	8.20E-06	5.40E-06	8.65E-06	9.12E-06	9.15E-06	1.05E-05	1.09E-05	1.38E-05	1.25E-05	1.35E-05	1.12E-05	9.98E-06	1.71E-05	1.13E-05	9.92E-06	1.22E-05
Alaskan	1.94E-05	2.20E-05	1.58E-05	1.41E-05	1.52E-05	1.21E-05	1.49E-05	1.62E-05	1.53E-05	1.08E-05	1.42E-05	1.99E-05	1.82E-05	1.60E-05	1.18E-05	1.63E-05	1.82E-05	1.40E-05	1.31E-05	1.09E-05	8.31E-06	1.03E-05	1.20E-05	1.70E-05	1.44E-05	1.29E-05	1.62E-05	1.03E-05	1.07E-05	1.59E-05	1.18E-05	1.40E-05	9.12E-06	1.26E-05	7.42E-06	8.81E-06	1.10E-05	1.34E-05	1.49E-05	1.44E-05	1.29E-05	1.62E-05	1.14E-05	1.47E-05	1.27E-05	1.93E-05	1.26E-05	1.10E-05	1.55E-05
Alaskan	2.55E-05	2.26E-05	2.49E-05	2.34E-05	1.94E-05	1.67E-05	1.86E-05	1.79E-05	2.14E-05	1.90E-05	1.90E-05	2.36E-05	2.20E-05	2.28E-05	1.76E-05	2.34E-05	2.42E-05	1.70E-05	1.72E-05	1.76E-05	1.38E-05	1.90E-05	1.64E-05	1.52E-05	2.12E-05	2.22E-05	2.32E-05	1.88E-05	1.45E-05	1.94E-05	1.84E-05	2.25E-05	1.06E-05	1.41E-05	1.29E-05	1.52E-05	1.81E-05	1.82E-05	1.85E-05	1.77E-05	1.92E-05	1.87E-05	1.47E-05	1.59E-05	1.92E-05	2.22E-05	1.82E-05	1.85E-05	1.53E-05
Alaskan	2.67E-05	2.47E-05	1.89E-05	2.52E-05	2.05E-05	1.53E-05	1.85E-05	1.76E-05	2.20E-05	1.77E-05	1.68E-05	2.64E-05	2.23E-05	2.12E-05	2.07E-05	2.28E-05	1.94E-05	1.48E-05	1.82E-05	1.38E-05	1.45E-05	1.39E-05	1.84E-05	1.76E-05	1.80E-05	1.83E-05	2.32E-05	1.97E-05	2.25E-05	1.66E-05	2.08E-05	1.49E-05	1.08E-05	1.74E-05	1.32E-05	1.27E-05	1.37E-05	1.66E-05	2.10E-05	1.85E-05	1.98E-05	2.02E-05	1.84E-05	2.17E-05	1.67E-05	2.20E-05	1.69E-05	1.44E-05	1.67E-05
Alaskan	2.48E-05	1.78E-05	1.81E-05	1.73E-05	1.33E-05	1.44E-05	1.38E-05	1.49E-05	1.40E-05	1.09E-05	1.72E-05	1.77E-05	1.63E-05	1.43E-05	1.83E-05	1.98E-05	1.85E-05	1.47E-05	1.42E-05	1.31E-05	1.14E-05	1.32E-05	1.59E-05	1.39E-05	1.54E-05	1.72E-05	2.02E-05	1.70E-05	1.26E-05	1.51E-05	1.38E-05	1.57E-05	1.22E-05	1.30E-05	1.08E-05	1.03E-05	1.49E-05	1.66E-05	1.43E-05	1.46E-05	1.92E-05	1.82E-05	1.46E-05	1.55E-05	1.44E-05	1.86E-05	1.36E-05	1.47E-05	1.47E-05
Alaskan	2.42E-05	2.19E-05	2.20E-05	2.08E-05	1.56E-05	1.59E-05	1.71E-05	1.57E-05	1.66E-05	1.37E-05	1.10E-05	1.88E-05	1.79E-05	1.79E-05	1.84E-05	2.12E-05	1.64E-05	1.43E-05	1.31E-05	1.31E-05	1.39E-05	1.36E-05	1.35E-05	1.50E-05	1.57E-05	1.66E-05	1.61E-05	1.83E-05	1.44E-05	1.36E-05	1.86E-05	1.65E-05	8.82E-06	1.12E-05	1.21E-05	1.32E-05	1.37E-05	1.51E-05	1.47E-05	1.31E-05	1.71E-05	1.50E-05	1.56E-05	1.18E-05	1.52E-05	2.08E-05	1.27E-05	1.39E-05	1.38E-05
Alaskan	2.08E-05	1.97E-05	1.67E-05	1.88E-05	1.75E-05	1.64E-05	1.57E-05	1.40E-05	1.62E-05	1.41E-05	1.38E-05	1.61E-05	1.97E-05	1.45E-05	1.47E-05	1.64E-05	1.51E-05	1.20E-05	1.49E-05	1.06E-05	1.46E-05	1.30E-05	1.24E-05	1.39E-05	1.40E-05	1.84E-05	1.92E-05	1.61E-05	1.09E-05	1.31E-05	1.34E-05	1.37E-05	8.10E-06	1.27E-05	9.31E-06	1.02E-05	1.36E-05	1.64E-05	1.55E-05	1.30E-05	1.76E-05	1.71E-05	1.34E-05	1.73E-05	1.43E-05	2.02E-05	1.19E-05	1.26E-05	1.57E-05
Alaskan	2.75E-05	2.12E-05	2.15E-05	2.00E-05	1.68E-05	1.63E-05	1.38E-05	1.65E-05	1.51E-05	1.43E-05	1.32E-05	2.35E-05	2.18E-05	1.88E-05	1.82E-05	2.14E-05	1.94E-05	1.62E-05	1.52E-05	1.50E-05	1.39E-05	1.55E-05	1.71E-05	1.66E-05	1.48E-05	1.81E-05	2.02E-05	1.41E-05	1.60E-05	1.57E-05	1.62E-05	1.57E-05	1.40E-05	1.18E-05	1.31E-05	1.29E-05	1.47E-05	1.50E-05	1.36E-05	1.52E-05	1.79E-05	2.21E-05	1.45E-05	1.49E-05	1.84E-05	1.81E-05	1.62E-05	1.20E-05	1.44E-05
Alaskan	2.37E-05	2.33E-05	1.73E-05	1.82E-05	1.81E-05	1.26E-05	1.52E-05	1.60E-05	1.35E-05	1.54E-05	1.15E-05	2.06E-05	2.02E-05	1.80E-05	1.78E-05	1.79E-05	1.93E-05	1.31E-05	1.16E-05	1.27E-05	9.75E-06	1.41E-05	1.64E-05	1.29E-05	1.41E-05	1.72E-05	1.64E-05	1.41E-05	1.56E-05	1.42E-05	1.25E-05	1.49E-05	9.66E-06	1.23E-05	7.64E-06	1.00E-05	1.33E-05	1.60E-05	1.34E-05	1.35E-05	1.58E-05	1.83E-05	1.19E-05	1.83E-05	1.45E-05	1.72E-05	1.30E-05	1.45E-05	1.57E-05
Alaskan	2.30E-05	2.02E-05	1.90E-05	1.88E-05	1.61E-05	1.47E-05	1.47E-05	1.53E-05	1.54E-05	1.40E-05	1.44E-05	1.82E-05	1.94E-05	1.48E-05	1.67E-05	1.91E-05	1.84E-05	1.33E-05	1.37E-05	1.43E-05	1.10E-05	1.34E-05	1.37E-05	1.57E-05	1.64E-05	1.36E-05	1.75E-05	1.37E-05	1.39E-05	1.57E-05	1.61E-05	1.54E-05	8.64E-06	1.05E-05	1.02E-05	1.09E-05	1.55E-05	1.13E-05	1.55E-05	1.23E-05	1.64E-05	1.74E-05	1.57E-05	1.25E-05	1.45E-05	1.94E-05	1.44E-05	1.47E-05	1.23E-05
Alaskan	2.48E-05	2.16E-05	1.87E-05	2.02E-05	1.69E-05	1.58E-05	1.50E-05	1.58E-05	1.25E-05	1.36E-05	1.21E-05	2.13E-05	1.95E-05	1.59E-05	1.70E-05	1.97E-05	1.84E-05	1.60E-05	1.62E-05	1.44E-05	1.11E-05	1.45E-05	1.53E-05	1.51E-05	1.30E-05	1.76E-05	1.45E-05	1.34E-05	1.33E-05	1.69E-05	1.59E-05	1.43E-05	1.22E-05	1.16E-05	8.06E-06	1.28E-05	1.23E-05	1.65E-05	1.45E-05	1.27E-05	2.05E-05	1.61E-05	1.79E-05	1.26E-05	1.63E-05	1.82E-05	1.60E-05	1.53E-05	1.61E-05
Alaskan	2.36E-05	2.15E-05	1.85E-05	1.60E-05	1.84E-05	1.47E-05	1.36E-05	1.31E-05	1.87E-05	1.45E-05	1.47E-05	1.99E-05	1.74E-05	1.73E-05	1.73E-05	1.95E-05	1.81E-05	1.40E-05	1.39E-05	1.09E-05	1.24E-05	1.44E-05	1.55E-05	1.23E-05	1.38E-05	1.92E-05	1.70E-05	1.38E-05	1.02E-05	1.37E-05	1.50E-05	1.48E-05	1.36E-05	1.12E-05	7.58E-06	1.17E-05	1.37E-05	1.44E-05	1.36E-05	1.14E-05	1.92E-05	1.77E-05	1.62E-05	1.35E-05	1.41E-05	2.07E-05	1.49E-05	1.19E-05	1.39E-05
Alaskan	2.59E-05	2.19E-05	1.99E-05	1.92E-05	1.35E-05	1.62E-05	1.51E-05	1.49E-05	1.73E-05	1.28E-05	1.26E-05	1.91E-05	1.65E-05	1.95E-05	1.57E-05	1.99E-05	1.92E-05	1.26E-05	1.37E-05	1.46E-05	1.18E-05	1.40E-05	1.22E-05	1.33E-05	1.50E-05	1.76E-05	1.99E-05	1.43E-05	1.45E-05	1.58E-05	1.54E-05	1.54E-05	1.11E-05	1.17E-05	1.06E-05	1.09E-05	1.57E-05	1.47E-05	1.64E-05	1.52E-05	1.79E-05	1.74E-05	1.47E-05	1.51E-05	1.64E-05	1.92E-05	1.68E-05	1.39E-05	1.84E-05
Norway	1.32E-05	9.23E-06	1.21E-05	1.27E-05	9.49E-06	1.06E-05	8.90E-06	7.95E-06	1.03E-05	1.03E-05	8.17E-06	9.06E-06	1.05E-05	1.12E-05	1.05E-05	8.36E-06	1.12E-05	9.37E-06	1.01E-05	7.63E-06	7.45E-06	8.95E-06	9.37E-06	7.67E-06	9.66E-06	8.74E-06	8.79E-06	8.96E-06	1.14E-05	9.98E-06	9.21E-06	8.04E-06	6.85E-06	7.51E-06	6.84E-06	8.79E-06	7.01E-06	9.91E-06	9.02E-06	9.65E-06	1.26E-05	1.00E-05	1.07E-05	9.24E-06	9.31E-06	1.65E-05	1.10E-05	9.13E-06	7.32E-06
Norway	1.22E-05	1.27E-05	1.14E-05	1.09E-05	9.37E-06	6.99E-06	9.35E-06	8.39E-06	8.65E-06	8.36E-06	8.41E-06	9.46E-06	1.24E-05	1.22E-05	9.28E-06	8.05E-06	1.08E-05	1.21E-05	8.20E-06	1.02E-05	9.49E-06	7.90E-06	1.03E-05	8.54E-06	8.84E-06	9.20E-06	1.07E-05	9.77E-06	8.22E-06	9.33E-06	8.02E-06	9.98E-06	1.07E-05	6.13E-06	8.13E-06	1.19E-05	7.68E-06	8.64E-06	8.27E-06	1.07E-05	1.13E-05	9.23E-06	8.98E-06	9.58E-06	9.51E-06	1.80E-05	7.86E-06	9.66E-06	1.03E-05
Norway	1.06E-05	1.07E-05	7.94E-06	8.98E-06	1.07E-05	6.06E-06	7.62E-06	8.90E-06	8.33E-06	9.51E-06	7.76E-06	9.17E-06	8.43E-06	9.60E-06	1.07E-05	1.07E-05	9.42E-06	1.04E-05	1.25E-05	5.61E-06	6.77E-06	7.68E-06	5.78E-06	7.25E-06	9.08E-06	8.01E-06	8.60E-06	8.82E-06	1.02E-05	7.83E-06	6.96E-06	6.45E-06	6.07E-06	8.19E-06	6.23E-06	9.76E-06	6.24E-06	9.13E-06	8.73E-06	1.08E-05	9.05E-06	1.15E-05	1.01E-05	1.01E-05	7.25E-06	1.74E-05	8.62E-06	8.28E-06	9.96E-06
Norway	1.52E-05	1.34E-05	1.63E-05	1.04E-05	1.23E-05	1.11E-05	1.23E-05	1.20E-05	1.19E-05	1.18E-05	1.06E-05	1.29E-05	1.23E-05	1.37E-05	1.33E-05	1.32E-05	1.18E-05	1.24E-05	1.31E-05	1.14E-05	8.56E-06	1.05E-05	1.29E-05	9.20E-06	1.13E-05	1.28E-05	1.33E-05	1.12E-05	1.18E-05	9.59E-06	1.00E-05	1.20E-05	8.83E-06	9.95E-06	8.68E-06	8.64E-06	1.22E-05	1.15E-05	1.19E-05	1.10E-05	1.39E-05	1.30E-05	9.35E-06	1.04E-05	9.70E-06	1.78E-05	9.58E-06	8.45E-06	1.14E-05
Norway	1.42E-05	1.03E-05	1.26E-05	1.27E-05	1.01E-05	8.31E-06	1.04E-05	8.50E-06	9.27E-06	8.03E-06	8.60E-06	1.23E-05	1.14E-05	1.29E-05	9.39E-06	1.25E-05	1.20E-05	9.95E-06	8.85E-06	8.98E-06	7.96E-06	7.96E-06	7.94E-06	8.51E-06	8.56E-06	8.75E-06	1.13E-05	8.06E-06	1.02E-05	1.16E-05	8.90E-06	7.17E-06	6.42E-06	9.58E-06	7.59E-06	8.87E-06	8.46E-06	8.61E-06	9.00E-06	1.12E-05	9.66E-06	1.07E-05	8.57E-06	9.41E-06	1.10E-05	1.59E-05	6.96E-06	9.44E-06	8.62E-06
Norway	1.48E-05	1.55E-05	1.22E-05	1.40E-05	1.27E-05	8.26E-06	1.13E-05	1.06E-05	1.12E-05	1.05E-05	7.34E-06	1.21E-05	1.40E-05	1.35E-05	1.45E-05	1.07E-05	1.61E-05	1.29E-05	9.72E-06	8.62E-06	9.76E-06	1.08E-05	9.06E-06	9.45E-06	1.12E-05	1.02E-05	1.13E-05	1.16E-05	1.09E-05	1.20E-05	9.45E-06	1.00E-05	1.02E-05	9.46E-06	9.96E-06	1.13E-05	9.18E-06	1.15E-05	1.21E-05	1.19E-05	1.44E-05	1.48E-05	1.02E-05	1.09E-05	1.17E-05	2.18E-05	8.88E-06	7.91E-06	1.25E-05
Norway	1.54E-05	1.06E-05	1.14E-05	1.21E-05	9.51E-06	1.04E-05	8.42E-06	1.16E-05	1.12E-05	8.80E-06	1.12E-05	1.31E-05	1.29E-05	1.16E-05	9.33E-06	1.05E-05	1.18E-05	1.10E-05	9.89E-06	8.38E-06	9.12E-06	9.96E-06	7.89E-06	8.87E-06	9.96E-06	1.24E-05	1.19E-05	1.02E-05	9.88E-06	1.07E-05	1.08E-05	1.12E-05	6.61E-06	7.46E-06	7.16E-06	9.66E-06	9.54E-06	9.63E-06	9.21E-06	1.23E-05	1.11E-05	1.01E-05	9.76E-06	1.02E-05	9.34E-06	1.47E-05	1.07E-05	9.20E-06	9.92E-06
Norway	1.14E-05	1.21E-05	9.61E-06	8.63E-06	6.89E-06	6.78E-06	7.51E-06	8.06E-06	7.47E-06	9.91E-06	1.04E-05	1.14E-05	8.31E-06	1.00E-05	1.01E-05	7.73E-06	8.17E-06	7.03E-06	7.97E-06	7.15E-06	6.79E-06	6.99E-06	9.04E-06	9.40E-06	7.63E-06	7.33E-06	1.01E-05	7.87E-06	8.92E-06	7.39E-06	6.62E-06	6.97E-06	5.17E-06	6.38E-06	4.83E-06	8.61E-06	6.90E-06	9.37E-06	7.41E-06	8.40E-06	1.28E-05	8.47E-06	8.46E-06	8.35E-06	8.33E-06	1.40E-05	8.00E-06	8.30E-06	8.29E-06
Norway	1.32E-05	1.35E-05	1.18E-05	9.17E-06	9.38E-06	7.10E-06	8.62E-06	1.08E-05	1.01E-05	1.22E-05	8.50E-06	1.16E-05	9.68E-06	8.63E-06	1.15E-05	1.32E-05	1.15E-05	8.92E-06	9.70E-06	8.97E-06	7.23E-06	8.82E-06	8.23E-06	8.93E-06	9.02E-06	9.09E-06	1.16E-05	8.33E-06	7.98E-06	8.79E-06	8.60E-06	9.22E-06	7.51E-06	6.51E-06	7.31E-06	9.84E-06	8.88E-06	8.30E-06	6.94E-06	7.53E-06	1.35E-05	1.17E-05	8.94E-06	9.84E-06	8.46E-06	1.69E-05	1.05E-05	1.00E-05	9.67E-06
Norway	1.24E-05	9.62E-06	7.56E-06	8.06E-06	8.06E-06	6.63E-06	8.15E-06	7.95E-06	7.28E-06	1.00E-05	5.61E-06	1.01E-05	7.06E-06	7.71E-06	9.90E-06	7.71E-06	9.83E-06	8.13E-06	7.81E-06	7.30E-06	4.41E-06	6.51E-06	5.96E-06	7.46E-06	8.95E-06	5.65E-06	8.31E-06	5.82E-06	9.24E-06	5.40E-06	5.67E-06	8.58E-06	5.14E-06	6.85E-06	4.71E-06	9.19E-06	6.51E-06	7.52E-06	7.55E-06	7.92E-06	1.03E-05	1.04E-05	7.01E-06	8.70E-06	9.01E-06	1.51E-05	7.23E-06	7.43E-06	1.00E-05
Norway	1.35E-05	1.52E-05	1.20E-05	1.19E-05	1.22E-05	9.07E-06	7.35E-06	8.16E-06	1.16E-05	1.18E-05	1.00E-05	1.11E-05	1.18E-05	1.34E-05	1.43E-05	1.13E-05	1.37E-05	1.17E-05	9.07E-06	1.19E-05	1.10E-05	8.28E-06	9.45E-06	1.02E-05	9.98E-06	9.79E-06	1.00E-05	1.36E-05	9.28E-06	1.18E-05	1.14E-05	7.56E-06	1.21E-05	8.03E-06	9.34E-06	1.10E-05	7.04E-06	8.25E-06	1.19E-05	1.06E-05	1.36E-05	1.08E-05	1.16E-05	8.53E-06	1.02E-05	2.17E-05	8.93E-06	1.20E-05	1.01E-05
Norway	1.73E-05	1.60E-05	1.33E-05	1.35E-05	1.04E-05	1.24E-05	1.08E-05	1.22E-05	9.80E-06	8.14E-06	9.05E-06	1.52E-05	1.36E-05	1.39E-05	1.10E-05	1.53E-05	1.35E-05	1.21E-05	1.05E-05	1.01E-05	9.65E-06	8.51E-06	9.33E-06	1.02E-05	9.37E-06	1.21E-05	1.17E-05	1.30E-05	1.24E-05	1.05E-05	1.05E-05	8.90E-06	9.57E-06	9.79E-06	8.31E-06	1.34E-05	8.89E-06	9.71E-06	1.14E-05	1.07E-05	1.57E-05	1.39E-05	1.24E-05	1.07E-05	1.06E-05	1.68E-05	8.56E-06	1.08E-05	9.91E-06
Norway	1.37E-05	1.21E-05	1.08E-05	1.36E-05	1.10E-05	9.13E-06	9.52E-06	1.09E-05	1.17E-05	7.76E-06	1.26E-05	1.42E-05	1.25E-05	1.36E-05	1.17E-05	1.12E-05	1.40E-05	1.03E-05	1.20E-05	9.35E-06	6.71E-06	9.54E-06	8.99E-06	1.07E-05	1.13E-05	1.14E-05	1.20E-05	1.23E-05	1.08E-05	1.04E-05	9.47E-06	1.06E-05	8.98E-06	8.09E-06	8.35E-06	7.67E-06	9.93E-06	9.82E-06	1.03E-05	1.01E-05	1.47E-05	1.33E-05	1.16E-05	1.09E-05	1.24E-05	1.59E-05	8.27E-06	8.67E-06	9.96E-06
Norway	1.43E-05	1.68E-05	1.27E-05	1.21E-05	1.50E-05	9.36E-06	9.64E-06	1.31E-05	1.21E-05	1.08E-05	1.05E-05	1.24E-05	1.17E-05	1.12E-05	9.89E-06	1.04E-05	1.28E-05	1.55E-05	9.48E-06	1.11E-05	8.22E-06	1.06E-05	9.38E-06	1.35E-05	1.14E-05	9.15E-06	1.26E-05	1.33E-05	1.42E-05	8.54E-06	9.21E-06	1.05E-05	9.64E-06	1.01E-05	9.48E-06	1.07E-05	8.52E-06	1.06E-05	1.57E-05	1.08E-05	1.60E-05	1.33E-05	1.14E-05	1.19E-05	9.83E-06	2.13E-05	1.00E-05	9.44E-06	1.00E-05
Norway	1.34E-05	1.34E-05	9.74E-06	1.06E-05	1.06E-05	9.32E-06	1.09E-05	8.83E-06	9.57E-06	5.91E-06	9.49E-06	8.95E-06	1.35E-05	1.13E-05	1.02E-05	1.13E-05	1.10E-05	9.46E-06	1.01E-05	8.29E-06	9.46E-06	9.50E-06	8.59E-06	8.67E-06	1.18E-05	6.80E-06	1.03E-05	8.96E-06	8.18E-06	9.75E-06	9.06E-06	9.15E-06	8.07E-06	9.02E-06	7.65E-06	1.27E-05	7.84E-06	7.67E-06	9.15E-06	8.12E-06	1.12E-05	1.11E-05	1.22E-05	9.83E-06	1.17E-05	1.65E-05	9.57E-06	8.04E-06	1.04E-05
Norway	1.57E-05	1.64E-05	1.91E-05	1.20E-05	1.32E-05	1.22E-05	1.17E-05	1.45E-05	1.25E-05	1.26E-05	1.01E-05	1.18E-05	1.35E-05	1.34E-05	1.20E-05	1.37E-05	1.37E-05	1.27E-05	1.36E-05	9.87E-06	9.66E-06	8.98E-06	1.08E-05	1.13E-05	1.41E-05	8.78E-06	1.48E-05	1.42E-05	1.41E-05	7.64E-06	1.21E-05	1.17E-05	1.33E-05	8.48E-06	8.84E-06	1.36E-05	1.04E-05	1.17E-05	1.09E-05	9.62E-06	1.16E-05	1.31E-05	1.42E-05	1.03E-05	1.05E-05	2.27E-05	1.06E-05	1.12E-05	9.85E-06
Norway	1.46E-05	1.10E-05	9.54E-06	1.16E-05	1.10E-05	8.61E-06	8.03E-06	7.50E-06	1.01E-05	1.02E-05	8.30E-06	1.07E-05	1.17E-05	1.08E-05	1.08E-05	1.26E-05	1.04E-05	8.97E-06	8.23E-06	9.97E-06	7.71E-06	7.27E-06	8.06E-06	9.01E-06	1.01E-05	9.72E-06	9.99E-06	9.81E-06	8.67E-06	9.35E-06	1.05E-05	9.86E-06	9.03E-06	7.15E-06	7.12E-06	9.91E-06	9.43E-06	7.97E-06	1.00E-05	9.60E-06	1.17E-05	1.28E-05	9.19E-06	8.67E-06	9.59E-06	1.71E-05	9.18E-06	9.25E-06	9.11E-06
Norway	1.28E-05	1.24E-05	9.65E-06	1.06E-05	9.59E-06	8.96E-06	7.49E-06	9.82E-06	9.22E-06	7.60E-06	9.81E-06	1.08E-05	1.11E-05	9.47E-06	1.24E-05	9.52E-06	9.44E-06	7.09E-06	5.70E-06	6.69E-06	7.36E-06	8.25E-06	7.54E-06	9.09E-06	8.89E-06	8.09E-06	1.00E-05	8.31E-06	7.21E-06	8.26E-06	7.14E-06	7.12E-06	7.80E-06	6.09E-06	9.42E-06	1.05E-05	5.94E-06	8.00E-06	9.77E-06	1.00E-05	1.14E-05	8.89E-06	8.57E-06	1.02E-05	9.15E-06	1.60E-05	6.37E-06	7.43E-06	9.44E-06
Norway	1.32E-05	1.10E-05	1.05E-05	1.06E-05	1.12E-05	8.17E-06	8.77E-06	8.95E-06	9.08E-06	7.62E-06	8.46E-06	1.24E-05	7.93E-06	1.09E-05	1.03E-05	1.35E-05	1.19E-05	8.29E-06	1.03E-05	8.29E-06	6.73E-06	8.29E-06	8.20E-06	9.01E-06	1.08E-05	1.02E-05	1.07E-05	9.09E-06	1.02E-05	1.16E-05	8.95E-06	1.03E-05	6.26E-06	8.18E-06	9.39E-06	7.08E-06	7.45E-06	6.92E-06	9.48E-06	9.69E-06	1.29E-05	9.93E-06	9.28E-06	8.91E-06	9.64E-06	1.50E-05	9.01E-06	9.19E-06	8.89E-06
Norway	1.04E-05	9.95E-06	1.04E-05	9.33E-06	7.89E-06	6.48E-06	7.65E-06	9.07E-06	7.07E-06	7.83E-06	9.52E-06	1.02E-05	9.56E-06	1.06E-05	9.31E-06	1.02E-05	8.85E-06	6.94E-06	8.42E-06	7.69E-06	8.24E-06	6.44E-06	7.40E-06	6.91E-06	7.63E-06	5.63E-06	9.06E-06	9.22E-06	5.93E-06	8.92E-06	6.70E-06	8.46E-06	7.17E-06	6.88E-06	6.54E-06	7.11E-06	7.21E-06	8.84E-06	9.45E-06	7.73E-06	1.13E-05	8.52E-06	8.33E-06	7.84E-06	6.94E-06	1.29E-05	7.77E-06	6.65E-06	8.66E-06
Norway	1.46E-05	1.40E-05	1.47E-05	1.30E-05	1.04E-05	8.92E-06	1.04E-05	1.20E-05	1.15E-05	9.50E-06	9.82E-06	1.28E-05	1.28E-05	8.96E-06	1.10E-05	1.57E-05	1.23E-05	1.18E-05	1.08E-05	1.00E-05	1.09E-05	1.14E-05	9.30E-06	1.06E-05	9.23E-06	8.27E-06	1.33E-05	9.58E-06	8.36E-06	8.54E-06	1.19E-05	1.04E-05	7.61E-06	7.73E-06	8.27E-06	9.82E-06	7.31E-06	1.05E-05	1.07E-05	8.74E-06	1.12E-05	1.32E-05	9.97E-06	1.18E-05	1.09E-05	1.57E-05	8.63E-06	8.25E-06	1.24E-05
Norway	2.11E-05	1.85E-05	1.75E-05	1.72E-05	1.27E-05	1.89E-05	1.38E-05	1.63E-05	1.62E-05	1.50E-05	1.49E-05	2.01E-05	2.07E-05	1.81E-05	1.86E-05	1.47E-05	1.65E-05	1.62E-05	1.62E-05	1.34E-05	1.40E-05	1.60E-05	1.10E-05	1.37E-05	1.12E-05	1.00E-05	1.95E-05	1.47E-05	1.09E-05	1.30E-05	1.50E-05	1.42E-05	1.16E-05	1.14E-05	9.78E-06	1.49E-05	1.21E-05	1.19E-05	1.69E-05	1.52E-05	2.01E-05	1.61E-05	1.23E-05	1.31E-05	1.45E-05	2.32E-05	1.22E-05	1.31E-05	1.61E-05
Norway	1.12E-05	1.10E-05	1.05E-05	1.05E-05	8.41E-06	7.26E-06	8.84E-06	8.10E-06	7.09E-06	8.93E-06	7.94E-06	1.30E-05	1.05E-05	9.83E-06	1.07E-05	9.55E-06	1.08E-05	8.20E-06	7.98E-06	6.66E-06	5.44E-06	7.05E-06	8.91E-06	9.52E-06	9.05E-06	1.05E-05	1.09E-05	8.87E-06	8.64E-06	1.03E-05	6.76E-06	9.86E-06	6.89E-06	6.54E-06	5.76E-06	8.93E-06	9.08E-06	8.41E-06	1.02E-05	9.57E-06	1.15E-05	1.06E-05	8.45E-06	9.32E-06	6.18E-06	1.50E-05	1.13E-05	7.53E-06	8.67E-06
Norway	1.11E-05	9.47E-06	1.15E-05	1.16E-05	8.69E-06	9.40E-06	9.48E-06	1.21E-05	8.74E-06	9.05E-06	9.37E-06	1.29E-05	1.20E-05	9.00E-06	1.18E-05	1.06E-05	1.15E-05	1.12E-05	8.61E-06	8.04E-06	5.76E-06	8.38E-06	8.54E-06	8.11E-06	1.08E-05	1.12E-05	1.13E-05	9.02E-06	9.00E-06	7.08E-06	8.27E-06	9.81E-06	7.39E-06	7.80E-06	7.46E-06	9.20E-06	7.75E-06	6.63E-06	7.04E-06	8.99E-06	1.18E-05	1.07E-05	7.70E-06	9.39E-06	9.94E-06	1.66E-05	8.38E-06	6.78E-06	6.82E-06
Norway	1.57E-05	1.18E-05	1.07E-05	1.21E-05	1.09E-05	9.99E-06	7.50E-06	1.01E-05	1.17E-05	9.51E-06	8.01E-06	9.27E-06	1.41E-05	9.81E-06	1.16E-05	1.24E-05	1.09E-05	1.13E-05	1.11E-05	9.93E-06	8.75E-06	1.09E-05	1.09E-05	1.15E-05	1.03E-05	1.01E-05	1.08E-05	1.15E-05	9.20E-06	9.98E-06	9.95E-06	1.07E-05	8.78E-06	7.81E-06	7.02E-06	8.58E-06	9.48E-06	7.82E-06	8.09E-06	8.37E-06	1.17E-05	1.21E-05	1.09E-05	1.02E-05	1.09E-05	1.74E-05	9.18E-06	7.92E-06	1.11E-05
Norway	1.01E-05	9.65E-06	8.23E-06	9.94E-06	6.56E-06	7.23E-06	6.76E-06	7.77E-06	8.55E-06	8.64E-06	6.46E-06	9.46E-06	1.12E-05	6.93E-06	9.72E-06	7.56E-06	1.19E-05	9.48E-06	8.33E-06	1.08E-05	5.96E-06	6.84E-06	7.63E-06	6.98E-06	9.61E-06	6.69E-06	9.34E-06	1.07E-05	6.81E-06	9.44E-06	6.56E-06	8.56E-06	8.09E-06	7.55E-06	6.40E-06	8.56E-06	7.69E-06	1.07E-05	8.32E-06	6.89E-06	8.97E-06	9.71E-06	1.08E-05	7.73E-06	7.79E-06	1.24E-05	9.33E-06	8.92E-06	7.67E-06
Norway	1.24E-05	1.63E-05	1.39E-05	1.19E-05	1.11E-05	1.05E-05	1.13E-05	1.04E-05	7.70E-06	1.03E-05	9.52E-06	1.27E-05	1.19E-05	9.49E-06	1.25E-05	1.14E-05	1.07E-05	9.97E-06	1.02E-05	9.16E-06	8.77E-06	8.11E-06	1.02E-05	9.09E-06	1.22E-05	1.16E-05	1.14E-05	8.57E-06	7.21E-06	8.90E-06	7.61E-06	9.05E-06	5.86E-06	7.56E-06	7.66E-06	1.15E-05	9.59E-06	9.34E-06	1.35E-05	8.71E-06	1.12E-05	9.96E-06	9.05E-06	9.40E-06	1.13E-05	1.92E-05	7.22E-06	9.70E-06	1.07E-05
Norway	1.62E-05	1.04E-05	1.07E-05	1.32E-05	1.19E-05	8.99E-06	7.32E-06	9.99E-06	1.16E-05	1.18E-05	9.09E-06	1.07E-05	1.04E-05	1.20E-05	1.22E-05	1.32E-05	1.24E-05	8.53E-06	1.17E-05	7.37E-06	8.27E-06	9.64E-06	9.43E-06	9.31E-06	1.05E-05	1.14E-05	1.12E-05	1.12E-05	8.34E-06	8.87E-06	8.23E-06	1.04E-05	7.85E-06	9.15E-06	7.28E-06	9.84E-06	7.71E-06	1.05E-05	9.48E-06	1.02E-05	1.20E-05	1.18E-05	8.35E-06	8.92E-06	8.23E-06	1.83E-05	9.77E-06	8.01E-06	1.04E-05
Norway	1.45E-05	1.10E-05	1.32E-05	1.25E-05	1.33E-05	6.78E-06	8.86E-06	7.64E-06	8.41E-06	7.73E-06	9.71E-06	1.35E-05	1.27E-05	1.17E-05	7.70E-06	1.14E-05	1.19E-05	6.93E-06	9.78E-06	7.44E-06	6.79E-06	8.64E-06	6.53E-06	9.69E-06	1.17E-05	6.20E-06	1.02E-05	9.61E-06	7.71E-06	1.04E-05	8.45E-06	8.04E-06	6.64E-06	7.94E-06	6.38E-06	1.03E-05	9.51E-06	8.66E-06	1.06E-05	9.62E-06	1.11E-05	1.17E-05	9.62E-06	9.67E-06	1.00E-05	1.64E-05	1.01E-05	8.68E-06	7.85E-06
Norway	1.25E-05	1.25E-05	1.26E-05	9.57E-06	9.10E-06	8.61E-06	8.31E-06	1.05E-05	9.78E-06	1.18E-05	9.05E-06	1.06E-05	1.06E-05	1.08E-05	1.06E-05	8.10E-06	9.56E-06	9.79E-06	9.56E-06	8.54E-06	5.76E-06	9.25E-06	8.31E-06	7.53E-06	7.37E-06	7.97E-06	1.27E-05	9.57E-06	9.12E-06	1.09E-05	9.13E-06	7.32E-06	8.61E-06	6.99E-06	5.03E-06	1.08E-05	7.14E-06	7.51E-06	1.01E-05	9.48E-06	1.08E-05	8.39E-06	9.81E-06	8.56E-06	8.31E-06	1.86E-05	7.28E-06	7.51E-06	9.44E-06
Norway	1.77E-05	1.51E-05	1.58E-05	1.42E-05	1.21E-05	1.21E-05	1.22E-05	1.04E-05	1.28E-05	1.35E-05	9.53E-06	1.48E-05	1.21E-05	1.34E-05	1.43E-05	1.51E-05	1.43E-05	1.03E-05	1.12E-05	8.40E-06	8.96E-06	8.74E-06	1.11E-05	1.23E-05	1.16E-05	1.22E-05	1.46E-05	1.17E-05	1.09E-05	1.11E-05	1.24E-05	1.14E-05	8.90E-06	1.06E-05	8.23E-06	1.09E-05	1.18E-05	9.57E-06	1.26E-05	1.40E-05	1.06E-05	1.18E-05	1.04E-05	1.17E-05	9.23E-06	1.54E-05	1.10E-05	1.12E-05	1.13E-05
Norway	1.68E-05	1.25E-05	1.35E-05	1.32E-05	9.52E-06	8.03E-06	1.03E-05	9.13E-06	9.69E-06	1.01E-05	1.06E-05	1.36E-05	1.15E-05	1.04E-05	1.07E-05	1.37E-05	1.25E-05	9.68E-06	1.11E-05	8.81E-06	7.36E-06	8.96E-06	8.38E-06	1.17E-05	9.92E-06	1.14E-05	9.73E-06	1.12E-05	8.42E-06	1.09E-05	1.03E-05	8.88E-06	6.97E-06	8.74E-06	7.14E-06	8.93E-06	1.06E-05	1.04E-05	1.03E-05	1.21E-05	1.45E-05	1.13E-05	1.00E-05	9.41E-06	8.68E-06	1.58E-05	1.01E-05	1.02E-05	9.22E-06
Norway	1.73E-05	1.90E-05	2.10E-05	1.61E-05	1.47E-05	1.66E-05	1.26E-05	1.70E-05	1.30E-05	1.38E-05	1.15E-05	1.51E-05	1.91E-05	1.79E-05	1.94E-05	1.38E-05	1.73E-05	1.70E-05	1.39E-05	1.63E-05	1.54E-05	1.04E-05	1.23E-05	1.48E-05	1.34E-05	1.13E-05	1.42E-05	1.63E-05	1.72E-05	1.03E-05	1.02E-05	1.19E-05	1.44E-05	1.38E-05	1.04E-05	1.28E-05	7.72E-06	1.16E-05	1.22E-05	1.30E-05	1.34E-05	1.44E-05	1.64E-05	1.33E-05	1.09E-05	2.49E-05	1.12E-05	1.37E-05	1.33E-05
Norway	1.62E-05	1.65E-05	1.20E-05	1.61E-05	9.76E-06	1.04E-05	9.37E-06	1.01E-05	1.24E-05	1.15E-05	8.73E-06	1.23E-05	1.26E-05	1.43E-05	1.28E-05	1.54E-05	1.59E-05	1.04E-05	1.05E-05	1.08E-05	9.27E-06	1.18E-05	8.96E-06	1.14E-05	1.10E-05	1.26E-05	1.49E-05	1.20E-05	1.12E-05	8.47E-06	1.13E-05	1.25E-05	8.01E-06	8.79E-06	7.48E-06	1.06E-05	7.73E-06	1.13E-05	1.23E-05	9.89E-06	1.29E-05	1.43E-05	1.12E-05	1.23E-05	1.02E-05	1.87E-05	1.27E-05	1.10E-05	1.14E-05
Norway	1.91E-05	1.81E-05	1.55E-05	1.59E-05	1.65E-05	1.32E-05	1.12E-05	1.36E-05	1.07E-05	1.18E-05	1.42E-05	1.92E-05	1.43E-05	1.42E-05	1.46E-05	1.58E-05	1.62E-05	1.34E-05	1.42E-05	1.03E-05	1.23E-05	1.17E-05	1.26E-05	1.25E-05	1.16E-05	1.27E-05	1.65E-05	1.22E-05	1.11E-05	1.16E-05	1.20E-05	1.29E-05	1.07E-05	1.02E-05	8.92E-06	1.02E-05	9.39E-06	1.42E-05	1.31E-05	9.02E-06	1.13E-05	1.55E-05	1.02E-05	1.16E-05	1.48E-05	1.99E-05	1.14E-05	1.18E-05	1.16E-05
Norway	1.66E-05	1.37E-05	1.16E-05	1.03E-05	1.25E-05	1.12E-05	1.05E-05	1.16E-05	1.03E-05	9.93E-06	9.62E-06	1.30E-05	1.16E-05	1.12E-05	1.18E-05	1.07E-05	9.51E-06	1.11E-05	9.19E-06	8.63E-06	8.14E-06	8.83E-06	7.69E-06	9.12E-06	1.20E-05	1.08E-05	1.48E-05	1.39E-05	1.05E-05	1.00E-05	1.11E-05	8.74E-06	9.71E-06	7.33E-06	7.80E-06	1.23E-05	7.75E-06	1.00E-05	1.17E-05	1.14E-05	1.21E-05	9.16E-06	1.17E-05	1.17E-05	1.09E-05	1.70E-05	9.04E-06	9.76E-06	1.05E-05
Norway	1.30E-05	1.09E-05	1.23E-05	1.03E-05	1.07E-05	9.30E-06	9.28E-06	1.04E-05	8.97E-06	9.34E-06	8.42E-06	1.23E-05	9.26E-06	1.18E-05	1.11E-05	1.10E-05	9.40E-06	6.85E-06	8.16E-06	8.33E-06	6.53E-06	7.36E-06	8.38E-06	7.40E-06	8.32E-06	8.46E-06	9.44E-06	8.03E-06	9.05E-06	1.12E-05	9.25E-06	9.00E-06	6.70E-06	7.40E-06	7.13E-06	8.82E-06	8.86E-06	9.85E-06	1.15E-05	7.96E-06	1.24E-05	9.87E-06	1.03E-05	9.18E-06	8.45E-06	1.31E-05	8.28E-06	8.39E-06	1.03E-05
Norway	1.79E-05	1.98E-05	1.58E-05	1.48E-05	1.63E-05	1.32E-05	1.02E-05	1.29E-05	1.55E-05	1.38E-05	1.16E-05	1.37E-05	1.43E-05	1.33E-05	1.62E-05	1.35E-05	1.74E-05	1.59E-05	1.34E-05	1.10E-05	8.93E-06	1.22E-05	1.32E-05	1.29E-05	1.40E-05	1.12E-05	1.68E-05	1.41E-05	1.51E-05	9.83E-06	1.15E-05	1.42E-05	1.18E-05	9.36E-06	8.53E-06	1.05E-05	1.01E-05	1.19E-05	1.56E-05	1.37E-05	1.28E-05	1.45E-05	1.22E-05	1.03E-05	1.36E-05	2.28E-05	1.12E-05	1.31E-05	1.25E-05
Norway	2.72E-05	2.12E-05	1.67E-05	2.24E-05	1.61E-05	1.45E-05	1.28E-05	1.48E-05	1.70E-05	1.21E-05	1.39E-05	1.54E-05	1.79E-05	1.67E-05	1.52E-05	1.49E-05	1.92E-05	1.52E-05	1.43E-05	1.25E-05	1.27E-05	1.33E-05	1.51E-05	1.46E-05	1.48E-05	1.21E-05	1.81E-05	1.71E-05	1.35E-05	1.38E-05	1.49E-05	1.40E-05	1.62E-05	1.54E-05	1.05E-05	1.24E-05	1.19E-05	1.47E-05	1.48E-05	1.49E-05	1.77E-05	1.62E-05	1.45E-05	1.44E-05	1.49E-05	2.22E-05	1.27E-05	1.25E-05	1.34E-05
Norway	1.53E-05	1.90E-05	1.76E-05	1.31E-05	1.65E-05	1.18E-05	1.57E-05	1.15E-05	1.36E-05	1.70E-05	1.17E-05	1.54E-05	1.53E-05	1.86E-05	1.40E-05	1.50E-05	1.52E-05	1.38E-05	1.65E-05	1.63E-05	1.23E-05	1.24E-05	1.29E-05	1.24E-05	1.29E-05	1.24E-05	1.37E-05	1.43E-05	1.55E-05	1.25E-05	1.32E-05	9.88E-06	1.03E-05	1.27E-05	1.11E-05	1.29E-05	8.84E-06	1.13E-05	1.36E-05	1.65E-05	1.75E-05	1.24E-05	1.53E-05	1.43E-05	1.48E-05	2.34E-05	1.15E-05	1.28E-05	1.14E-05
Norway	1.23E-05	1.31E-05	1.54E-05	1.48E-05	1.39E-05	9.77E-06	1.44E-05	1.22E-05	1.41E-05	1.20E-05	8.76E-06	1.45E-05	1.48E-05	1.42E-05	1.10E-05	1.33E-05	1.34E-05	1.34E-05	1.00E-05	1.13E-05	8.17E-06	8.89E-06	1.55E-05	1.29E-05	9.69E-06	1.04E-05	1.37E-05	1.13E-05	1.16E-05	1.18E-05	8.68E-06	1.17E-05	1.31E-05	1.05E-05	1.08E-05	1.08E-05	1.03E-05	1.47E-05	1.20E-05	1.30E-05	1.39E-05	1.41E-05	1.19E-05	1.20E-05	1.02E-05	1.79E-05	8.18E-06	1.22E-05	1.13E-05
Norway	1.55E-05	1.42E-05	1.59E-05	1.33E-05	1.13E-05	1.24E-05	8.80E-06	1.27E-05	1.36E-05	1.21E-05	9.38E-06	1.12E-05	1.43E-05	1.46E-05	1.34E-05	1.37E-05	1.27E-05	1.74E-05	1.20E-05	1.05E-05	1.04E-05	8.53E-06	1.08E-05	1.18E-05	1.23E-05	1.07E-05	1.24E-05	1.41E-05	1.56E-05	1.16E-05	1.07E-05	1.08E-05	1.53E-05	9.69E-06	9.95E-06	9.85E-06	8.73E-06	1.08E-05	1.05E-05	1.22E-05	1.30E-05	1.08E-05	1.46E-05	1.03E-05	9.33E-06	1.78E-05	1.12E-05	1.13E-05	1.19E-05
Norway	1.77E-05	1.63E-05	1.58E-05	1.18E-05	1.28E-05	1.09E-05	1.28E-05	1.10E-05	1.33E-05	1.34E-05	8.71E-06	1.49E-05	1.49E-05	1.43E-05	1.50E-05	1.35E-05	1.66E-05	1.55E-05	1.38E-05	1.18E-05	8.95E-06	1.24E-05	1.34E-05	1.14E-05	1.09E-05	9.27E-06	1.44E-05	1.60E-05	1.00E-05	1.15E-05	9.12E-06	1.11E-05	1.65E-05	8.98E-06	1.12E-05	1.32E-05	6.51E-06	1.01E-05	1.19E-05	1.22E-05	1.59E-05	1.42E-05	1.35E-05	9.97E-06	1.24E-05	2.39E-05	8.66E-06	1.26E-05	1.02E-05
Norway	1.42E-05	1.24E-05	1.12E-05	1.12E-05	1.12E-05	1.03E-05	8.85E-06	8.58E-06	9.04E-06	1.11E-05	8.18E-06	8.37E-06	1.19E-05	1.06E-05	1.18E-05	1.10E-05	1.02E-05	1.11E-05	1.21E-05	7.66E-06	8.98E-06	7.64E-06	8.21E-06	7.58E-06	1.07E-05	7.76E-06	9.86E-06	1.17E-05	9.46E-06	8.64E-06	9.44E-06	1.10E-05	9.52E-06	7.25E-06	7.44E-06	1.22E-05	6.22E-06	8.91E-06	1.14E-05	1.02E-05	1.19E-05	1.04E-05	1.30E-05	8.66E-06	8.76E-06	2.50E-05	6.78E-06	7.22E-06	8.80E-06
Norway	1.52E-05	1.46E-05	1.61E-05	1.45E-05	1.15E-05	1.18E-05	9.19E-06	1.05E-05	1.30E-05	1.32E-05	9.07E-06	1.19E-05	1.51E-05	1.33E-05	1.29E-05	1.21E-05	1.25E-05	1.36E-05	1.06E-05	9.37E-06	1.07E-05	1.11E-05	1.00E-05	1.11E-05	1.22E-05	7.80E-06	1.23E-05	1.14E-05	1.31E-05	1.04E-05	9.68E-06	1.13E-05	1.15E-05	8.15E-06	1.00E-05	1.48E-05	7.35E-06	1.10E-05	1.21E-05	1.17E-05	1.14E-05	1.21E-05	1.23E-05	1.26E-05	1.04E-05	1.80E-05	7.02E-06	7.81E-06	1.14E-05
Norway	1.38E-05	1.21E-05	1.27E-05	1.05E-05	9.48E-06	7.13E-06	8.92E-06	7.71E-06	1.04E-05	9.67E-06	6.82E-06	9.34E-06	1.32E-05	1.09E-05	9.67E-06	1.16E-05	1.20E-05	1.02E-05	9.72E-06	8.41E-06	5.76E-06	8.38E-06	6.89E-06	7.84E-06	8.98E-06	1.03E-05	8.95E-06	1.16E-05	8.95E-06	1.00E-05	8.93E-06	8.86E-06	7.96E-06	8.49E-06	7.56E-06	1.02E-05	7.33E-06	9.33E-06	1.08E-05	9.21E-06	1.09E-05	9.70E-06	1.15E-05	9.04E-06	1.05E-05	1.87E-05	8.18E-06	7.45E-06	8.71E-06
Norway	1.63E-05	1.86E-05	1.39E-05	1.33E-05	1.49E-05	1.09E-05	1.25E-05	1.31E-05	1.26E-05	1.33E-05	1.09E-05	1.34E-05	1.44E-05	1.02E-05	9.47E-06	1.51E-05	1.41E-05	1.53E-05	1.21E-05	1.19E-05	1.07E-05	1.12E-05	1.10E-05	1.20E-05	1.04E-05	9.30E-06	1.18E-05	1.53E-05	1.19E-05	9.03E-06	1.18E-05	1.21E-05	1.22E-05	9.61E-06	1.02E-05	1.31E-05	6.56E-06	1.11E-05	1.32E-05	1.21E-05	1.24E-05	1.24E-05	1.47E-05	1.22E-05	1.23E-05	1.93E-05	1.10E-05	1.07E-05	1.00E-05
Norway	1.19E-05	1.16E-05	1.13E-05	1.01E-05	1.32E-05	9.94E-06	6.53E-06	1.34E-05	1.49E-05	8.23E-06	1.10E-05	1.17E-05	1.48E-05	1.14E-05	1.20E-05	9.98E-06	9.67E-06	1.21E-05	1.19E-05	1.17E-05	7.76E-06	7.92E-06	9.64E-06	8.48E-06	9.58E-06	8.87E-06	1.06E-05	1.03E-05	1.11E-05	1.04E-05	9.59E-06	8.92E-06	1.11E-05	9.76E-06	8.35E-06	1.25E-05	6.06E-06	9.87E-06	9.19E-06	1.14E-05	9.49E-06	7.80E-06	1.14E-05	7.60E-06	1.20E-05	1.55E-05	9.14E-06	9.39E-06	1.14E-05
Norway	1.79E-05	1.77E-05	1.70E-05	1.62E-05	1.54E-05	1.18E-05	1.04E-05	1.26E-05	1.34E-05	1.19E-05	1.08E-05	1.18E-05	1.75E-05	1.51E-05	1.21E-05	1.36E-05	1.66E-05	1.47E-05	1.06E-05	1.08E-05	1.17E-05	1.29E-05	1.22E-05	1.40E-05	1.19E-05	8.97E-06	1.21E-05	1.41E-05	1.41E-05	1.17E-05	9.28E-06	1.37E-05	1.27E-05	8.46E-06	9.97E-06	1.72E-05	1.00E-05	1.41E-05	1.32E-05	1.34E-05	1.27E-05	1.49E-05	1.50E-05	1.18E-05	9.92E-06	2.45E-05	1.28E-05	1.22E-05	1.07E-05
Norway	1.36E-05	1.16E-05	1.01E-05	1.10E-05	9.43E-06	8.07E-06	9.37E-06	9.43E-06	8.87E-06	9.09E-06	6.27E-06	1.02E-05	1.24E-05	1.13E-05	1.00E-05	1.09E-05	1.03E-05	9.39E-06	9.79E-06	8.83E-06	7.01E-06	8.17E-06	8.39E-06	7.53E-06	1.14E-05	9.03E-06	9.85E-06	8.83E-06	7.29E-06	9.71E-06	8.38E-06	9.33E-06	7.06E-06	6.25E-06	6.29E-06	9.06E-06	7.98E-06	8.97E-06	7.82E-06	1.07E-05	1.06E-05	1.07E-05	1.05E-05	7.30E-06	7.42E-06	1.51E-05	8.13E-06	8.77E-06	8.44E-06
Norway	1.91E-05	1.73E-05	1.77E-05	1.81E-05	1.65E-05	1.45E-05	1.16E-05	1.45E-05	1.36E-05	1.17E-05	1.42E-05	1.25E-05	1.51E-05	1.73E-05	1.64E-05	1.48E-05	1.46E-05	1.72E-05	1.25E-05	1.41E-05	1.38E-05	1.06E-05	1.16E-05	1.25E-05	1.46E-05	1.02E-05	1.52E-05	1.46E-05	1.44E-05	1.43E-05	1.23E-05	1.23E-05	1.33E-05	9.39E-06	9.39E-06	1.64E-05	8.71E-06	1.11E-05	1.38E-05	1.31E-05	1.57E-05	1.37E-05	1.37E-05	1.49E-05	1.41E-05	2.54E-05	1.39E-05	1.10E-05	1.13E-05
Norway	1.65E-05	1.56E-05	1.45E-05	1.47E-05	1.50E-05	1.04E-05	1.10E-05	1.11E-05	1.17E-05	1.16E-05	1.29E-05	1.31E-05	1.44E-05	1.44E-05	1.41E-05	1.31E-05	1.69E-05	1.43E-05	1.34E-05	1.12E-05	9.63E-06	1.26E-05	1.27E-05	1.15E-05	1.03E-05	1.42E-05	1.58E-05	1.19E-05	1.22E-05	1.23E-05	1.30E-05	1.13E-05	1.30E-05	1.10E-05	9.80E-06	1.32E-05	8.33E-06	1.29E-05	1.17E-05	1.10E-05	1.40E-05	1.61E-05	1.12E-05	1.62E-05	1.17E-05	2.11E-05	1.21E-05	9.66E-06	1.13E-05
Norway	1.55E-05	1.70E-05	1.19E-05	1.22E-05	1.44E-05	1.01E-05	1.31E-05	1.43E-05	1.13E-05	1.13E-05	8.81E-06	1.29E-05	1.44E-05	1.46E-05	1.33E-05	1.47E-05	1.27E-05	1.12E-05	1.02E-05	1.37E-05	8.14E-06	1.17E-05	1.10E-05	9.78E-06	1.05E-05	9.24E-06	1.23E-05	1.44E-05	1.17E-05	1.04E-05	8.92E-06	1.15E-05	1.13E-05	9.19E-06	7.84E-06	1.86E-05	8.02E-06	8.81E-06	1.25E-05	9.47E-06	1.45E-05	1.04E-05	1.56E-05	1.12E-05	9.57E-06	2.17E-05	1.26E-05	1.15E-05	9.51E-06
Norway	1.44E-05	1.57E-05	1.22E-05	1.40E-05	1.15E-05	1.02E-05	1.30E-05	9.42E-06	1.06E-05	1.20E-05	9.87E-06	1.30E-05	1.19E-05	1.29E-05	1.26E-05	1.24E-05	1.68E-05	1.38E-05	1.02E-05	1.11E-05	9.32E-06	8.64E-06	1.06E-05	1.25E-05	9.08E-06	9.47E-06	1.33E-05	1.38E-05	1.28E-05	9.58E-06	9.02E-06	8.53E-06	9.13E-06	1.07E-05	8.53E-06	1.24E-05	9.25E-06	1.36E-05	1.35E-05	1.09E-05	1.40E-05	1.47E-05	1.17E-05	1.50E-05	1.31E-05	2.29E-05	8.51E-06	1.03E-05	1.17E-05
Norway	1.50E-05	1.10E-05	1.34E-05	1.35E-05	1.10E-05	1.05E-05	9.44E-06	7.96E-06	9.55E-06	8.39E-06	1.01E-05	1.34E-05	1.08E-05	9.51E-06	1.29E-05	1.20E-05	1.18E-05	9.70E-06	1.01E-05	9.24E-06	1.01E-05	8.52E-06	8.55E-06	9.24E-06	8.42E-06	9.90E-06	9.29E-06	9.40E-06	8.18E-06	1.06E-05	9.53E-06	6.77E-06	8.48E-06	7.73E-06	6.86E-06	1.02E-05	9.58E-06	9.35E-06	8.85E-06	1.13E-05	1.24E-05	1.09E-05	8.63E-06	9.44E-06	9.25E-06	1.62E-05	8.99E-06	1.02E-05	9.99E-06
Norway	1.39E-05	1.38E-05	1.16E-05	1.13E-05	1.05E-05	7.89E-06	9.76E-06	1.06E-05	1.05E-05	1.30E-05	9.57E-06	1.16E-05	1.30E-05	1.11E-05	1.24E-05	8.18E-06	1.27E-05	9.28E-06	1.20E-05	8.62E-06	6.46E-06	8.00E-06	8.55E-06	9.15E-06	9.19E-06	7.45E-06	1.42E-05	1.35E-05	9.70E-06	7.54E-06	1.08E-05	1.05E-05	1.08E-05	7.56E-06	8.58E-06	1.01E-05	5.37E-06	9.62E-06	8.55E-06	1.07E-05	1.26E-05	1.12E-05	1.11E-05	1.11E-05	1.29E-05	2.15E-05	9.97E-06	9.62E-06	1.07E-05
Norway	1.34E-05	1.71E-05	1.20E-05	1.26E-05	1.28E-05	1.00E-05	1.02E-05	1.08E-05	1.09E-05	1.03E-05	1.21E-05	1.18E-05	1.21E-05	1.34E-05	1.27E-05	1.01E-05	1.27E-05	1.27E-05	1.10E-05	1.23E-05	8.51E-06	1.16E-05	1.11E-05	1.15E-05	1.30E-05	7.30E-06	1.45E-05	1.24E-05	1.26E-05	9.54E-06	8.14E-06	1.27E-05	1.19E-05	9.05E-06	8.08E-06	1.19E-05	8.44E-06	1.06E-05	1.26E-05	1.53E-05	1.24E-05	1.15E-05	1.05E-05	9.58E-06	1.02E-05	1.86E-05	8.44E-06	1.09E-05	1.31E-05
Norway	1.51E-05	1.66E-05	1.48E-05	1.13E-05	1.47E-05	1.03E-05	1.05E-05	1.33E-05	1.12E-05	1.32E-05	1.01E-05	1.16E-05	1.60E-05	1.39E-05	1.41E-05	1.40E-05	1.33E-05	1.73E-05	1.55E-05	1.37E-05	1.11E-05	9.36E-06	1.42E-05	1.09E-05	1.20E-05	8.69E-06	1.23E-05	1.25E-05	1.21E-05	1.36E-05	9.28E-06	1.32E-05	1.24E-05	1.09E-05	8.99E-06	1.41E-05	5.39E-06	1.20E-05	9.38E-06	1.25E-05	1.23E-05	1.35E-05	1.55E-05	1.14E-05	1.22E-05	1.90E-05	1.10E-05	1.06E-05	1.18E-05
Norway	1.07E-05	8.72E-06	1.17E-05	1.16E-05	8.79E-06	1.03E-05	7.74E-06	7.28E-06	8.87E-06	9.00E-06	7.05E-06	8.59E-06	1.01E-05	1.04E-05	1.19E-05	8.18E-06	1.12E-05	8.82E-06	9.53E-06	7.01E-06	6.99E-06	7.18E-06	7.49E-06	5.80E-06	8.66E-06	7.91E-06	1.05E-05	8.81E-06	7.88E-06	8.19E-06	7.15E-06	1.04E-05	6.92E-06	7.65E-06	6.03E-06	9.64E-06	7.11E-06	6.46E-06	7.65E-06	9.37E-06	9.11E-06	9.61E-06	9.16E-06	8.26E-06	8.21E-06	1.83E-05	7.64E-06	7.35E-06	6.67E-06
Norway	1.67E-05	1.71E-05	1.82E-05	1.26E-05	1.54E-05	1.45E-05	1.13E-05	1.33E-05	1.00E-05	1.53E-05	1.06E-05	1.31E-05	1.78E-05	1.64E-05	1.78E-05	1.37E-05	1.27E-05	1.73E-05	8.19E-06	1.55E-05	1.09E-05	1.09E-05	1.25E-05	1.39E-05	1.18E-05	1.10E-05	1.54E-05	1.37E-05	1.30E-05	1.20E-05	1.12E-05	1.22E-05	1.29E-05	1.06E-05	9.37E-06	1.38E-05	7.93E-06	8.90E-06	1.32E-05	1.11E-05	1.48E-05	1.54E-05	1.35E-05	1.05E-05	1.34E-05	2.40E-05	7.46E-06	9.03E-06	1.04E-05
Norway	1.32E-05	1.29E-05	1.16E-05	1.17E-05	9.14E-06	8.49E-06	8.56E-06	1.07E-05	8.27E-06	7.43E-06	8.23E-06	1.10E-05	9.48E-06	1.03E-05	8.52E-06	8.94E-06	1.08E-05	1.01E-05	1.07E-05	7.37E-06	6.53E-06	8.44E-06	8.97E-06	8.72E-06	7.45E-06	6.80E-06	9.77E-06	1.24E-05	1.04E-05	8.04E-06	8.16E-06	9.39E-06	9.78E-06	8.45E-06	6.27E-06	1.06E-05	8.17E-06	8.75E-06	9.37E-06	9.52E-06	1.03E-05	1.00E-05	1.12E-05	6.90E-06	1.03E-05	2.03E-05	7.47E-06	1.11E-05	7.42E-06
Norway	1.22E-05	1.05E-05	1.19E-05	1.19E-05	9.41E-06	8.90E-06	8.68E-06	9.92E-06	8.03E-06	8.89E-06	8.52E-06	9.48E-06	9.26E-06	1.06E-05	9.67E-06	1.21E-05	1.06E-05	9.53E-06	9.75E-06	8.90E-06	6.57E-06	9.17E-06	6.98E-06	8.22E-06	8.37E-06	6.33E-06	1.02E-05	8.51E-06	8.81E-06	8.69E-06	7.84E-06	7.19E-06	7.84E-06	5.21E-06	5.70E-06	1.05E-05	8.92E-06	9.76E-06	9.06E-06	1.09E-05	1.07E-05	9.28E-06	1.17E-05	1.03E-05	1.07E-05	1.92E-05	8.11E-06	7.99E-06	8.29E-06
Norway	1.29E-05	1.25E-05	1.20E-05	1.29E-05	1.38E-05	8.58E-06	9.20E-06	1.01E-05	1.09E-05	8.17E-06	9.65E-06	1.01E-05	1.07E-05	1.45E-05	1.07E-05	1.18E-05	1.28E-05	1.04E-05	1.08E-05	7.34E-06	1.01E-05	9.28E-06	1.07E-05	7.78E-06	9.03E-06	1.06E-05	1.18E-05	1.25E-05	7.63E-06	1.24E-05	9.95E-06	1.07E-05	7.55E-06	8.54E-06	7.20E-06	1.32E-05	8.81E-06	8.49E-06	8.98E-06	1.11E-05	1.18E-05	1.48E-05	1.19E-05	8.89E-06	8.98E-06	2.29E-05	6.67E-06	9.55E-06	9.03E-06
Norway	1.75E-05	1.97E-05	1.46E-05	1.43E-05	1.66E-05	1.54E-05	1.54E-05	1.63E-05	1.30E-05	1.43E-05	1.13E-05	1.67E-05	1.90E-05	1.29E-05	1.63E-05	1.21E-05	1.68E-05	1.77E-05	1.31E-05	1.20E-05	1.16E-05	1.25E-05	1.30E-05	1.16E-05	1.36E-05	1.11E-05	1.68E-05	1.66E-05	1.37E-05	1.17E-05	1.24E-05	1.66E-05	1.61E-05	1.15E-05	1.01E-05	1.47E-05	1.33E-05	1.49E-05	1.53E-05	1.51E-05	1.69E-05	1.45E-05	1.57E-05	1.51E-05	1.21E-05	2.34E-05	1.28E-05	1.26E-05	1.24E-05
Norway	1.28E-05	1.44E-05	1.10E-05	1.06E-05	1.01E-05	9.77E-06	9.14E-06	1.02E-05	1.21E-05	1.14E-05	1.02E-05	1.20E-05	1.31E-05	1.27E-05	1.65E-05	8.59E-06	1.20E-05	1.20E-05	7.63E-06	9.81E-06	8.90E-06	8.60E-06	6.78E-06	9.98E-06	8.97E-06	1.02E-05	8.04E-06	1.10E-05	1.17E-05	1.01E-05	1.00E-05	9.48E-06	8.57E-06	6.73E-06	6.44E-06	1.11E-05	7.84E-06	6.79E-06	9.24E-06	1.15E-05	1.13E-05	1.16E-05	1.12E-05	1.01E-05	1.21E-05	1.75E-05	8.37E-06	8.50E-06	7.65E-06
Norway	1.58E-05	1.54E-05	1.39E-05	1.12E-05	1.38E-05	1.03E-05	1.12E-05	1.06E-05	1.10E-05	1.18E-05	1.09E-05	1.05E-05	1.17E-05	1.01E-05	1.18E-05	1.17E-05	1.51E-05	1.25E-05	1.02E-05	1.08E-05	8.46E-06	9.93E-06	1.07E-05	1.20E-05	1.39E-05	8.64E-06	1.37E-05	1.11E-05	9.63E-06	8.18E-06	8.49E-06	1.01E-05	9.39E-06	8.04E-06	7.07E-06	1.23E-05	7.93E-06	9.61E-06	1.13E-05	1.19E-05	1.05E-05	1.16E-05	1.25E-05	9.94E-06	1.32E-05	1.92E-05	9.63E-06	7.69E-06	1.16E-05
Norway	1.82E-05	1.76E-05	1.75E-05	1.40E-05	1.23E-05	1.21E-05	9.67E-06	9.15E-06	1.38E-05	1.59E-05	8.33E-06	1.32E-05	1.40E-05	1.31E-05	1.49E-05	1.32E-05	1.60E-05	1.26E-05	1.53E-05	1.23E-05	1.16E-05	1.06E-05	9.98E-06	1.18E-05	1.34E-05	8.75E-06	1.19E-05	1.83E-05	1.26E-05	1.19E-05	9.96E-06	1.20E-05	1.31E-05	1.04E-05	9.92E-06	1.22E-05	8.67E-06	1.12E-05	1.26E-05	1.30E-05	1.78E-05	1.20E-05	1.37E-05	8.53E-06	1.09E-05	2.35E-05	1.32E-05	9.28E-06	1.03E-05
Norway	1.36E-05	1.29E-05	1.51E-05	1.01E-05	9.86E-06	6.49E-06	1.14E-05	1.35E-05	9.40E-06	1.09E-05	1.05E-05	1.18E-05	1.01E-05	1.09E-05	1.31E-05	1.39E-05	9.79E-06	8.51E-06	8.91E-06	9.57E-06	7.42E-06	7.87E-06	9.53E-06	9.95E-06	1.26E-05	1.02E-05	1.25E-05	9.00E-06	1.35E-05	1.13E-05	1.08E-05	1.09E-05	7.54E-06	9.12E-06	6.67E-06	8.77E-06	9.43E-06	1.02E-05	1.04E-05	1.10E-05	1.02E-05	9.99E-06	1.01E-05	1.26E-05	1.14E-05	1.95E-05	8.20E-06	9.66E-06	8.04E-06
Norway	1.30E-05	1.25E-05	1.14E-05	1.12E-05	1.32E-05	8.92E-06	9.86E-06	9.45E-06	8.81E-06	1.27E-05	8.69E-06	1.24E-05	1.17E-05	1.16E-05	1.12E-05	1.26E-05	1.02E-05	9.61E-06	8.43E-06	1.03E-05	8.59E-06	7.77E-06	6.92E-06	8.41E-06	1.18E-05	1.15E-05	1.09E-05	1.02E-05	8.29E-06	9.96E-06	8.43E-06	9.07E-06	8.62E-06	8.46E-06	8.69E-06	1.05E-05	8.08E-06	1.13E-05	9.09E-06	1.18E-05	9.61E-06	1.25E-05	1.02E-05	1.22E-05	1.01E-05	1.63E-05	8.97E-06	1.04E-05	9.71E-06
Norway	1.55E-05	1.91E-05	2.05E-05	1.18E-05	1.84E-05	1.19E-05	1.63E-05	1.25E-05	1.34E-05	1.19E-05	1.32E-05	1.39E-05	1.21E-05	1.60E-05	1.75E-05	1.27E-05	1.62E-05	1.58E-05	1.34E-05	1.15E-05	1.07E-05	1.23E-05	1.52E-05	1.15E-05	1.13E-05	1.07E-05	1.56E-05	1.75E-05	1.39E-05	1.13E-05	9.33E-06	1.24E-05	1.47E-05	1.25E-05	8.90E-06	1.21E-05	1.18E-05	1.33E-05	1.23E-05	1.25E-05	1.63E-05	1.51E-05	1.72E-05	1.34E-05	1.37E-05	2.61E-05	1.26E-05	1.37E-05	1.44E-05
Norway	1.11E-05	1.77E-05	1.40E-05	1.20E-05	1.50E-05	9.59E-06	1.16E-05	9.64E-06	9.60E-06	1.21E-05	7.25E-06	1.19E-05	1.36E-05	1.53E-05	1.34E-05	1.10E-05	1.38E-05	1.35E-05	8.75E-06	1.15E-05	9.59E-06	9.39E-06	7.85E-06	1.07E-05	1.10E-05	9.51E-06	1.06E-05	1.13E-05	1.10E-05	1.07E-05	9.71E-06	1.22E-05	1.00E-05	9.65E-06	1.10E-05	1.14E-05	7.77E-06	1.23E-05	1.44E-05	1.24E-05	1.20E-05	1.41E-05	1.10E-05	9.91E-06	1.24E-05	2.02E-05	9.34E-06	9.05E-06	8.55E-06
Norway	1.45E-05	1.80E-05	1.52E-05	1.47E-05	1.40E-05	9.44E-06	9.16E-06	1.17E-05	1.40E-05	9.11E-06	8.67E-06	1.22E-05	1.57E-05	1.33E-05	1.10E-05	1.14E-05	1.69E-05	1.56E-05	9.69E-06	8.27E-06	1.08E-05	1.05E-05	9.32E-06	9.38E-06	1.14E-05	1.01E-05	1.43E-05	1.59E-05	1.17E-05	1.04E-05	1.20E-05	1.38E-05	1.08E-05	7.21E-06	9.89E-06	1.43E-05	7.46E-06	1.03E-05	1.05E-05	1.26E-05	1.13E-05	1.44E-05	1.53E-05	1.05E-05	1.20E-05	2.29E-05	8.63E-06	1.11E-05	9.65E-06
Norway	1.45E-05	1.20E-05	1.22E-05	1.44E-05	1.35E-05	1.09E-05	7.80E-06	1.30E-05	1.12E-05	9.16E-06	9.85E-06	1.23E-05	1.39E-05	1.19E-05	1.38E-05	1.45E-05	1.54E-05	1.17E-05	1.28E-05	9.86E-06	9.08E-06	7.58E-06	1.07E-05	9.41E-06	1.23E-05	1.03E-05	1.51E-05	1.37E-05	9.27E-06	1.10E-05	1.13E-05	1.03E-05	9.45E-06	9.51E-06	1.00E-05	1.10E-05	1.01E-05	1.32E-05	1.37E-05	1.27E-05	1.26E-05	1.27E-05	9.38E-06	1.11E-05	1.49E-05	1.82E-05	1.01E-05	1.01E-05	7.61E-06
Norway	1.64E-05	1.55E-05	9.76E-06	1.30E-05	1.17E-05	1.08E-05	1.13E-05	1.04E-05	1.18E-05	1.03E-05	9.65E-06	1.22E-05	1.22E-05	1.09E-05	1.49E-05	1.20E-05	1.39E-05	1.16E-05	9.62E-06	1.03E-05	6.90E-06	6.01E-06	1.00E-05	9.21E-06	8.72E-06	7.62E-06	1.09E-05	1.18E-05	1.01E-05	9.49E-06	8.97E-06	8.59E-06	7.96E-06	7.60E-06	8.66E-06	1.02E-05	7.23E-06	8.92E-06	1.02E-05	9.60E-06	1.37E-05	1.04E-05	1.21E-05	8.82E-06	1.13E-05	1.90E-05	7.00E-06	8.74E-06	8.89E-06
Norway	1.60E-05	1.51E-05	1.19E-05	1.22E-05	1.09E-05	1.10E-05	1.05E-05	1.15E-05	1.08E-05	1.12E-05	7.86E-06	1.40E-05	1.31E-05	1.20E-05	1.19E-05	9.63E-06	1.05E-05	1.13E-05	1.12E-05	1.00E-05	7.50E-06	8.72E-06	9.55E-06	9.16E-06	9.64E-06	8.13E-06	1.21E-05	1.29E-05	9.53E-06	1.56E-05	1.05E-05	1.05E-05	1.04E-05	1.05E-05	1.02E-05	1.15E-05	9.94E-06	9.16E-06	1.15E-05	1.05E-05	1.30E-05	1.39E-05	1.29E-05	1.21E-05	1.21E-05	1.54E-05	8.44E-06	1.06E-05	9.62E-06
Norway	1.46E-05	1.71E-05	1.65E-05	1.35E-05	1.28E-05	1.16E-05	1.02E-05	1.00E-05	1.01E-05	1.17E-05	9.58E-06	1.42E-05	1.23E-05	1.08E-05	1.37E-05	1.16E-05	1.37E-05	1.23E-05	1.21E-05	1.19E-05	7.43E-06	1.06E-05	1.09E-05	9.20E-06	8.91E-06	8.00E-06	1.07E-05	1.36E-05	1.01E-05	7.74E-06	1.08E-05	1.10E-05	1.20E-05	8.47E-06	7.81E-06	9.69E-06	8.38E-06	9.11E-06	1.15E-05	1.16E-05	1.31E-05	1.27E-05	1.19E-05	1.12E-05	8.63E-06	2.22E-05	9.17E-06	9.90E-06	9.36E-06
Norway	1.21E-05	1.27E-05	1.16E-05	1.07E-05	1.12E-05	8.33E-06	9.17E-06	8.39E-06	1.00E-05	8.45E-06	6.63E-06	1.05E-05	1.14E-05	1.12E-05	1.01E-05	8.02E-06	1.01E-05	8.01E-06	8.71E-06	6.39E-06	7.98E-06	6.44E-06	9.79E-06	8.55E-06	9.15E-06	8.17E-06	1.21E-05	1.01E-05	9.64E-06	7.07E-06	1.07E-05	9.59E-06	7.34E-06	7.26E-06	6.89E-06	1.22E-05	7.23E-06	9.09E-06	9.59E-06	1.07E-05	1.06E-05	1.13E-05	9.46E-06	9.39E-06	8.73E-06	2.04E-05	9.31E-06	7.90E-06	9.34E-06
Norway	1.55E-05	1.22E-05	9.88E-06	8.75E-06	9.29E-06	9.58E-06	8.26E-06	8.27E-06	9.47E-06	9.27E-06	9.23E-06	1.19E-05	1.23E-05	1.01E-05	9.18E-06	1.26E-05	1.03E-05	9.47E-06	8.56E-06	8.66E-06	8.71E-06	7.59E-06	8.40E-06	9.04E-06	7.17E-06	8.14E-06	7.87E-06	1.04E-05	1.07E-05	7.64E-06	9.88E-06	7.73E-06	8.58E-06	7.18E-06	7.38E-06	1.13E-05	8.16E-06	8.70E-06	1.10E-05	9.48E-06	1.14E-05	7.61E-06	9.30E-06	1.06E-05	1.08E-05	1.88E-05	9.19E-06	8.36E-06	9.14E-06
Norway	1.31E-05	1.16E-05	1.14E-05	1.27E-05	1.31E-05	7.74E-06	9.86E-06	1.04E-05	8.69E-06	1.16E-05	8.61E-06	1.47E-05	1.02E-05	1.03E-05	1.01E-05	1.24E-05	1.19E-05	1.12E-05	9.19E-06	7.18E-06	8.60E-06	9.19E-06	8.76E-06	8.48E-06	7.77E-06	9.99E-06	8.66E-06	1.29E-05	9.65E-06	8.37E-06	9.81E-06	7.67E-06	9.48E-06	9.03E-06	7.13E-06	1.03E-05	8.54E-06	1.01E-05	9.16E-06	1.06E-05	1.06E-05	1.12E-05	1.06E-05	1.01E-05	8.17E-06	1.94E-05	1.07E-05	8.62E-06	9.94E-06
Norway	1.33E-05	1.20E-05	1.17E-05	1.12E-05	9.20E-06	9.09E-06	9.71E-06	1.16E-05	7.25E-06	9.18E-06	1.12E-05	1.25E-05	1.22E-05	1.06E-05	1.41E-05	1.15E-05	1.25E-05	7.48E-06	9.36E-06	9.27E-06	7.91E-06	1.17E-05	7.16E-06	7.06E-06	8.83E-06	8.02E-06	1.39E-05	1.06E-05	9.33E-06	1.11E-05	9.78E-06	1.25E-05	6.48E-06	8.08E-06	8.70E-06	1.17E-05	8.67E-06	1.08E-05	9.62E-06	1.29E-05	1.25E-05	1.22E-05	1.03E-05	9.12E-06	9.73E-06	1.80E-05	1.04E-05	9.46E-06	1.18E-05
Norway	1.72E-05	1.89E-05	1.65E-05	2.06E-05	1.65E-05	1.37E-05	1.61E-05	1.52E-05	1.45E-05	1.07E-05	1.06E-05	1.32E-05	1.54E-05	1.83E-05	1.47E-05	1.62E-05	1.62E-05	1.88E-05	1.25E-05	9.55E-06	1.14E-05	1.20E-05	1.23E-05	1.36E-05	1.11E-05	1.18E-05	1.59E-05	1.66E-05	1.66E-05	1.15E-05	1.20E-05	1.55E-05	1.38E-05	1.02E-05	1.17E-05	1.26E-05	1.11E-05	1.13E-05	1.31E-05	1.67E-05	1.74E-05	1.78E-05	1.54E-05	1.31E-05	1.44E-05	2.34E-05	1.01E-05	1.27E-05	1.17E-05
Norway	1.90E-05	1.96E-05	1.39E-05	1.54E-05	1.52E-05	1.20E-05	1.11E-05	1.39E-05	1.10E-05	1.18E-05	9.61E-06	1.41E-05	1.49E-05	1.50E-05	1.59E-05	1.41E-05	1.81E-05	1.21E-05	1.28E-05	1.28E-05	1.18E-05	1.06E-05	1.23E-05	1.08E-05	1.25E-05	1.18E-05	1.73E-05	1.52E-05	1.20E-05	1.27E-05	1.24E-05	1.19E-05	1.22E-05	1.06E-05	8.88E-06	1.10E-05	7.76E-06	1.09E-05	1.01E-05	1.17E-05	1.33E-05	1.25E-05	1.48E-05	1.13E-05	1.28E-05	1.95E-05	1.24E-05	1.06E-05	9.29E-06
Norway	1.71E-05	1.67E-05	1.56E-05	1.53E-05	1.39E-05	1.46E-05	8.93E-06	1.18E-05	1.54E-05	1.55E-05	1.24E-05	1.24E-05	1.45E-05	1.11E-05	1.84E-05	1.57E-05	1.55E-05	1.31E-05	9.93E-06	1.57E-05	9.00E-06	1.01E-05	9.00E-06	1.14E-05	1.21E-05	1.30E-05	1.47E-05	1.16E-05	1.32E-05	1.28E-05	1.13E-05	1.15E-05	1.11E-05	8.83E-06	8.00E-06	1.11E-05	1.02E-05	1.11E-05	1.07E-05	1.43E-05	1.41E-05	1.28E-05	1.20E-05	1.21E-05	1.17E-05	2.12E-05	1.20E-05	8.83E-06	1.00E-05
Norway	1.65E-05	1.68E-05	1.53E-05	1.36E-05	1.16E-05	1.27E-05	1.11E-05	1.29E-05	1.12E-05	1.41E-05	1.32E-05	1.55E-05	1.27E-05	1.63E-05	1.15E-05	1.38E-05	1.38E-05	1.23E-05	1.02E-05	9.43E-06	1.29E-05	1.35E-05	9.44E-06	1.39E-05	1.14E-05	9.69E-06	1.82E-05	1.27E-05	1.21E-05	1.13E-05	9.86E-06	1.13E-05	8.87E-06	8.22E-06	9.94E-06	1.07E-05	7.84E-06	1.02E-05	1.29E-05	1.12E-05	1.96E-05	1.50E-05	1.61E-05	1.18E-05	9.05E-06	2.24E-05	1.30E-05	1.11E-05	1.35E-05
Norway	1.65E-05	1.45E-05	1.04E-05	1.28E-05	1.12E-05	1.19E-05	9.01E-06	1.31E-05	1.10E-05	1.06E-05	9.83E-06	1.41E-05	1.33E-05	1.02E-05	1.23E-05	1.04E-05	1.29E-05	1.08E-05	7.64E-06	8.60E-06	8.64E-06	7.98E-06	9.99E-06	8.85E-06	1.12E-05	8.34E-06	1.25E-05	1.41E-05	1.09E-05	1.13E-05	9.88E-06	9.49E-06	8.10E-06	9.07E-06	7.33E-06	1.13E-05	9.12E-06	1.19E-05	1.21E-05	9.97E-06	1.38E-05	9.25E-06	1.01E-05	1.05E-05	9.09E-06	2.09E-05	9.31E-06	7.85E-06	9.25E-06
Norway	1.78E-05	1.78E-05	1.38E-05	1.24E-05	1.49E-05	1.20E-05	1.32E-05	1.08E-05	1.20E-05	1.30E-05	1.15E-05	1.40E-05	1.45E-05	1.26E-05	1.61E-05	1.29E-05	1.43E-05	1.48E-05	1.29E-05	8.19E-06	1.19E-05	1.26E-05	9.19E-06	1.36E-05	1.13E-05	1.03E-05	1.37E-05	1.43E-05	1.32E-05	9.01E-06	1.02E-05	1.11E-05	1.33E-05	9.50E-06	9.51E-06	1.52E-05	9.16E-06	9.72E-06	1.12E-05	1.29E-05	1.54E-05	1.53E-05	1.50E-05	9.10E-06	1.09E-05	2.37E-05	1.23E-05	1.03E-05	1.04E-05
Norway	1.66E-05	1.59E-05	1.38E-05	1.11E-05	1.30E-05	1.17E-05	1.28E-05	8.74E-06	1.00E-05	1.12E-05	9.48E-06	1.40E-05	1.05E-05	1.26E-05	1.28E-05	1.19E-05	1.10E-05	1.32E-05	1.01E-05	9.73E-06	8.46E-06	9.30E-06	8.15E-06	8.22E-06	1.06E-05	9.62E-06	1.35E-05	1.25E-05	1.17E-05	9.98E-06	1.24E-05	1.27E-05	1.11E-05	9.24E-06	6.85E-06	9.02E-06	8.34E-06	1.15E-05	1.09E-05	1.07E-05	1.14E-05	1.42E-05	1.37E-05	1.03E-05	9.06E-06	1.94E-05	8.90E-06	1.06E-05	8.63E-06
Norway	1.45E-05	1.26E-05	9.15E-06	1.23E-05	1.19E-05	8.00E-06	9.29E-06	7.64E-06	1.02E-05	1.09E-05	9.61E-06	1.53E-05	1.13E-05	1.04E-05	1.05E-05	1.28E-05	1.03E-05	9.85E-06	8.53E-06	9.42E-06	7.96E-06	9.73E-06	8.81E-06	8.71E-06	1.05E-05	1.12E-05	1.13E-05	8.14E-06	9.11E-06	8.61E-06	1.04E-05	9.72E-06	8.35E-06	7.11E-06	5.70E-06	1.04E-05	9.39E-06	9.26E-06	9.65E-06	9.17E-06	1.18E-05	1.26E-05	1.05E-05	9.41E-06	1.08E-05	1.62E-05	8.15E-06	8.41E-06	1.21E-05
Norway	1.51E-05	1.48E-05	1.15E-05	1.45E-05	1.27E-05	8.58E-06	1.05E-05	9.36E-06	1.28E-05	1.09E-05	9.04E-06	1.28E-05	1.28E-05	1.14E-05	1.43E-05	9.76E-06	1.29E-05	1.24E-05	9.62E-06	1.07E-05	8.02E-06	9.48E-06	9.05E-06	9.61E-06	1.36E-05	1.06E-05	1.29E-05	1.13E-05	9.19E-06	1.15E-05	1.07E-05	9.92E-06	9.20E-06	6.72E-06	8.48E-06	1.08E-05	6.52E-06	1.05E-05	1.00E-05	1.10E-05	9.00E-06	1.20E-05	1.05E-05	1.19E-05	1.20E-05	2.15E-05	9.91E-06	8.78E-06	1.11E-05
Norway	1.41E-05	9.29E-06	1.31E-05	9.88E-06	8.80E-06	9.05E-06	8.77E-06	8.72E-06	8.70E-06	1.01E-05	9.45E-06	1.14E-05	1.20E-05	1.17E-05	1.12E-05	1.16E-05	1.29E-05	9.63E-06	7.70E-06	6.54E-06	7.65E-06	9.80E-06	7.96E-06	8.55E-06	1.02E-05	7.91E-06	1.05E-05	1.03E-05	7.00E-06	1.01E-05	1.07E-05	1.15E-05	6.99E-06	6.71E-06	6.09E-06	9.18E-06	8.90E-06	1.08E-05	1.04E-05	9.75E-06	1.37E-05	1.09E-05	1.22E-05	8.30E-06	9.84E-06	2.00E-05	9.78E-06	9.79E-06	9.42E-06
Norway	1.43E-05	1.72E-05	1.25E-05	1.19E-05	1.20E-05	1.09E-05	1.45E-05	1.17E-05	9.94E-06	9.51E-06	1.08E-05	1.04E-05	1.38E-05	1.13E-05	1.02E-05	1.10E-05	1.22E-05	1.23E-05	9.41E-06	9.61E-06	7.30E-06	9.38E-06	1.25E-05	8.59E-06	8.79E-06	7.08E-06	8.80E-06	1.13E-05	8.80E-06	1.10E-05	9.82E-06	1.16E-05	9.60E-06	7.32E-06	8.23E-06	1.42E-05	9.94E-06	1.16E-05	1.04E-05	1.11E-05	1.38E-05	1.14E-05	1.13E-05	1.23E-05	1.16E-05	2.48E-05	1.07E-05	1.23E-05	1.04E-05
Norway	1.44E-05	1.62E-05	1.46E-05	1.30E-05	1.20E-05	1.29E-05	8.74E-06	1.12E-05	1.25E-05	1.16E-05	8.94E-06	1.16E-05	1.36E-05	1.28E-05	1.24E-05	1.09E-05	1.29E-05	1.07E-05	1.06E-05	9.87E-06	7.51E-06	8.53E-06	1.12E-05	9.02E-06	1.12E-05	6.88E-06	1.27E-05	1.26E-05	1.13E-05	1.09E-05	9.02E-06	9.04E-06	1.12E-05	9.14E-06	9.16E-06	1.24E-05	7.78E-06	8.95E-06	1.16E-05	1.05E-05	1.01E-05	1.15E-05	1.19E-05	8.92E-06	1.28E-05	2.33E-05	7.75E-06	9.95E-06	1.10E-05
Norway	1.92E-05	1.76E-05	1.56E-05	1.53E-05	1.31E-05	1.05E-05	1.24E-05	1.23E-05	1.29E-05	1.79E-05	1.14E-05	1.66E-05	1.56E-05	1.39E-05	1.44E-05	1.67E-05	1.59E-05	1.41E-05	1.13E-05	1.21E-05	1.15E-05	1.24E-05	1.01E-05	1.35E-05	1.34E-05	9.51E-06	1.49E-05	1.65E-05	1.55E-05	1.31E-05	1.32E-05	1.34E-05	1.08E-05	1.24E-05	1.19E-05	1.26E-05	7.35E-06	1.24E-05	1.27E-05	1.40E-05	1.38E-05	1.67E-05	1.38E-05	1.36E-05	1.09E-05	2.22E-05	8.61E-06	1.03E-05	1.44E-05
Norway	1.24E-05	1.69E-05	1.26E-05	1.57E-05	1.49E-05	8.97E-06	1.21E-05	1.20E-05	1.14E-05	1.38E-05	1.12E-05	1.71E-05	1.55E-05	1.18E-05	1.41E-05	1.38E-05	1.35E-05	1.06E-05	1.15E-05	1.19E-05	8.94E-06	1.02E-05	1.10E-05	9.99E-06	9.64E-06	1.02E-05	1.34E-05	1.30E-05	1.48E-05	1.26E-05	1.10E-05	1.16E-05	8.59E-06	9.34E-06	8.21E-06	8.83E-06	7.58E-06	9.58E-06	1.06E-05	1.36E-05	1.21E-05	1.31E-05	1.18E-05	1.07E-05	1.41E-05	1.79E-05	1.03E-05	1.09E-05	1.17E-05
Norway	1.73E-05	1.70E-05	1.71E-05	1.64E-05	1.43E-05	1.21E-05	1.04E-05	1.13E-05	1.41E-05	1.19E-05	1.35E-05	1.33E-05	1.41E-05	1.60E-05	1.49E-05	1.47E-05	1.62E-05	1.34E-05	1.34E-05	1.27E-05	9.47E-06	9.58E-06	1.06E-05	1.22E-05	9.87E-06	1.12E-05	1.53E-05	1.14E-05	1.44E-05	1.06E-05	1.03E-05	1.21E-05	9.80E-06	9.94E-06	8.15E-06	8.27E-06	1.10E-05	1.36E-05	1.28E-05	1.13E-05	1.47E-05	1.04E-05	1.51E-05	1.05E-05	1.12E-05	1.97E-05	1.07E-05	1.03E-05	1.22E-05
Norway	2.11E-05	1.81E-05	1.69E-05	1.29E-05	1.53E-05	1.14E-05	1.08E-05	1.31E-05	1.20E-05	1.33E-05	1.10E-05	1.57E-05	1.56E-05	2.00E-05	1.27E-05	1.66E-05	1.32E-05	1.38E-05	1.05E-05	1.15E-05	9.61E-06	1.08E-05	9.73E-06	1.04E-05	1.14E-05	1.16E-05	1.37E-05	1.21E-05	1.20E-05	1.08E-05	1.19E-05	1.01E-05	1.41E-05	8.96E-06	7.35E-06	1.19E-05	1.01E-05	1.15E-05	1.32E-05	1.51E-05	1.67E-05	1.44E-05	1.44E-05	1.24E-05	1.35E-05	2.21E-05	1.12E-05	1.28E-05	8.41E-06
Norway	1.95E-05	2.46E-05	1.79E-05	2.04E-05	1.63E-05	1.69E-05	1.65E-05	1.63E-05	1.65E-05	1.71E-05	1.19E-05	1.80E-05	1.66E-05	1.69E-05	1.38E-05	1.59E-05	1.71E-05	1.73E-05	1.67E-05	1.11E-05	1.42E-05	1.38E-05	1.21E-05	1.46E-05	1.45E-05	1.43E-05	1.61E-05	1.93E-05	1.35E-05	1.41E-05	1.51E-05	1.49E-05	1.67E-05	1.08E-05	8.78E-06	1.10E-05	1.00E-05	1.43E-05	1.41E-05	1.64E-05	1.68E-05	1.65E-05	1.85E-05	1.53E-05	1.44E-05	2.24E-05	1.37E-05	1.40E-05	1.14E-05
Norway	2.50E-05	1.93E-05	1.70E-05	1.90E-05	1.34E-05	1.49E-05	1.26E-05	1.61E-05	1.67E-05	1.36E-05	1.53E-05	1.70E-05	2.16E-05	1.39E-05	1.38E-05	1.98E-05	1.87E-05	1.55E-05	1.50E-05	1.42E-05	1.25E-05	9.75E-06	1.25E-05	1.36E-05	1.54E-05	1.21E-05	1.41E-05	1.63E-05	1.62E-05	1.14E-05	1.12E-05	1.25E-05	8.19E-06	1.22E-05	1.05E-05	1.13E-05	1.01E-05	1.13E-05	1.66E-05	1.46E-05	1.66E-05	1.81E-05	1.44E-05	1.65E-05	1.35E-05	2.15E-05	1.20E-05	1.12E-05	1.30E-05
Norway	2.21E-05	2.24E-05	1.90E-05	1.74E-05	1.63E-05	1.45E-05	1.36E-05	1.20E-05	1.39E-05	1.91E-05	1.20E-05	1.75E-05	1.49E-05	1.45E-05	1.20E-05	1.51E-05	1.80E-05	1.75E-05	1.69E-05	1.15E-05	1.23E-05	1.39E-05	1.35E-05	1.48E-05	1.84E-05	1.51E-05	1.58E-05	1.54E-05	1.40E-05	1.28E-05	1.30E-05	1.34E-05	1.38E-05	1.29E-05	7.78E-06	1.34E-05	1.31E-05	1.51E-05	1.22E-05	1.34E-05	1.90E-05	1.75E-05	1.55E-05	1.46E-05	1.47E-05	2.18E-05	1.31E-05	1.13E-05	1.39E-05
Norway	2.23E-05	1.54E-05	1.83E-05	1.69E-05	1.38E-05	1.39E-05	1.08E-05	1.41E-05	1.47E-05	1.25E-05	1.18E-05	1.67E-05	1.77E-05	1.41E-05	1.53E-05	1.48E-05	1.66E-05	1.25E-05	1.26E-05	1.08E-05	8.67E-06	1.14E-05	1.08E-05	1.31E-05	1.21E-05	1.43E-05	1.72E-05	1.30E-05	1.18E-05	1.15E-05	9.97E-06	1.43E-05	9.82E-06	1.16E-05	8.58E-06	1.02E-05	8.90E-06	1.23E-05	1.53E-05	1.21E-05	1.58E-05	1.34E-05	1.72E-05	1.57E-05	1.21E-05	1.98E-05	1.22E-05	1.31E-05	1.22E-05
Scotland	1.40E-05	1.02E-05	1.29E-05	9.37E-06	1.29E-05	1.17E-05	8.32E-06	1.03E-05	8.53E-06	1.01E-05	1.05E-05	1.09E-05	1.45E-05	9.40E-06	1.58E-05	7.58E-06	1.22E-05	9.64E-06	1.01E-05	8.09E-06	7.77E-06	9.50E-06	1.13E-05	6.98E-06	7.85E-06	7.51E-06	8.67E-06	1.00E-05	9.57E-06	8.62E-06	9.84E-06	9.80E-06	6.20E-06	7.86E-06	6.35E-06	8.84E-06	8.37E-06	9.87E-06	9.25E-06	1.03E-05	1.20E-05	9.81E-06	9.59E-06	1.05E-05	1.10E-05	1.67E-05	9.69E-06	9.37E-06	1.01E-05
Scotland	8.97E-06	1.27E-05	9.93E-06	8.10E-06	8.02E-06	9.13E-06	7.93E-06	7.70E-06	8.72E-06	7.65E-06	6.34E-06	6.15E-06	9.47E-06	1.02E-05	9.50E-06	7.35E-06	9.42E-06	9.51E-06	6.54E-06	7.77E-06	7.92E-06	6.58E-06	6.58E-06	5.89E-06	9.33E-06	4.68E-06	9.97E-06	7.25E-06	7.41E-06	8.24E-06	5.86E-06	7.03E-06	6.68E-06	5.23E-06	5.87E-06	8.69E-06	8.36E-06	6.31E-06	7.07E-06	6.63E-06	8.73E-06	8.63E-06	9.42E-06	7.63E-06	7.49E-06	1.79E-05	8.65E-06	5.70E-06	8.00E-06
Scotland	1.04E-05	1.01E-05	1.11E-05	1.11E-05	8.38E-06	9.11E-06	7.20E-06	8.86E-06	8.07E-06	8.15E-06	6.76E-06	7.18E-06	7.81E-06	8.26E-06	9.34E-06	7.87E-06	8.75E-06	7.60E-06	8.26E-06	8.36E-06	5.25E-06	7.73E-06	6.78E-06	7.97E-06	4.85E-06	7.60E-06	9.44E-06	8.78E-06	8.45E-06	8.57E-06	6.54E-06	8.83E-06	6.50E-06	6.01E-06	8.82E-06	9.27E-06	6.01E-06	8.40E-06	9.38E-06	7.72E-06	9.46E-06	1.01E-05	8.21E-06	7.59E-06	1.02E-05	2.29E-05	9.38E-06	8.26E-06	8.05E-06
Scotland	1.01E-05	1.20E-05	1.05E-05	1.10E-05	8.13E-06	6.13E-06	7.62E-06	8.94E-06	8.66E-06	6.24E-06	7.45E-06	1.05E-05	8.66E-06	8.57E-06	9.79E-06	8.43E-06	9.87E-06	9.02E-06	8.56E-06	8.37E-06	5.92E-06	6.07E-06	6.56E-06	8.23E-06	6.85E-06	4.95E-06	7.77E-06	8.96E-06	7.72E-06	8.87E-06	7.19E-06	7.04E-06	5.68E-06	5.79E-06	5.82E-06	9.06E-06	6.23E-06	8.44E-06	8.06E-06	8.76E-06	1.03E-05	7.37E-06	8.34E-06	7.69E-06	7.41E-06	1.83E-05	6.18E-06	5.88E-06	8.70E-06
Scotland	1.05E-05	1.26E-05	1.10E-05	9.14E-06	8.15E-06	5.58E-06	9.04E-06	1.04E-05	1.03E-05	9.61E-06	9.51E-06	9.82E-06	7.04E-06	1.29E-05	9.09E-06	8.98E-06	1.19E-05	1.03E-05	9.80E-06	7.00E-06	9.52E-06	7.82E-06	7.48E-06	7.21E-06	8.50E-06	7.71E-06	1.01E-05	1.07E-05	1.04E-05	8.96E-06	5.96E-06	9.13E-06	6.35E-06	9.67E-06	6.32E-06	8.64E-06	7.49E-06	7.92E-06	9.63E-06	8.34E-06	1.12E-05	8.57E-06	8.39E-06	1.06E-05	8.21E-06	2.23E-05	6.95E-06	8.76E-06	7.32E-06
Scotland	1.10E-05	1.13E-05	1.04E-05	9.46E-06	7.46E-06	7.49E-06	9.39E-06	5.79E-06	1.01E-05	9.94E-06	7.10E-06	9.61E-06	8.49E-06	8.74E-06	9.16E-06	8.31E-06	1.01E-05	8.18E-06	7.22E-06	7.03E-06	8.54E-06	4.96E-06	5.53E-06	8.01E-06	6.83E-06	6.02E-06	7.82E-06	8.27E-06	6.21E-06	6.38E-06	8.10E-06	6.83E-06	6.02E-06	6.65E-06	6.85E-06	7.67E-06	5.53E-06	8.32E-06	1.08E-05	7.64E-06	1.07E-05	7.40E-06	6.94E-06	7.55E-06	7.92E-06	1.99E-05	7.18E-06	6.96E-06	9.13E-06
Scotland	1.55E-05	1.20E-05	1.01E-05	9.90E-06	1.00E-05	6.89E-06	9.17E-06	9.11E-06	1.12E-05	1.31E-05	9.42E-06	8.68E-06	1.00E-05	1.03E-05	1.16E-05	1.05E-05	1.12E-05	9.24E-06	8.90E-06	8.44E-06	8.89E-06	9.14E-06	9.33E-06	8.59E-06	8.45E-06	6.24E-06	1.03E-05	1.10E-05	9.01E-06	8.74E-06	8.96E-06	9.89E-06	7.85E-06	8.08E-06	8.07E-06	8.32E-06	8.15E-06	9.78E-06	1.09E-05	1.00E-05	1.23E-05	1.21E-05	9.81E-06	7.33E-06	1.05E-05	1.88E-05	1.10E-05	9.32E-06	8.88E-06
Scotland	1.21E-05	1.31E-05	1.07E-05	1.02E-05	9.32E-06	6.82E-06	9.36E-06	7.91E-06	9.88E-06	1.09E-05	6.45E-06	1.12E-05	1.10E-05	1.27E-05	1.01E-05	8.47E-06	1.20E-05	1.03E-05	8.07E-06	7.62E-06	7.88E-06	8.36E-06	7.93E-06	9.45E-06	9.88E-06	6.58E-06	1.11E-05	7.39E-06	7.69E-06	7.57E-06	9.52E-06	8.28E-06	7.15E-06	6.83E-06	6.57E-06	1.16E-05	6.90E-06	8.41E-06	8.62E-06	9.46E-06	9.62E-06	1.06E-05	9.63E-06	8.59E-06	7.94E-06	1.71E-05	9.06E-06	9.90E-06	6.48E-06
Scotland	1.09E-05	1.37E-05	8.56E-06	1.04E-05	9.94E-06	1.05E-05	1.12E-05	8.10E-06	7.82E-06	7.69E-06	8.18E-06	9.34E-06	1.02E-05	1.09E-05	9.39E-06	9.72E-06	1.06E-05	1.01E-05	9.04E-06	5.95E-06	7.98E-06	8.04E-06	8.46E-06	7.49E-06	8.38E-06	8.80E-06	8.40E-06	1.09E-05	7.45E-06	8.32E-06	8.41E-06	6.89E-06	6.55E-06	7.20E-06	7.31E-06	8.50E-06	5.67E-06	9.29E-06	8.21E-06	9.85E-06	1.05E-05	8.81E-06	9.77E-06	9.66E-06	7.82E-06	1.65E-05	7.23E-06	6.94E-06	7.08E-06
Scotland	1.32E-05	1.28E-05	1.38E-05	1.09E-05	1.28E-05	9.47E-06	1.00E-05	1.02E-05	1.14E-05	1.14E-05	9.24E-06	1.58E-05	1.55E-05	1.17E-05	1.26E-05	1.11E-05	1.20E-05	1.10E-05	1.09E-05	1.15E-05	8.17E-06	9.59E-06	9.69E-06	1.04E-05	1.00E-05	9.81E-06	1.31E-05	1.09E-05	1.09E-05	8.53E-06	8.73E-06	1.37E-05	9.27E-06	9.87E-06	8.22E-06	1.04E-05	8.32E-06	8.01E-06	1.12E-05	1.06E-05	1.12E-05	1.46E-05	1.24E-05	1.33E-05	1.00E-05	2.23E-05	8.80E-06	9.35E-06	1.03E-05
Scotland	1.50E-05	1.59E-05	1.50E-05	1.31E-05	1.40E-05	8.35E-06	1.00E-05	1.11E-05	1.38E-05	1.33E-05	1.04E-05	1.00E-05	1.47E-05	1.20E-05	1.37E-05	1.43E-05	1.50E-05	1.14E-05	1.38E-05	8.48E-06	9.00E-06	1.04E-05	9.81E-06	8.07E-06	8.92E-06	9.25E-06	9.74E-06	1.44E-05	1.46E-05	9.53E-06	9.98E-06	1.03E-05	1.08E-05	7.23E-06	8.94E-06	7.97E-06	6.32E-06	1.01E-05	1.20E-05	9.23E-06	1.02E-05	1.30E-05	1.26E-05	1.33E-05	9.28E-06	2.12E-05	9.96E-06	8.62E-06	1.14E-05
Scotland	1.53E-05	1.69E-05	1.55E-05	1.02E-05	1.30E-05	9.48E-06	1.05E-05	1.22E-05	1.05E-05	1.27E-05	7.73E-06	1.01E-05	1.65E-05	1.51E-05	1.25E-05	1.02E-05	1.61E-05	1.59E-05	1.06E-05	8.19E-06	7.91E-06	1.05E-05	1.10E-05	1.03E-05	8.94E-06	1.03E-05	1.32E-05	1.35E-05	1.09E-05	1.01E-05	1.16E-05	1.43E-05	1.04E-05	7.81E-06	7.17E-06	7.98E-06	9.28E-06	1.05E-05	1.23E-05	1.11E-05	1.03E-05	1.44E-05	1.27E-05	9.70E-06	1.01E-05	1.68E-05	9.63E-06	1.07E-05	1.20E-05
Scotland	2.12E-05	2.36E-05	1.73E-05	1.53E-05	1.54E-05	1.44E-05	1.30E-05	1.52E-05	1.51E-05	1.44E-05	1.22E-05	1.44E-05	1.84E-05	1.61E-05	1.34E-05	1.20E-05	1.49E-05	1.76E-05	1.08E-05	1.57E-05	1.14E-05	1.21E-05	1.28E-05	1.12E-05	1.22E-05	1.25E-05	1.40E-05	1.43E-05	1.38E-05	1.41E-05	1.08E-05	1.21E-05	1.41E-05	8.89E-06	8.20E-06	1.10E-05	7.58E-06	1.08E-05	1.18E-05	1.41E-05	1.32E-05	1.54E-05	1.53E-05	1.09E-05	1.33E-05	2.30E-05	9.39E-06	9.45E-06	1.22E-05
Scotland	2.24E-05	1.81E-05	2.19E-05	1.80E-05	1.65E-05	1.64E-05	1.30E-05	1.96E-05	2.13E-05	1.63E-05	1.36E-05	1.94E-05	1.50E-05	1.65E-05	1.68E-05	2.04E-05	1.61E-05	1.62E-05	1.64E-05	1.72E-05	1.17E-05	1.23E-05	1.40E-05	1.09E-05	1.52E-05	1.36E-05	1.84E-05	1.54E-05	1.50E-05	1.84E-05	1.42E-05	1.25E-05	1.35E-05	8.95E-06	1.33E-05	9.65E-06	8.95E-06	1.29E-05	1.56E-05	1.71E-05	1.51E-05	1.47E-05	1.79E-05	1.39E-05	1.54E-05	2.13E-05	1.29E-05	1.00E-05	1.61E-05
Scotland	2.14E-05	2.30E-05	1.77E-05	1.65E-05	1.80E-05	1.40E-05	1.55E-05	1.26E-05	1.30E-05	1.69E-05	1.88E-05	1.98E-05	1.97E-05	1.90E-05	1.62E-05	1.37E-05	2.03E-05	1.61E-05	1.66E-05	1.70E-05	1.43E-05	1.53E-05	1.42E-05	1.53E-05	1.63E-05	1.39E-05	1.86E-05	1.91E-05	1.67E-05	1.58E-05	1.68E-05	1.41E-05	1.69E-05	1.08E-05	1.21E-05	1.21E-05	1.19E-05	1.50E-05	1.72E-05	1.59E-05	1.65E-05	1.74E-05	1.38E-05	1.59E-05	1.86E-05	2.76E-05	1.18E-05	1.28E-05	1.50E-05
Scotland	2.65E-05	2.59E-05	2.41E-05	1.92E-05	2.28E-05	2.13E-05	1.69E-05	1.71E-05	2.07E-05	1.94E-05	1.45E-05	2.18E-05	2.17E-05	1.94E-05	2.01E-05	2.21E-05	2.17E-05	2.38E-05	1.66E-05	1.79E-05	1.45E-05	1.44E-05	1.35E-05	1.64E-05	1.37E-05	1.68E-05	2.30E-05	1.91E-05	1.90E-05	1.60E-05	1.40E-05	1.65E-05	1.71E-05	1.41E-05	1.33E-05	1.32E-05	1.34E-05	1.29E-05	1.68E-05	1.92E-05	1.75E-05	1.96E-05	1.98E-05	1.37E-05	1.85E-05	2.56E-05	1.32E-05	1.27E-05	1.72E-05
Scotland	2.80E-05	2.43E-05	2.42E-05	1.97E-05	2.08E-05	1.78E-05	1.41E-05	1.63E-05	1.73E-05	1.87E-05	1.51E-05	1.76E-05	1.96E-05	2.01E-05	2.24E-05	1.81E-05	2.25E-05	2.12E-05	1.71E-05	1.80E-05	1.64E-05	1.46E-05	1.71E-05	1.68E-05	1.37E-05	1.52E-05	2.03E-05	2.13E-05	1.96E-05	1.86E-05	1.46E-05	1.58E-05	1.77E-05	1.21E-05	1.50E-05	1.55E-05	1.45E-05	1.87E-05	2.09E-05	1.69E-05	2.03E-05	1.82E-05	2.14E-05	1.84E-05	1.36E-05	2.58E-05	1.52E-05	1.47E-05	1.51E-05
Scotland	3.40E-05	3.58E-05	3.19E-05	2.67E-05	2.93E-05	2.51E-05	2.29E-05	2.15E-05	2.39E-05	2.85E-05	2.07E-05	2.13E-05	2.65E-05	2.83E-05	2.85E-05	2.56E-05	2.97E-05	2.78E-05	1.76E-05	2.26E-05	2.54E-05	1.97E-05	2.43E-05	1.87E-05	2.04E-05	2.33E-05	2.64E-05	2.91E-05	2.29E-05	2.35E-05	2.11E-05	2.70E-05	2.72E-05	1.59E-05	1.73E-05	1.74E-05	1.32E-05	2.17E-05	2.06E-05	2.54E-05	2.27E-05	2.50E-05	2.35E-05	2.52E-05	2.35E-05	3.21E-05	2.06E-05	2.25E-05	2.02E-05
Scotland	1.35E-05	1.28E-05	1.04E-05	1.31E-05	1.40E-05	1.18E-05	7.94E-06	1.16E-05	9.52E-06	8.45E-06	1.16E-05	1.17E-05	1.31E-05	1.17E-05	1.07E-05	9.93E-06	1.14E-05	1.12E-05	1.15E-05	1.33E-05	9.95E-06	9.65E-06	8.28E-06	1.24E-05	9.08E-06	1.02E-05	1.05E-05	1.13E-05	8.33E-06	1.14E-05	9.36E-06	1.09E-05	9.88E-06	9.62E-06	8.38E-06	1.04E-05	8.53E-06	9.73E-06	1.21E-05	1.15E-05	1.14E-05	1.31E-05	9.50E-06	1.23E-05	1.11E-05	2.42E-05	9.49E-06	1.10E-05	1.07E-05
Scotland	1.36E-05	1.32E-05	1.48E-05	1.30E-05	1.27E-05	1.02E-05	7.56E-06	9.86E-06	1.07E-05	1.23E-05	7.49E-06	1.11E-05	1.26E-05	1.14E-05	1.26E-05	1.09E-05	1.32E-05	9.97E-06	9.57E-06	1.03E-05	1.05E-05	7.71E-06	7.84E-06	7.67E-06	1.09E-05	8.05E-06	1.19E-05	1.19E-05	6.63E-06	1.04E-05	8.43E-06	8.02E-06	1.03E-05	1.02E-05	6.48E-06	9.75E-06	6.60E-06	9.54E-06	1.01E-05	1.12E-05	1.16E-05	1.04E-05	1.06E-05	1.05E-05	8.63E-06	2.39E-05	1.16E-05	1.29E-05	8.14E-06
Scotland	1.22E-05	1.28E-05	9.14E-06	1.01E-05	9.40E-06	9.12E-06	6.96E-06	8.90E-06	9.17E-06	8.77E-06	8.04E-06	1.02E-05	9.80E-06	1.03E-05	7.36E-06	1.05E-05	7.94E-06	7.95E-06	8.33E-06	6.76E-06	6.94E-06	7.19E-06	5.46E-06	6.73E-06	5.72E-06	8.82E-06	9.18E-06	9.34E-06	1.03E-05	8.44E-06	9.29E-06	7.81E-06	9.11E-06	8.70E-06	6.55E-06	7.96E-06	6.63E-06	8.00E-06	7.98E-06	7.16E-06	1.36E-05	8.21E-06	1.13E-05	1.14E-05	6.39E-06	2.00E-05	8.97E-06	9.02E-06	8.51E-06
Scotland	1.19E-05	1.49E-05	1.47E-05	1.26E-05	1.25E-05	8.15E-06	1.06E-05	1.05E-05	1.36E-05	9.16E-06	6.47E-06	1.48E-05	1.25E-05	1.29E-05	9.27E-06	7.67E-06	1.16E-05	1.02E-05	1.16E-05	1.03E-05	7.96E-06	9.25E-06	1.01E-05	8.98E-06	8.70E-06	8.40E-06	1.16E-05	9.57E-06	1.17E-05	1.24E-05	7.90E-06	8.67E-06	7.32E-06	7.48E-06	6.97E-06	9.82E-06	7.98E-06	7.37E-06	1.22E-05	1.07E-05	1.25E-05	1.03E-05	1.25E-05	1.07E-05	8.43E-06	1.96E-05	1.02E-05	1.01E-05	1.06E-05
Scotland	1.67E-05	1.50E-05	1.33E-05	1.40E-05	1.14E-05	9.54E-06	1.26E-05	1.05E-05	1.28E-05	1.28E-05	8.28E-06	1.35E-05	1.15E-05	1.51E-05	1.26E-05	1.21E-05	1.25E-05	1.17E-05	1.30E-05	8.59E-06	9.19E-06	9.77E-06	9.50E-06	9.61E-06	1.00E-05	7.55E-06	1.46E-05	1.19E-05	1.40E-05	1.04E-05	8.93E-06	1.05E-05	1.02E-05	8.81E-06	8.37E-06	9.04E-06	8.53E-06	1.29E-05	1.33E-05	1.15E-05	1.29E-05	1.16E-05	1.34E-05	1.26E-05	1.23E-05	2.08E-05	9.84E-06	9.94E-06	8.01E-06
Scotland	2.18E-05	1.98E-05	1.76E-05	2.07E-05	1.52E-05	1.43E-05	1.54E-05	1.54E-05	1.52E-05	1.79E-05	1.47E-05	1.49E-05	1.56E-05	1.84E-05	1.56E-05	1.50E-05	1.93E-05	1.56E-05	1.29E-05	1.21E-05	1.06E-05	9.98E-06	1.24E-05	1.34E-05	1.34E-05	1.18E-05	1.62E-05	1.37E-05	1.66E-05	1.18E-05	1.32E-05	1.31E-05	1.55E-05	1.12E-05	9.98E-06	1.17E-05	1.04E-05	1.22E-05	1.39E-05	1.46E-05	1.66E-05	1.61E-05	1.45E-05	1.67E-05	1.46E-05	2.76E-05	1.37E-05	1.15E-05	1.40E-05
Scotland	2.80E-05	2.90E-05	2.77E-05	2.21E-05	2.38E-05	2.25E-05	1.79E-05	1.84E-05	1.86E-05	1.75E-05	1.34E-05	1.94E-05	2.20E-05	2.31E-05	2.10E-05	1.66E-05	2.38E-05	2.66E-05	1.76E-05	1.86E-05	1.87E-05	1.49E-05	1.91E-05	1.68E-05	1.76E-05	1.54E-05	2.31E-05	2.62E-05	2.16E-05	1.51E-05	1.77E-05	2.15E-05	1.86E-05	1.32E-05	1.25E-05	1.54E-05	1.09E-05	1.87E-05	1.81E-05	1.96E-05	1.71E-05	1.88E-05	2.33E-05	1.89E-05	1.71E-05	2.85E-05	1.26E-05	1.64E-05	1.70E-05
Scotland	2.20E-05	1.95E-05	1.74E-05	1.79E-05	1.85E-05	1.13E-05	1.32E-05	1.35E-05	1.59E-05	1.42E-05	1.56E-05	2.07E-05	1.69E-05	1.64E-05	1.47E-05	1.85E-05	1.95E-05	1.40E-05	1.53E-05	1.27E-05	1.13E-05	1.39E-05	1.54E-05	1.69E-05	1.49E-05	1.66E-05	1.61E-05	1.75E-05	1.43E-05	1.07E-05	9.73E-06	1.51E-05	1.27E-05	1.13E-05	1.11E-05	1.02E-05	1.32E-05	1.72E-05	1.76E-05	1.62E-05	1.68E-05	1.59E-05	1.53E-05	1.56E-05	1.13E-05	1.88E-05	1.11E-05	1.29E-05	1.25E-05
Scotland	2.51E-05	2.57E-05	2.04E-05	2.27E-05	2.09E-05	1.57E-05	1.43E-05	1.71E-05	1.91E-05	1.87E-05	1.53E-05	2.07E-05	2.43E-05	2.53E-05	2.01E-05	1.94E-05	2.34E-05	2.21E-05	2.03E-05	1.48E-05	1.34E-05	1.08E-05	1.94E-05	1.60E-05	1.82E-05	1.58E-05	2.02E-05	2.37E-05	1.66E-05	1.65E-05	1.53E-05	1.59E-05	1.35E-05	1.43E-05	1.44E-05	1.22E-05	1.51E-05	1.80E-05	1.80E-05	1.63E-05	1.91E-05	2.08E-05	1.79E-05	1.59E-05	1.81E-05	2.58E-05	1.33E-05	1.63E-05	1.74E-05
Scotland	2.92E-05	3.14E-05	1.95E-05	2.29E-05	2.47E-05	2.10E-05	1.57E-05	1.59E-05	1.70E-05	1.62E-05	1.70E-05	2.13E-05	2.50E-05	1.90E-05	2.26E-05	1.93E-05	2.62E-05	1.71E-05	1.47E-05	1.85E-05	1.22E-05	1.81E-05	1.55E-05	1.97E-05	1.88E-05	1.91E-05	1.93E-05	2.49E-05	1.35E-05	1.39E-05	1.39E-05	1.90E-05	1.36E-05	1.35E-05	1.16E-05	1.36E-05	1.27E-05	1.93E-05	1.96E-05	1.84E-05	2.04E-05	1.90E-05	2.02E-05	1.77E-05	1.87E-05	2.38E-05	1.45E-05	1.54E-05	1.54E-05
Scotland	2.10E-05	1.99E-05	1.62E-05	2.11E-05	1.73E-05	1.65E-05	1.38E-05	1.64E-05	1.61E-05	1.50E-05	1.18E-05	1.82E-05	1.62E-05	1.79E-05	1.62E-05	2.09E-05	1.76E-05	1.65E-05	1.61E-05	1.43E-05	1.08E-05	1.37E-05	1.35E-05	1.28E-05	1.56E-05	1.60E-05	1.87E-05	1.58E-05	1.47E-05	1.43E-05	1.37E-05	1.73E-05	9.77E-06	1.30E-05	1.06E-05	9.67E-06	1.30E-05	1.42E-05	1.18E-05	1.58E-05	1.57E-05	1.83E-05	1.69E-05	1.46E-05	1.37E-05	1.87E-05	1.32E-05	1.25E-05	1.35E-05
Scotland	1.62E-05	1.67E-05	1.26E-05	1.18E-05	1.05E-05	1.20E-05	1.19E-05	1.47E-05	1.11E-05	1.29E-05	1.17E-05	1.25E-05	1.30E-05	1.37E-05	1.50E-05	1.13E-05	1.21E-05	1.01E-05	1.02E-05	9.49E-06	9.40E-06	1.13E-05	9.50E-06	9.82E-06	1.28E-05	1.22E-05	1.21E-05	9.48E-06	1.02E-05	1.04E-05	8.02E-06	1.16E-05	1.01E-05	7.85E-06	1.08E-05	8.36E-06	1.09E-05	9.96E-06	1.04E-05	9.73E-06	1.31E-05	1.10E-05	1.23E-05	1.04E-05	8.35E-06	1.53E-05	1.03E-05	1.06E-05	1.22E-05
Scotland	1.19E-05	1.14E-05	1.47E-05	1.30E-05	7.77E-06	9.64E-06	8.29E-06	1.00E-05	1.09E-05	1.23E-05	8.46E-06	1.10E-05	1.11E-05	1.10E-05	1.32E-05	1.15E-05	1.11E-05	9.22E-06	8.18E-06	1.04E-05	6.45E-06	8.88E-06	8.48E-06	1.07E-05	1.00E-05	1.01E-05	1.12E-05	1.05E-05	8.82E-06	1.04E-05	8.23E-06	9.16E-06	8.50E-06	6.08E-06	7.92E-06	1.02E-05	8.78E-06	1.01E-05	9.26E-06	1.08E-05	1.05E-05	1.12E-05	9.26E-06	8.67E-06	1.09E-05	1.64E-05	8.90E-06	8.84E-06	9.60E-06
Scotland	1.17E-05	1.24E-05	1.36E-05	1.05E-05	1.17E-05	7.29E-06	9.09E-06	9.41E-06	8.34E-06	1.22E-05	1.06E-05	1.37E-05	1.29E-05	8.49E-06	1.17E-05	1.18E-05	9.30E-06	9.76E-06	9.67E-06	7.28E-06	1.02E-05	9.06E-06	7.59E-06	1.13E-05	8.36E-06	9.16E-06	1.08E-05	9.81E-06	1.25E-05	8.87E-06	7.07E-06	8.81E-06	6.91E-06	8.53E-06	8.51E-06	9.73E-06	8.25E-06	1.05E-05	1.16E-05	9.10E-06	1.21E-05	1.15E-05	9.93E-06	1.34E-05	1.05E-05	2.04E-05	8.51E-06	8.46E-06	9.76E-06
Scotland	1.41E-05	1.09E-05	1.09E-05	1.15E-05	1.32E-05	7.15E-06	1.01E-05	1.03E-05	8.27E-06	1.14E-05	1.02E-05	1.30E-05	1.23E-05	9.48E-06	1.25E-05	1.01E-05	7.87E-06	1.46E-05	8.70E-06	1.01E-05	6.62E-06	8.76E-06	1.06E-05	8.21E-06	1.21E-05	8.07E-06	9.75E-06	9.47E-06	1.16E-05	1.17E-05	8.47E-06	7.10E-06	5.87E-06	9.35E-06	7.64E-06	1.16E-05	8.56E-06	8.87E-06	1.25E-05	1.09E-05	1.50E-05	1.15E-05	8.92E-06	1.39E-05	1.08E-05	2.22E-05	9.78E-06	8.75E-06	9.24E-06
Scotland	1.26E-05	1.31E-05	1.29E-05	1.08E-05	9.09E-06	8.24E-06	1.17E-05	8.71E-06	8.23E-06	1.08E-05	1.04E-05	1.13E-05	9.32E-06	8.69E-06	1.17E-05	1.10E-05	8.68E-06	8.12E-06	6.66E-06	8.35E-06	7.57E-06	6.82E-06	7.48E-06	1.12E-05	9.15E-06	8.51E-06	1.21E-05	7.90E-06	9.54E-06	9.19E-06	8.18E-06	8.54E-06	8.29E-06	4.50E-06	8.63E-06	9.50E-06	8.41E-06	7.74E-06	8.58E-06	1.05E-05	1.02E-05	1.04E-05	8.69E-06	8.54E-06	7.16E-06	1.88E-05	7.96E-06	9.72E-06	1.24E-05
Scotland	1.10E-05	1.17E-05	1.05E-05	8.80E-06	1.01E-05	8.93E-06	1.06E-05	9.05E-06	1.04E-05	9.98E-06	9.19E-06	1.00E-05	8.83E-06	8.67E-06	9.88E-06	1.11E-05	7.12E-06	7.41E-06	7.15E-06	7.71E-06	7.92E-06	7.16E-06	8.92E-06	8.61E-06	8.36E-06	6.15E-06	1.10E-05	1.17E-05	9.11E-06	8.36E-06	9.19E-06	7.00E-06	7.05E-06	8.43E-06	6.78E-06	9.17E-06	7.60E-06	1.03E-05	1.00E-05	1.09E-05	1.22E-05	1.10E-05	1.05E-05	9.38E-06	7.94E-06	2.12E-05	7.78E-06	1.03E-05	8.44E-06
Scotland	1.37E-05	1.04E-05	1.06E-05	8.44E-06	7.26E-06	8.28E-06	8.69E-06	8.64E-06	9.56E-06	1.07E-05	8.56E-06	1.08E-05	1.16E-05	1.09E-05	1.07E-05	9.99E-06	8.76E-06	9.57E-06	9.54E-06	7.21E-06	6.79E-06	7.34E-06	7.78E-06	6.44E-06	1.11E-05	8.07E-06	8.64E-06	1.00E-05	7.96E-06	8.50E-06	7.16E-06	6.48E-06	6.41E-06	6.35E-06	5.54E-06	9.56E-06	6.60E-06	6.91E-06	8.63E-06	8.37E-06	1.14E-05	1.06E-05	9.86E-06	9.40E-06	9.13E-06	2.15E-05	7.88E-06	6.59E-06	7.82E-06
Scotland	1.18E-05	1.05E-05	1.08E-05	1.14E-05	8.80E-06	9.23E-06	1.12E-05	9.34E-06	8.54E-06	7.11E-06	1.17E-05	1.19E-05	1.22E-05	1.32E-05	9.63E-06	1.06E-05	9.44E-06	9.27E-06	6.69E-06	8.68E-06	4.95E-06	8.47E-06	8.50E-06	9.21E-06	8.89E-06	9.75E-06	1.10E-05	9.41E-06	8.61E-06	9.02E-06	6.25E-06	6.19E-06	8.37E-06	9.91E-06	6.28E-06	9.14E-06	8.78E-06	7.68E-06	9.96E-06	1.02E-05	1.10E-05	9.45E-06	1.13E-05	9.83E-06	8.48E-06	1.61E-05	8.24E-06	7.83E-06	1.04E-05
Scotland	1.34E-05	1.17E-05	1.15E-05	1.07E-05	8.42E-06	7.23E-06	8.00E-06	1.02E-05	8.90E-06	7.46E-06	1.06E-05	1.27E-05	1.15E-05	7.29E-06	1.06E-05	1.09E-05	9.36E-06	9.09E-06	1.01E-05	5.95E-06	6.37E-06	7.34E-06	7.86E-06	6.96E-06	7.74E-06	8.25E-06	9.94E-06	9.76E-06	9.52E-06	9.13E-06	9.86E-06	7.66E-06	6.51E-06	6.79E-06	5.30E-06	7.87E-06	8.07E-06	8.50E-06	9.53E-06	1.00E-05	1.37E-05	1.07E-05	1.07E-05	1.13E-05	8.75E-06	1.94E-05	6.58E-06	9.14E-06	8.82E-06
Scotland	1.18E-05	1.10E-05	1.14E-05	8.19E-06	7.49E-06	6.20E-06	7.46E-06	9.11E-06	7.83E-06	8.15E-06	7.56E-06	8.20E-06	9.64E-06	8.96E-06	1.06E-05	1.02E-05	6.77E-06	9.21E-06	7.02E-06	6.04E-06	4.85E-06	5.54E-06	5.58E-06	8.25E-06	7.51E-06	5.85E-06	7.75E-06	8.42E-06	6.38E-06	6.87E-06	6.19E-06	5.44E-06	6.84E-06	6.54E-06	5.79E-06	7.94E-06	6.95E-06	7.05E-06	8.26E-06	6.66E-06	1.05E-05	1.06E-05	8.58E-06	8.54E-06	7.50E-06	1.67E-05	6.88E-06	6.60E-06	9.65E-06
Scotland	1.38E-05	1.49E-05	9.63E-06	9.61E-06	9.86E-06	5.78E-06	9.85E-06	9.61E-06	8.59E-06	7.80E-06	9.90E-06	1.07E-05	1.11E-05	1.13E-05	9.15E-06	9.40E-06	9.11E-06	7.08E-06	8.09E-06	8.26E-06	7.21E-06	1.00E-05	6.76E-06	8.82E-06	9.06E-06	7.74E-06	9.82E-06	1.06E-05	8.47E-06	9.79E-06	9.39E-06	7.29E-06	7.54E-06	7.60E-06	6.94E-06	9.56E-06	7.85E-06	7.72E-06	7.05E-06	8.79E-06	1.28E-05	1.01E-05	6.84E-06	8.79E-06	8.59E-06	1.81E-05	8.26E-06	6.50E-06	8.13E-06
Scotland	1.34E-05	1.02E-05	9.69E-06	9.62E-06	8.77E-06	9.97E-06	7.97E-06	8.72E-06	8.76E-06	7.91E-06	9.85E-06	9.12E-06	9.99E-06	9.35E-06	8.78E-06	1.07E-05	8.68E-06	7.00E-06	6.14E-06	5.92E-06	7.94E-06	7.00E-06	8.13E-06	1.09E-05	6.96E-06	8.70E-06	7.60E-06	6.96E-06	9.16E-06	8.01E-06	8.39E-06	7.54E-06	6.45E-06	5.51E-06	6.11E-06	8.96E-06	8.50E-06	9.01E-06	7.74E-06	1.03E-05	1.17E-05	9.06E-06	7.41E-06	7.49E-06	8.00E-06	1.64E-05	6.34E-06	8.51E-06	1.06E-05
Scotland	1.36E-05	1.52E-05	1.13E-05	1.33E-05	1.26E-05	9.13E-06	1.04E-05	9.07E-06	9.42E-06	1.08E-05	1.03E-05	1.09E-05	1.29E-05	9.28E-06	1.15E-05	1.02E-05	1.04E-05	1.12E-05	9.19E-06	8.49E-06	6.63E-06	6.73E-06	1.04E-05	8.74E-06	9.93E-06	1.02E-05	1.09E-05	9.08E-06	8.89E-06	1.03E-05	1.04E-05	8.36E-06	8.65E-06	7.95E-06	7.95E-06	8.89E-06	8.54E-06	1.09E-05	8.28E-06	1.06E-05	1.27E-05	1.04E-05	1.23E-05	7.94E-06	8.98E-06	1.64E-05	8.02E-06	8.53E-06	9.50E-06
Scotland	1.33E-05	1.26E-05	1.16E-05	1.02E-05	8.63E-06	7.62E-06	8.52E-06	1.02E-05	8.06E-06	9.78E-06	9.25E-06	1.02E-05	1.06E-05	9.93E-06	1.27E-05	1.09E-05	9.20E-06	8.87E-06	8.30E-06	7.63E-06	6.47E-06	8.91E-06	7.82E-06	7.71E-06	8.58E-06	8.94E-06	8.72E-06	9.31E-06	8.47E-06	8.67E-06	7.41E-06	8.79E-06	6.82E-06	6.05E-06	7.36E-06	7.33E-06	6.23E-06	8.63E-06	9.13E-06	9.16E-06	1.39E-05	9.46E-06	9.56E-06	8.46E-06	8.81E-06	1.56E-05	6.85E-06	6.97E-06	1.18E-05
Scotland	1.44E-05	1.63E-05	1.38E-05	9.70E-06	1.23E-05	9.79E-06	1.02E-05	9.50E-06	8.92E-06	1.12E-05	9.74E-06	1.44E-05	1.10E-05	9.47E-06	1.23E-05	1.25E-05	8.92E-06	8.55E-06	8.81E-06	6.75E-06	5.92E-06	9.50E-06	9.93E-06	1.05E-05	1.23E-05	1.13E-05	1.05E-05	9.47E-06	1.03E-05	8.72E-06	7.41E-06	9.07E-06	8.19E-06	5.77E-06	6.64E-06	1.04E-05	8.33E-06	8.90E-06	9.14E-06	1.17E-05	1.14E-05	1.25E-05	8.40E-06	1.02E-05	8.43E-06	1.56E-05	9.04E-06	9.80E-06	1.01E-05
Scotland	1.99E-05	1.48E-05	1.52E-05	1.35E-05	1.21E-05	8.98E-06	1.30E-05	1.08E-05	9.70E-06	1.39E-05	1.07E-05	1.45E-05	1.56E-05	1.06E-05	1.32E-05	1.33E-05	8.87E-06	1.11E-05	1.09E-05	9.16E-06	1.02E-05	8.92E-06	9.26E-06	1.03E-05	1.03E-05	1.07E-05	1.20E-05	1.10E-05	1.18E-05	1.07E-05	1.07E-05	7.91E-06	8.49E-06	7.43E-06	6.19E-06	9.87E-06	9.52E-06	1.14E-05	9.88E-06	1.21E-05	1.36E-05	1.39E-05	1.08E-05	1.14E-05	9.30E-06	1.85E-05	9.70E-06	1.23E-05	8.83E-06
Scotland	1.29E-05	1.22E-05	1.43E-05	9.56E-06	1.09E-05	7.91E-06	8.88E-06	1.20E-05	1.07E-05	9.96E-06	1.12E-05	1.08E-05	1.19E-05	1.05E-05	1.23E-05	1.07E-05	1.01E-05	9.13E-06	8.24E-06	8.93E-06	4.80E-06	7.71E-06	1.06E-05	9.46E-06	9.77E-06	7.73E-06	1.19E-05	1.10E-05	1.03E-05	9.12E-06	7.85E-06	6.30E-06	6.90E-06	5.75E-06	6.45E-06	9.89E-06	7.20E-06	7.60E-06	9.00E-06	1.25E-05	1.34E-05	9.06E-06	7.98E-06	1.13E-05	9.19E-06	1.69E-05	9.57E-06	1.03E-05	7.02E-06
Scotland	1.64E-05	1.46E-05	1.31E-05	1.29E-05	1.02E-05	7.18E-06	1.23E-05	1.21E-05	7.94E-06	1.02E-05	1.07E-05	1.36E-05	1.13E-05	1.17E-05	1.27E-05	1.08E-05	1.11E-05	9.47E-06	8.97E-06	8.48E-06	7.50E-06	9.69E-06	1.06E-05	1.18E-05	9.83E-06	1.11E-05	1.36E-05	9.26E-06	1.20E-05	1.12E-05	7.62E-06	1.03E-05	7.75E-06	6.79E-06	6.93E-06	8.85E-06	9.50E-06	1.03E-05	9.42E-06	1.35E-05	1.15E-05	1.16E-05	1.02E-05	1.01E-05	1.13E-05	1.49E-05	7.01E-06	8.76E-06	1.25E-05
Scotland	1.47E-05	1.17E-05	1.50E-05	1.18E-05	1.37E-05	6.58E-06	8.98E-06	1.17E-05	1.08E-05	1.06E-05	1.14E-05	1.39E-05	1.27E-05	1.19E-05	1.05E-05	1.07E-05	1.05E-05	1.11E-05	1.31E-05	9.39E-06	7.56E-06	6.78E-06	8.99E-06	9.77E-06	9.56E-06	9.30E-06	1.11E-05	1.09E-05	1.02E-05	1.11E-05	7.87E-06	7.55E-06	8.58E-06	6.95E-06	6.63E-06	9.48E-06	8.75E-06	9.20E-06	1.08E-05	1.07E-05	1.30E-05	1.07E-05	1.04E-05	1.05E-05	1.03E-05	1.76E-05	7.44E-06	9.39E-06	1.08E-05
Scotland	1.56E-05	1.30E-05	1.58E-05	1.05E-05	1.19E-05	7.35E-06	1.21E-05	1.23E-05	1.27E-05	1.04E-05	9.48E-06	1.44E-05	1.21E-05	1.14E-05	1.44E-05	1.54E-05	1.08E-05	1.04E-05	1.01E-05	9.02E-06	7.58E-06	1.02E-05	9.73E-06	1.21E-05	1.36E-05	1.30E-05	1.16E-05	9.67E-06	1.11E-05	1.02E-05	1.06E-05	8.10E-06	7.71E-06	7.92E-06	7.53E-06	9.45E-06	8.79E-06	1.18E-05	1.18E-05	1.16E-05	1.61E-05	1.19E-05	1.09E-05	1.13E-05	8.82E-06	1.39E-05	8.12E-06	1.16E-05	1.13E-05
Scotland	1.36E-05	1.32E-05	1.25E-05	1.20E-05	9.28E-06	7.07E-06	1.15E-05	9.62E-06	8.18E-06	1.05E-05	1.16E-05	1.09E-05	1.18E-05	1.06E-05	1.18E-05	1.14E-05	8.58E-06	9.68E-06	7.79E-06	7.53E-06	5.86E-06	8.62E-06	9.14E-06	7.03E-06	1.00E-05	7.96E-06	9.52E-06	9.58E-06	7.95E-06	8.67E-06	9.92E-06	7.84E-06	6.71E-06	6.64E-06	6.39E-06	7.59E-06	1.17E-05	1.08E-05	1.01E-05	8.54E-06	1.61E-05	9.32E-06	1.07E-05	1.00E-05	9.36E-06	1.55E-05	9.66E-06	8.99E-06	8.82E-06
Scotland	1.63E-05	1.52E-05	1.74E-05	9.72E-06	1.06E-05	1.09E-05	1.19E-05	1.05E-05	1.10E-05	1.19E-05	9.97E-06	1.17E-05	1.63E-05	1.08E-05	1.44E-05	1.21E-05	1.03E-05	8.85E-06	1.06E-05	9.18E-06	7.19E-06	8.38E-06	1.03E-05	1.29E-05	1.16E-05	1.11E-05	1.35E-05	1.21E-05	1.34E-05	9.37E-06	1.04E-05	9.79E-06	8.69E-06	1.09E-05	7.37E-06	1.10E-05	8.33E-06	1.20E-05	1.03E-05	1.34E-05	1.58E-05	1.26E-05	1.24E-05	1.25E-05	9.06E-06	1.72E-05	7.82E-06	1.05E-05	1.29E-05
Scotland	1.97E-05	1.94E-05	1.61E-05	1.35E-05	1.17E-05	1.07E-05	1.54E-05	1.19E-05	1.26E-05	1.22E-05	1.24E-05	1.56E-05	1.30E-05	1.39E-05	1.63E-05	1.66E-05	1.36E-05	1.20E-05	1.12E-05	1.04E-05	1.02E-05	1.06E-05	1.18E-05	1.30E-05	1.22E-05	1.28E-05	1.12E-05	1.17E-05	1.02E-05	1.15E-05	1.32E-05	8.92E-06	9.07E-06	8.53E-06	7.79E-06	9.23E-06	9.31E-06	1.09E-05	1.01E-05	1.28E-05	1.32E-05	1.33E-05	1.16E-05	1.21E-05	9.31E-06	1.61E-05	9.89E-06	1.15E-05	1.29E-05
Scotland	2.19E-05	2.05E-05	1.91E-05	1.79E-05	1.79E-05	1.34E-05	1.40E-05	1.46E-05	1.35E-05	1.43E-05	1.37E-05	1.87E-05	1.80E-05	1.53E-05	1.73E-05	1.71E-05	1.83E-05	1.39E-05	1.06E-05	1.25E-05	7.85E-06	1.49E-05	1.16E-05	1.24E-05	1.62E-05	1.58E-05	1.82E-05	1.34E-05	1.20E-05	1.54E-05	1.30E-05	1.44E-05	8.58E-06	1.16E-05	9.12E-06	8.66E-06	1.33E-05	1.34E-05	1.39E-05	1.68E-05	1.60E-05	1.88E-05	1.41E-05	1.25E-05	1.48E-05	2.13E-05	1.54E-05	1.38E-05	1.47E-05
Scotland	1.27E-05	1.19E-05	1.06E-05	9.40E-06	1.16E-05	6.75E-06	7.86E-06	9.51E-06	9.18E-06	9.24E-06	7.70E-06	1.23E-05	1.20E-05	1.16E-05	1.12E-05	1.19E-05	8.79E-06	9.27E-06	8.70E-06	9.00E-06	6.90E-06	6.26E-06	8.08E-06	8.57E-06	8.72E-06	7.32E-06	7.38E-06	1.10E-05	7.15E-06	8.63E-06	7.85E-06	7.70E-06	7.37E-06	8.47E-06	5.85E-06	8.10E-06	6.29E-06	7.34E-06	8.44E-06	1.08E-05	1.20E-05	8.99E-06	7.54E-06	1.07E-05	8.88E-06	1.87E-05	8.03E-06	8.39E-06	8.91E-06
Scotland	1.37E-05	1.27E-05	9.67E-06	1.35E-05	7.75E-06	9.01E-06	8.80E-06	1.09E-05	9.46E-06	7.71E-06	6.55E-06	1.08E-05	1.15E-05	9.64E-06	9.61E-06	9.86E-06	1.01E-05	1.06E-05	7.04E-06	5.64E-06	5.46E-06	5.59E-06	7.88E-06	8.08E-06	8.23E-06	7.69E-06	8.04E-06	8.36E-06	8.09E-06	7.29E-06	5.47E-06	5.71E-06	6.66E-06	5.64E-06	4.48E-06	1.01E-05	7.53E-06	9.33E-06	9.33E-06	9.05E-06	1.21E-05	9.61E-06	5.62E-06	9.51E-06	7.76E-06	2.18E-05	7.25E-06	8.14E-06	9.89E-06
Scotland	1.21E-05	1.31E-05	1.12E-05	1.07E-05	1.04E-05	8.31E-06	8.02E-06	1.12E-05	9.81E-06	9.30E-06	8.25E-06	1.20E-05	1.28E-05	1.43E-05	1.04E-05	8.57E-06	8.38E-06	8.54E-06	1.05E-05	9.69E-06	7.38E-06	8.50E-06	8.31E-06	1.10E-05	9.04E-06	1.12E-05	9.14E-06	1.27E-05	7.52E-06	8.57E-06	5.85E-06	8.24E-06	5.36E-06	6.61E-06	6.80E-06	8.82E-06	7.82E-06	1.08E-05	9.61E-06	7.56E-06	1.15E-05	8.78E-06	7.99E-06	9.85E-06	7.95E-06	1.92E-05	7.62E-06	7.61E-06	8.08E-06
Scotland	1.49E-05	1.19E-05	1.41E-05	8.85E-06	1.11E-05	8.40E-06	1.12E-05	1.26E-05	9.95E-06	1.00E-05	1.05E-05	1.07E-05	1.56E-05	1.33E-05	1.06E-05	1.43E-05	8.99E-06	9.68E-06	1.15E-05	8.17E-06	9.97E-06	7.40E-06	1.03E-05	1.11E-05	9.93E-06	8.77E-06	1.12E-05	8.89E-06	8.26E-06	1.09E-05	9.77E-06	8.79E-06	7.77E-06	7.79E-06	6.63E-06	1.10E-05	5.98E-06	9.57E-06	1.23E-05	1.14E-05	1.31E-05	1.10E-05	8.67E-06	1.14E-05	1.05E-05	1.99E-05	8.39E-06	9.35E-06	9.88E-06
Scotland	1.27E-05	1.24E-05	1.27E-05	1.21E-05	9.75E-06	7.91E-06	8.33E-06	1.11E-05	8.61E-06	7.90E-06	7.68E-06	1.21E-05	9.47E-06	1.06E-05	1.02E-05	9.56E-06	1.13E-05	8.61E-06	8.40E-06	9.27E-06	6.06E-06	5.70E-06	6.62E-06	9.12E-06	8.70E-06	1.10E-05	8.09E-06	8.04E-06	7.22E-06	1.02E-05	7.70E-06	8.34E-06	7.65E-06	6.76E-06	7.07E-06	8.67E-06	6.56E-06	6.28E-06	9.90E-06	1.09E-05	1.22E-05	9.26E-06	8.92E-06	9.12E-06	7.32E-06	2.00E-05	9.35E-06	6.88E-06	7.80E-06
Scotland	1.42E-05	1.17E-05	1.31E-05	1.31E-05	9.54E-06	8.41E-06	7.80E-06	9.34E-06	1.20E-05	1.02E-05	9.70E-06	1.20E-05	1.19E-05	1.15E-05	1.19E-05	1.27E-05	1.05E-05	8.64E-06	8.67E-06	8.97E-06	8.55E-06	9.09E-06	1.14E-05	9.09E-06	1.08E-05	1.01E-05	1.02E-05	8.53E-06	9.28E-06	7.76E-06	1.13E-05	8.83E-06	5.98E-06	7.55E-06	7.09E-06	1.19E-05	8.64E-06	9.33E-06	7.31E-06	9.85E-06	1.24E-05	1.28E-05	9.18E-06	1.06E-05	1.02E-05	2.32E-05	7.15E-06	7.37E-06	1.10E-05
Scotland	1.51E-05	1.35E-05	1.51E-05	1.32E-05	1.26E-05	1.34E-05	1.05E-05	1.13E-05	1.31E-05	1.03E-05	8.98E-06	1.60E-05	1.32E-05	1.41E-05	1.46E-05	1.24E-05	1.23E-05	1.14E-05	8.21E-06	8.75E-06	1.12E-05	1.04E-05	1.01E-05	1.00E-05	1.07E-05	1.07E-05	1.31E-05	1.20E-05	9.73E-06	1.03E-05	9.26E-06	9.78E-06	8.32E-06	9.58E-06	8.95E-06	9.59E-06	1.03E-05	9.80E-06	8.75E-06	1.05E-05	1.15E-05	1.30E-05	1.23E-05	1.08E-05	1.02E-05	2.46E-05	8.87E-06	1.14E-05	1.21E-05
Scotland	1.44E-05	1.39E-05	1.14E-05	1.12E-05	9.78E-06	8.97E-06	8.68E-06	8.36E-06	9.04E-06	9.13E-06	8.95E-06	1.09E-05	1.03E-05	9.46E-06	1.20E-05	1.20E-05	8.64E-06	1.05E-05	8.55E-06	8.63E-06	1.11E-05	9.16E-06	9.50E-06	9.72E-06	9.28E-06	9.35E-06	1.23E-05	1.09E-05	9.32E-06	8.67E-06	6.50E-06	9.11E-06	8.91E-06	6.61E-06	5.73E-06	1.01E-05	8.31E-06	9.34E-06	1.02E-05	1.23E-05	1.52E-05	1.39E-05	1.02E-05	1.08E-05	1.17E-05	1.89E-05	6.59E-06	7.77E-06	1.02E-05
Scotland	1.21E-05	1.13E-05	1.20E-05	1.14E-05	9.70E-06	1.04E-05	9.97E-06	9.51E-06	9.13E-06	8.24E-06	9.63E-06	1.29E-05	1.13E-05	8.97E-06	1.24E-05	1.23E-05	1.07E-05	9.51E-06	8.89E-06	8.25E-06	7.16E-06	8.62E-06	7.86E-06	1.03E-05	7.55E-06	7.12E-06	1.05E-05	9.87E-06	8.69E-06	1.02E-05	9.62E-06	6.14E-06	8.26E-06	8.33E-06	6.38E-06	8.53E-06	6.85E-06	9.34E-06	9.20E-06	1.29E-05	1.14E-05	1.06E-05	1.01E-05	7.13E-06	1.00E-05	2.08E-05	9.53E-06	9.86E-06	8.57E-06
Scotland	1.82E-05	1.49E-05	1.56E-05	1.08E-05	1.14E-05	1.08E-05	1.31E-05	1.19E-05	9.32E-06	1.05E-05	1.28E-05	1.37E-05	1.43E-05	1.40E-05	1.08E-05	1.28E-05	1.22E-05	8.80E-06	1.03E-05	9.60E-06	8.18E-06	1.04E-05	1.12E-05	1.04E-05	9.24E-06	1.09E-05	1.05E-05	1.10E-05	1.22E-05	1.15E-05	9.50E-06	8.60E-06	1.06E-05	7.82E-06	7.19E-06	9.16E-06	1.04E-05	1.05E-05	1.19E-05	1.01E-05	1.37E-05	1.23E-05	1.16E-05	9.48E-06	1.04E-05	1.80E-05	1.05E-05	9.84E-06	1.18E-05
Scotland	1.80E-05	1.55E-05	1.53E-05	1.35E-05	9.52E-06	1.02E-05	1.16E-05	1.25E-05	9.72E-06	1.14E-05	1.19E-05	1.57E-05	1.18E-05	1.22E-05	1.24E-05	1.11E-05	1.07E-05	8.64E-06	8.54E-06	9.48E-06	7.44E-06	9.79E-06	1.03E-05	1.21E-05	1.04E-05	9.50E-06	1.23E-05	1.12E-05	9.72E-06	8.25E-06	9.57E-06	1.06E-05	1.01E-05	7.65E-06	7.73E-06	9.45E-06	9.86E-06	1.21E-05	9.75E-06	1.18E-05	1.74E-05	1.43E-05	1.28E-05	9.42E-06	1.01E-05	2.13E-05	6.92E-06	1.03E-05	1.07E-05
Scotland	1.96E-05	1.88E-05	1.59E-05	1.54E-05	1.32E-05	1.12E-05	1.41E-05	1.32E-05	1.19E-05	1.46E-05	1.54E-05	1.70E-05	1.41E-05	1.44E-05	1.64E-05	1.34E-05	1.58E-05	1.14E-05	1.08E-05	1.04E-05	8.71E-06	1.15E-05	1.20E-05	1.28E-05	1.32E-05	1.34E-05	1.47E-05	1.18E-05	1.13E-05	1.24E-05	1.24E-05	1.10E-05	8.53E-06	9.14E-06	9.23E-06	9.72E-06	1.03E-05	1.20E-05	1.28E-05	1.33E-05	1.74E-05	1.50E-05	1.28E-05	1.33E-05	1.09E-05	1.89E-05	9.39E-06	1.34E-05	1.45E-05
Scotland	1.77E-05	1.44E-05	1.58E-05	1.47E-05	1.17E-05	9.87E-06	1.25E-05	1.07E-05	1.10E-05	1.12E-05	1.21E-05	1.40E-05	1.12E-05	1.42E-05	1.20E-05	1.35E-05	1.23E-05	1.24E-05	1.00E-05	8.48E-06	6.72E-06	8.14E-06	1.06E-05	1.10E-05	1.15E-05	1.18E-05	1.23E-05	1.15E-05	9.46E-06	1.15E-05	1.13E-05	7.35E-06	6.90E-06	6.45E-06	6.68E-06	1.15E-05	8.22E-06	1.02E-05	8.19E-06	1.39E-05	1.43E-05	1.06E-05	1.08E-05	1.13E-05	1.10E-05	2.39E-05	9.48E-06	9.52E-06	1.31E-05
Scotland	1.85E-05	1.62E-05	1.39E-05	1.27E-05	1.46E-05	8.52E-06	1.19E-05	9.55E-06	1.11E-05	1.33E-05	1.38E-05	1.64E-05	1.53E-05	1.11E-05	1.37E-05	1.50E-05	1.28E-05	8.76E-06	1.13E-05	9.74E-06	1.16E-05	1.29E-05	1.10E-05	9.78E-06	1.11E-05	1.26E-05	1.39E-05	1.19E-05	1.17E-05	1.07E-05	9.41E-06	8.50E-06	7.71E-06	7.08E-06	7.69E-06	1.12E-05	1.12E-05	1.15E-05	1.04E-05	1.20E-05	1.65E-05	1.16E-05	1.08E-05	1.15E-05	9.93E-06	1.61E-05	8.13E-06	1.27E-05	1.07E-05
Scotland	2.58E-05	1.88E-05	1.95E-05	1.63E-05	1.49E-05	1.59E-05	1.47E-05	1.31E-05	1.39E-05	1.37E-05	1.48E-05	1.95E-05	1.55E-05	1.72E-05	1.48E-05	1.87E-05	1.92E-05	1.23E-05	1.33E-05	1.17E-05	1.39E-05	1.43E-05	9.31E-06	1.32E-05	1.56E-05	1.36E-05	1.69E-05	1.56E-05	1.31E-05	1.32E-05	1.57E-05	1.43E-05	1.23E-05	9.20E-06	8.63E-06	1.13E-05	1.08E-05	1.17E-05	1.57E-05	1.39E-05	1.73E-05	1.56E-05	1.61E-05	1.24E-05	1.25E-05	2.17E-05	1.46E-05	1.17E-05	1.47E-05
Scotland	1.65E-05	1.76E-05	1.68E-05	1.54E-05	1.35E-05	1.03E-05	1.17E-05	1.35E-05	1.32E-05	1.14E-05	1.40E-05	1.53E-05	1.36E-05	1.59E-05	1.54E-05	1.67E-05	1.38E-05	1.11E-05	1.21E-05	1.09E-05	7.53E-06	9.14E-06	1.06E-05	1.27E-05	1.47E-05	1.33E-05	1.63E-05	1.41E-05	1.24E-05	1.25E-05	1.22E-05	1.04E-05	7.46E-06	8.28E-06	1.01E-05	8.00E-06	9.54E-06	1.03E-05	1.21E-05	1.21E-05	1.49E-05	1.35E-05	1.03E-05	1.15E-05	1.27E-05	1.82E-05	9.99E-06	1.10E-05	1.24E-05
Scotland	1.24E-05	1.17E-05	1.11E-05	1.20E-05	1.30E-05	9.71E-06	9.69E-06	9.98E-06	1.41E-05	1.16E-05	9.93E-06	1.01E-05	1.13E-05	9.37E-06	1.28E-05	9.72E-06	1.16E-05	6.20E-06	8.74E-06	8.62E-06	9.49E-06	8.07E-06	1.03E-05	7.50E-06	1.08E-05	7.51E-06	1.06E-05	9.51E-06	9.97E-06	1.00E-05	9.84E-06	8.96E-06	8.79E-06	1.12E-05	7.33E-06	9.66E-06	8.99E-06	9.12E-06	1.08E-05	1.17E-05	1.06E-05	1.12E-05	8.64E-06	1.00E-05	7.96E-06	2.03E-05	1.03E-05	7.08E-06	1.15E-05
Scotland	1.63E-05	1.09E-05	1.28E-05	1.25E-05	1.10E-05	7.70E-06	9.98E-06	1.14E-05	1.25E-05	1.26E-05	9.19E-06	1.13E-05	1.43E-05	1.20E-05	9.00E-06	9.67E-06	1.13E-05	7.68E-06	8.97E-06	9.95E-06	9.05E-06	8.72E-06	9.32E-06	9.81E-06	9.79E-06	8.10E-06	1.11E-05	1.04E-05	8.75E-06	1.10E-05	7.99E-06	6.25E-06	7.86E-06	6.80E-06	7.16E-06	1.13E-05	6.64E-06	8.57E-06	9.37E-06	9.96E-06	1.26E-05	1.20E-05	1.02E-05	8.25E-06	8.31E-06	1.71E-05	9.22E-06	6.88E-06	1.01E-05
Scotland	1.17E-05	1.14E-05	1.03E-05	8.04E-06	1.14E-05	1.08E-05	9.54E-06	9.67E-06	9.62E-06	9.83E-06	9.10E-06	1.14E-05	8.87E-06	9.79E-06	1.14E-05	1.04E-05	9.70E-06	8.96E-06	9.31E-06	9.06E-06	6.42E-06	7.59E-06	8.16E-06	1.07E-05	8.79E-06	1.08E-05	8.03E-06	7.47E-06	8.50E-06	8.32E-06	7.80E-06	5.73E-06	8.93E-06	7.29E-06	8.29E-06	8.65E-06	7.76E-06	8.62E-06	9.62E-06	1.01E-05	1.17E-05	9.22E-06	8.99E-06	6.94E-06	9.70E-06	2.19E-05	8.57E-06	8.15E-06	8.26E-06
Scotland	1.29E-05	1.42E-05	1.04E-05	1.18E-05	8.94E-06	8.32E-06	8.66E-06	7.62E-06	1.21E-05	1.05E-05	9.48E-06	1.10E-05	1.18E-05	1.16E-05	1.06E-05	9.06E-06	9.97E-06	9.34E-06	7.69E-06	9.50E-06	7.94E-06	8.07E-06	9.33E-06	8.04E-06	1.01E-05	6.16E-06	8.46E-06	8.52E-06	7.88E-06	8.94E-06	7.61E-06	6.92E-06	6.04E-06	6.72E-06	8.32E-06	1.13E-05	7.55E-06	8.07E-06	9.17E-06	9.40E-06	1.24E-05	6.93E-06	9.61E-06	9.10E-06	9.07E-06	1.95E-05	7.98E-06	7.68E-06	9.16E-06
Scotland	1.36E-05	1.42E-05	1.30E-05	1.23E-05	1.21E-05	6.99E-06	1.19E-05	9.92E-06	1.03E-05	1.09E-05	9.02E-06	1.32E-05	1.26E-05	1.08E-05	1.02E-05	1.23E-05	1.05E-05	1.17E-05	7.87E-06	9.38E-06	7.44E-06	7.49E-06	8.17E-06	8.81E-06	8.45E-06	7.96E-06	1.24E-05	1.21E-05	1.11E-05	9.44E-06	8.33E-06	1.04E-05	7.72E-06	7.00E-06	7.70E-06	8.99E-06	7.96E-06	9.39E-06	1.06E-05	1.08E-05	1.16E-05	9.51E-06	1.32E-05	8.29E-06	1.18E-05	2.05E-05	7.83E-06	1.00E-05	8.18E-06
Scotland	1.46E-05	1.49E-05	1.20E-05	1.46E-05	1.03E-05	7.91E-06	6.90E-06	1.18E-05	1.02E-05	1.00E-05	1.11E-05	1.31E-05	1.07E-05	1.07E-05	1.10E-05	9.54E-06	9.78E-06	8.91E-06	1.12E-05	9.91E-06	4.61E-06	7.48E-06	9.99E-06	6.95E-06	1.00E-05	8.41E-06	9.78E-06	8.43E-06	9.37E-06	9.11E-06	8.21E-06	6.57E-06	6.88E-06	6.85E-06	7.41E-06	9.80E-06	9.61E-06	1.03E-05	9.59E-06	1.12E-05	1.46E-05	9.21E-06	8.96E-06	8.51E-06	9.78E-06	1.75E-05	8.39E-06	8.15E-06	6.17E-06
Scotland	1.20E-05	1.04E-05	1.03E-05	1.12E-05	8.20E-06	7.14E-06	1.03E-05	9.42E-06	8.13E-06	1.12E-05	7.00E-06	1.33E-05	1.04E-05	1.03E-05	8.02E-06	1.13E-05	8.92E-06	8.94E-06	8.56E-06	7.15E-06	5.80E-06	6.72E-06	7.30E-06	7.49E-06	7.07E-06	5.57E-06	1.03E-05	8.61E-06	7.98E-06	7.59E-06	8.67E-06	5.60E-06	5.99E-06	6.97E-06	5.10E-06	8.43E-06	8.21E-06	7.99E-06	9.27E-06	8.62E-06	1.30E-05	9.27E-06	8.44E-06	1.01E-05	7.79E-06	2.01E-05	9.99E-06	7.66E-06	8.46E-06
Scotland	1.46E-05	1.02E-05	1.18E-05	9.36E-06	8.09E-06	8.45E-06	6.91E-06	8.67E-06	9.13E-06	7.29E-06	7.42E-06	1.09E-05	1.07E-05	8.99E-06	1.16E-05	1.08E-05	9.77E-06	6.36E-06	7.66E-06	4.85E-06	6.25E-06	8.13E-06	6.46E-06	6.11E-06	1.02E-05	6.62E-06	8.40E-06	1.03E-05	8.59E-06	9.39E-06	7.41E-06	8.54E-06	5.24E-06	4.89E-06	5.54E-06	9.42E-06	6.88E-06	7.32E-06	8.30E-06	8.74E-06	1.08E-05	1.25E-05	1.13E-05	7.85E-06	1.11E-05	2.10E-05	7.89E-06	8.95E-06	7.36E-06
Scotland	1.19E-05	1.15E-05	1.03E-05	8.13E-06	8.24E-06	5.26E-06	8.71E-06	7.86E-06	9.20E-06	9.44E-06	6.06E-06	1.12E-05	1.08E-05	1.04E-05	8.71E-06	1.02E-05	8.65E-06	7.62E-06	8.33E-06	5.75E-06	5.71E-06	7.89E-06	6.51E-06	6.51E-06	6.95E-06	5.96E-06	1.11E-05	8.13E-06	8.49E-06	7.70E-06	6.29E-06	7.64E-06	5.79E-06	5.19E-06	4.86E-06	8.53E-06	7.79E-06	6.36E-06	8.48E-06	9.12E-06	1.55E-05	1.02E-05	8.75E-06	9.38E-06	8.24E-06	1.89E-05	5.66E-06	7.61E-06	8.51E-06
Scotland	9.07E-06	9.59E-06	9.98E-06	9.24E-06	6.80E-06	4.64E-06	8.29E-06	8.19E-06	7.82E-06	8.40E-06	5.87E-06	1.11E-05	8.89E-06	1.02E-05	9.24E-06	7.91E-06	6.52E-06	7.70E-06	8.12E-06	5.70E-06	4.31E-06	5.83E-06	7.41E-06	7.47E-06	5.83E-06	4.45E-06	8.09E-06	7.09E-06	6.71E-06	6.31E-06	5.74E-06	5.76E-06	6.29E-06	6.50E-06	5.28E-06	7.64E-06	7.41E-06	7.23E-06	8.70E-06	6.78E-06	1.49E-05	6.97E-06	8.42E-06	7.91E-06	5.04E-06	2.18E-05	5.34E-06	9.16E-06	1.03E-05
Scotland	1.47E-05	1.50E-05	1.10E-05	1.01E-05	7.71E-06	7.68E-06	1.03E-05	8.10E-06	8.80E-06	7.32E-06	1.04E-05	1.10E-05	8.83E-06	9.36E-06	1.12E-05	1.13E-05	9.03E-06	7.92E-06	8.05E-06	7.94E-06	6.34E-06	8.28E-06	7.83E-06	6.44E-06	8.27E-06	6.18E-06	8.69E-06	7.25E-06	9.16E-06	7.85E-06	1.02E-05	5.80E-06	7.24E-06	7.80E-06	5.84E-06	8.06E-06	7.79E-06	8.73E-06	9.94E-06	9.94E-06	1.32E-05	9.85E-06	9.22E-06	9.19E-06	7.39E-06	1.85E-05	7.13E-06	8.61E-06	1.02E-05
Scotland	1.94E-05	1.64E-05	1.61E-05	1.39E-05	1.37E-05	1.14E-05	1.15E-05	1.15E-05	1.10E-05	1.23E-05	1.14E-05	1.59E-05	1.32E-05	1.48E-05	1.56E-05	1.34E-05	1.15E-05	1.09E-05	9.66E-06	1.07E-05	7.17E-06	1.23E-05	9.83E-06	1.18E-05	1.07E-05	1.15E-05	1.46E-05	1.08E-05	1.11E-05	9.79E-06	1.09E-05	1.09E-05	9.79E-06	8.31E-06	6.98E-06	6.43E-06	9.24E-06	1.03E-05	9.27E-06	1.01E-05	1.43E-05	1.30E-05	1.03E-05	1.11E-05	1.22E-05	1.85E-05	1.16E-05	1.20E-05	1.17E-05
Scotland	1.53E-05	1.20E-05	9.83E-06	1.50E-05	1.19E-05	9.26E-06	1.11E-05	9.75E-06	6.40E-06	1.22E-05	1.32E-05	1.08E-05	1.14E-05	1.25E-05	1.10E-05	1.18E-05	1.07E-05	9.46E-06	9.90E-06	9.19E-06	8.93E-06	1.02E-05	9.10E-06	9.69E-06	1.36E-05	9.86E-06	1.37E-05	1.04E-05	1.05E-05	8.58E-06	8.97E-06	8.85E-06	9.81E-06	7.27E-06	6.17E-06	1.24E-05	8.76E-06	1.18E-05	8.00E-06	9.86E-06	1.11E-05	1.07E-05	1.20E-05	1.10E-05	1.17E-05	1.96E-05	9.05E-06	9.10E-06	9.28E-06
Scotland	1.40E-05	9.69E-06	1.05E-05	9.37E-06	9.35E-06	9.48E-06	7.37E-06	1.01E-05	7.74E-06	6.75E-06	6.21E-06	1.04E-05	1.03E-05	1.19E-05	1.02E-05	1.19E-05	8.24E-06	6.88E-06	8.53E-06	7.16E-06	7.01E-06	8.16E-06	8.92E-06	7.08E-06	7.07E-06	8.15E-06	9.61E-06	7.81E-06	8.45E-06	8.73E-06	9.30E-06	8.76E-06	7.85E-06	7.85E-06	7.39E-06	8.17E-06	1.02E-05	7.74E-06	7.44E-06	6.72E-06	1.24E-05	9.42E-06	7.80E-06	9.60E-06	7.37E-06	2.01E-05	8.14E-06	9.98E-06	7.99E-06
Scotland	1.17E-05	1.04E-05	1.42E-05	9.81E-06	8.50E-06	7.60E-06	8.86E-06	7.82E-06	8.94E-06	9.80E-06	8.17E-06	1.04E-05	9.11E-06	9.65E-06	8.57E-06	1.05E-05	9.90E-06	9.53E-06	7.82E-06	5.15E-06	5.23E-06	6.17E-06	6.57E-06	4.90E-06	8.64E-06	5.77E-06	9.38E-06	9.90E-06	7.31E-06	7.64E-06	7.11E-06	6.70E-06	6.75E-06	6.97E-06	7.46E-06	7.52E-06	7.09E-06	8.71E-06	9.56E-06	7.56E-06	1.08E-05	1.04E-05	9.62E-06	8.03E-06	8.29E-06	1.98E-05	1.13E-05	7.34E-06	9.86E-06
Scotland	1.25E-05	1.22E-05	1.19E-05	1.01E-05	9.05E-06	9.69E-06	9.42E-06	8.59E-06	6.97E-06	1.07E-05	9.31E-06	1.16E-05	9.91E-06	9.43E-06	9.36E-06	9.65E-06	9.02E-06	8.52E-06	6.55E-06	6.94E-06	7.54E-06	7.57E-06	6.19E-06	7.20E-06	7.32E-06	8.45E-06	8.37E-06	7.17E-06	8.31E-06	7.33E-06	7.79E-06	7.83E-06	6.33E-06	7.97E-06	5.20E-06	8.99E-06	7.35E-06	9.42E-06	8.09E-06	8.77E-06	1.34E-05	9.85E-06	7.55E-06	1.02E-05	7.56E-06	1.88E-05	8.24E-06	8.66E-06	8.40E-06
Scotland	1.16E-05	1.03E-05	1.19E-05	7.93E-06	1.25E-05	9.34E-06	1.05E-05	9.59E-06	8.75E-06	1.03E-05	9.98E-06	1.14E-05	1.00E-05	1.48E-05	1.20E-05	1.09E-05	7.56E-06	7.72E-06	7.33E-06	7.98E-06	4.27E-06	5.03E-06	8.24E-06	7.06E-06	1.08E-05	9.00E-06	8.43E-06	7.36E-06	8.33E-06	6.75E-06	7.87E-06	8.57E-06	7.40E-06	6.37E-06	6.37E-06	8.64E-06	7.64E-06	7.18E-06	9.08E-06	9.29E-06	1.27E-05	1.00E-05	7.53E-06	9.63E-06	9.53E-06	1.98E-05	8.86E-06	9.15E-06	8.14E-06
Scotland	1.52E-05	1.33E-05	1.07E-05	1.05E-05	8.78E-06	9.25E-06	8.36E-06	7.67E-06	9.31E-06	1.10E-05	9.11E-06	1.10E-05	1.21E-05	1.14E-05	1.08E-05	1.13E-05	1.07E-05	1.07E-05	6.62E-06	7.28E-06	7.35E-06	6.45E-06	7.76E-06	7.09E-06	8.87E-06	6.80E-06	1.06E-05	1.03E-05	8.58E-06	9.76E-06	9.11E-06	7.67E-06	5.74E-06	6.73E-06	6.82E-06	9.52E-06	8.23E-06	8.64E-06	8.12E-06	1.02E-05	1.14E-05	1.10E-05	1.00E-05	8.46E-06	7.74E-06	1.81E-05	9.60E-06	8.78E-06	9.16E-06
Scotland	1.34E-05	1.12E-05	1.05E-05	8.35E-06	8.94E-06	7.16E-06	8.38E-06	9.71E-06	7.07E-06	9.52E-06	7.00E-06	8.49E-06	8.97E-06	1.01E-05	7.80E-06	8.54E-06	9.37E-06	8.39E-06	5.35E-06	6.49E-06	5.45E-06	6.36E-06	8.93E-06	6.66E-06	6.73E-06	7.63E-06	7.83E-06	7.51E-06	6.89E-06	8.06E-06	6.63E-06	7.05E-06	6.16E-06	4.12E-06	5.96E-06	6.34E-06	6.71E-06	1.09E-05	1.01E-05	9.09E-06	1.16E-05	8.44E-06	8.93E-06	1.02E-05	8.71E-06	1.78E-05	8.49E-06	7.56E-06	8.37E-06
Scotland	9.33E-06	1.12E-05	9.83E-06	1.26E-05	8.24E-06	8.43E-06	1.08E-05	6.46E-06	8.13E-06	9.13E-06	8.33E-06	9.00E-06	1.09E-05	8.57E-06	7.65E-06	8.67E-06	9.88E-06	9.62E-06	7.46E-06	5.66E-06	7.36E-06	7.05E-06	1.05E-05	8.61E-06	9.40E-06	8.45E-06	1.11E-05	8.71E-06	8.15E-06	8.71E-06	7.99E-06	5.87E-06	6.27E-06	4.90E-06	6.90E-06	9.37E-06	8.42E-06	1.01E-05	8.23E-06	7.92E-06	1.23E-05	1.05E-05	1.00E-05	9.00E-06	8.99E-06	1.74E-05	7.22E-06	1.06E-05	6.21E-06
Scotland	1.07E-05	1.43E-05	1.10E-05	1.15E-05	7.39E-06	8.06E-06	9.69E-06	8.91E-06	9.09E-06	9.80E-06	9.41E-06	1.13E-05	8.10E-06	1.24E-05	1.01E-05	1.03E-05	8.56E-06	9.43E-06	8.15E-06	8.89E-06	6.95E-06	6.76E-06	7.60E-06	7.96E-06	7.59E-06	7.29E-06	9.29E-06	9.36E-06	6.67E-06	6.88E-06	6.89E-06	1.00E-05	5.82E-06	6.71E-06	6.86E-06	1.02E-05	7.68E-06	8.83E-06	8.03E-06	7.84E-06	1.09E-05	9.69E-06	1.07E-05	9.52E-06	8.45E-06	1.96E-05	8.60E-06	6.89E-06	8.09E-06
Scotland	1.25E-05	1.08E-05	9.67E-06	8.83E-06	7.66E-06	4.52E-06	8.48E-06	8.75E-06	7.92E-06	8.10E-06	7.60E-06	9.24E-06	8.63E-06	1.07E-05	1.05E-05	8.89E-06	7.10E-06	8.26E-06	6.18E-06	7.42E-06	6.11E-06	7.78E-06	7.80E-06	7.19E-06	8.92E-06	7.12E-06	7.06E-06	9.34E-06	7.73E-06	7.30E-06	7.80E-06	8.33E-06	6.02E-06	5.46E-06	4.99E-06	7.51E-06	6.61E-06	7.00E-06	9.39E-06	8.77E-06	1.12E-05	9.08E-06	8.48E-06	7.65E-06	9.27E-06	1.94E-05	6.58E-06	6.55E-06	9.68E-06
Scotland	1.31E-05	1.11E-05	1.11E-05	1.03E-05	9.23E-06	8.10E-06	8.91E-06	8.88E-06	8.59E-06	1.11E-05	8.80E-06	1.28E-05	1.18E-05	1.03E-05	1.06E-05	1.17E-05	7.89E-06	8.88E-06	8.12E-06	8.21E-06	6.55E-06	8.62E-06	5.40E-06	8.50E-06	9.76E-06	8.65E-06	1.01E-05	1.03E-05	5.06E-06	9.11E-06	6.99E-06	9.01E-06	5.54E-06	4.50E-06	5.56E-06	8.23E-06	8.22E-06	9.20E-06	8.83E-06	8.73E-06	1.01E-05	9.29E-06	9.62E-06	6.95E-06	8.31E-06	2.03E-05	7.51E-06	7.54E-06	1.06E-05
Scotland	1.18E-05	1.16E-05	1.01E-05	7.22E-06	7.59E-06	9.68E-06	1.03E-05	8.76E-06	7.63E-06	7.67E-06	7.13E-06	1.16E-05	8.93E-06	6.74E-06	9.85E-06	7.36E-06	9.52E-06	7.31E-06	8.73E-06	6.80E-06	4.72E-06	8.17E-06	7.56E-06	7.00E-06	6.94E-06	8.08E-06	8.58E-06	6.62E-06	8.09E-06	6.99E-06	7.02E-06	7.58E-06	5.56E-06	6.62E-06	5.47E-06	8.08E-06	7.70E-06	7.49E-06	7.95E-06	8.19E-06	1.09E-05	9.82E-06	8.26E-06	8.73E-06	8.54E-06	1.65E-05	8.52E-06	6.92E-06	8.71E-06
Scotland	1.53E-05	1.17E-05	1.32E-05	1.02E-05	8.83E-06	1.05E-05	9.81E-06	8.48E-06	9.33E-06	9.52E-06	1.14E-05	1.01E-05	1.13E-05	1.13E-05	1.30E-05	1.07E-05	7.80E-06	8.83E-06	1.06E-05	6.26E-06	6.89E-06	9.27E-06	7.99E-06	7.23E-06	8.85E-06	7.87E-06	8.98E-06	9.92E-06	8.65E-06	8.37E-06	7.99E-06	7.66E-06	6.12E-06	6.09E-06	6.25E-06	1.01E-05	9.33E-06	8.02E-06	1.13E-05	1.03E-05	1.42E-05	9.43E-06	9.18E-06	8.12E-06	9.36E-06	2.03E-05	8.42E-06	9.22E-06	8.75E-06
Scotland	1.46E-05	1.46E-05	1.34E-05	1.32E-05	1.01E-05	9.02E-06	9.48E-06	9.73E-06	1.24E-05	1.18E-05	9.90E-06	1.46E-05	1.20E-05	1.29E-05	1.19E-05	1.25E-05	1.33E-05	1.00E-05	8.82E-06	9.39E-06	7.99E-06	8.81E-06	1.02E-05	1.02E-05	1.16E-05	9.99E-06	1.20E-05	1.17E-05	9.55E-06	1.05E-05	1.04E-05	1.10E-05	8.48E-06	7.21E-06	7.15E-06	8.83E-06	8.58E-06	1.11E-05	1.24E-05	1.02E-05	1.17E-05	1.16E-05	1.05E-05	9.91E-06	8.69E-06	1.88E-05	1.07E-05	1.13E-05	1.07E-05
Scotland	1.62E-05	1.34E-05	1.21E-05	1.20E-05	1.22E-05	1.08E-05	1.15E-05	1.07E-05	1.01E-05	1.34E-05	1.09E-05	1.57E-05	1.20E-05	1.21E-05	1.18E-05	1.22E-05	1.20E-05	8.08E-06	8.62E-06	1.07E-05	6.35E-06	7.58E-06	9.52E-06	9.78E-06	1.07E-05	8.83E-06	1.22E-05	1.07E-05	1.04E-05	8.10E-06	8.85E-06	9.11E-06	9.33E-06	7.74E-06	8.84E-06	9.53E-06	7.84E-06	9.41E-06	9.00E-06	1.23E-05	1.19E-05	9.87E-06	8.58E-06	1.11E-05	9.71E-06	1.77E-05	8.79E-06	7.90E-06	1.19E-05
Scotland	1.77E-05	1.35E-05	1.52E-05	1.31E-05	9.35E-06	1.01E-05	1.21E-05	1.21E-05	1.07E-05	1.13E-05	1.12E-05	1.32E-05	1.35E-05	1.18E-05	1.52E-05	1.33E-05	1.16E-05	1.05E-05	1.13E-05	9.22E-06	8.04E-06	9.97E-06	8.47E-06	1.08E-05	1.25E-05	1.09E-05	1.30E-05	1.23E-05	1.05E-05	1.16E-05	1.14E-05	8.39E-06	7.55E-06	9.26E-06	7.62E-06	9.70E-06	1.04E-05	9.74E-06	1.07E-05	1.30E-05	1.20E-05	9.11E-06	1.08E-05	1.22E-05	1.03E-05	1.76E-05	9.07E-06	8.94E-06	8.56E-06
Scotland	1.49E-05	1.40E-05	1.62E-05	1.42E-05	9.73E-06	8.81E-06	1.08E-05	1.00E-05	1.03E-05	1.33E-05	1.15E-05	1.27E-05	1.29E-05	1.07E-05	1.25E-05	9.91E-06	1.13E-05	1.08E-05	8.22E-06	9.38E-06	6.48E-06	9.50E-06	8.15E-06	1.00E-05	1.17E-05	9.92E-06	9.79E-06	1.02E-05	1.06E-05	1.05E-05	7.64E-06	7.58E-06	6.92E-06	6.64E-06	6.67E-06	8.08E-06	8.55E-06	1.03E-05	8.39E-06	1.32E-05	1.13E-05	1.06E-05	1.25E-05	1.06E-05	1.06E-05	1.52E-05	9.90E-06	9.64E-06	1.03E-05
Scotland	0.000127605	1.84E-05	1.80E-05	2.17E-05	3.71E-05	9.70E-05	1.81E-05	1.48E-05	1.91E-05	3.16E-05	3.32E-05	1.72E-05	1.72E-05	2.03E-05	3.51E-05	7.90E-05	1.86E-05	2.09E-05	2.04E-05	1.60E-05	2.78E-05	1.64E-05	1.65E-05	1.49E-05	1.49E-05	8.64E-05	1.56E-05	1.88E-05	1.50E-05	1.41E-05	0.000129828	1.02E-05	1.57E-05	1.20E-05	0.000431962	0.000531148	1.27E-05	1.08E-05	1.09E-05	2.12E-05	0.000470018	1.08E-05	1.28E-05	1.17E-05	7.61E-05	0.000842658	1.30E-05	1.34E-05	1.23E-05
Scotland	0.000163405	2.16E-05	1.84E-05	1.81E-05	3.72E-05	0.000115797	2.19E-05	2.19E-05	1.66E-05	3.40E-05	4.08E-05	1.31E-05	2.05E-05	2.25E-05	4.82E-05	9.92E-05	2.21E-05	1.89E-05	2.20E-05	1.92E-05	4.00E-05	1.89E-05	1.73E-05	1.63E-05	1.27E-05	0.000118227	1.71E-05	1.71E-05	1.52E-05	1.30E-05	0.000173207	1.70E-05	1.49E-05	1.27E-05	0.000666224	0.000608969	1.32E-05	1.06E-05	9.54E-06	2.89E-05	0.000622507	1.34E-05	1.53E-05	1.51E-05	0.000146644	0.001160035	1.42E-05	1.70E-05	1.04E-05
Scotland	0.000243959	1.49E-05	1.91E-05	1.94E-05	8.08E-05	0.000238339	1.06E-05	1.54E-05	1.49E-05	4.75E-05	5.02E-05	1.10E-05	1.76E-05	1.93E-05	4.99E-05	0.000133641	1.45E-05	1.34E-05	1.81E-05	1.42E-05	2.60E-05	1.11E-05	9.99E-06	1.17E-05	1.14E-05	0.000123682	1.24E-05	1.32E-05	1.56E-05	1.32E-05	0.000184668	1.04E-05	1.07E-05	1.41E-05	0.000477319	0.000866854	9.39E-06	1.13E-05	9.51E-06	2.22E-05	0.000742803	1.17E-05	1.12E-05	1.17E-05	8.40E-05	0.001235192	1.15E-05	1.10E-05	1.20E-05
Scotland	0.000174074	1.35E-05	1.47E-05	1.45E-05	6.14E-05	0.000179097	1.31E-05	1.62E-05	1.50E-05	3.92E-05	3.87E-05	1.61E-05	1.18E-05	1.95E-05	4.25E-05	0.00010645	1.46E-05	1.80E-05	1.79E-05	1.55E-05	2.23E-05	1.23E-05	1.54E-05	9.28E-06	1.36E-05	3.94E-05	1.30E-05	1.79E-05	1.66E-05	1.52E-05	0.000101401	1.44E-05	1.23E-05	1.30E-05	0.000312002	0.000531456	8.14E-06	1.14E-05	9.83E-06	1.96E-05	0.000431226	1.11E-05	1.33E-05	1.32E-05	5.42E-05	0.000683717	1.28E-05	8.90E-06	1.41E-05
Scotland	0.000182526	1.47E-05	1.98E-05	1.60E-05	6.02E-05	0.000171211	1.54E-05	1.68E-05	1.77E-05	4.17E-05	4.79E-05	1.83E-05	1.52E-05	1.52E-05	5.51E-05	0.000155364	1.77E-05	1.82E-05	1.82E-05	1.43E-05	2.67E-05	1.37E-05	1.46E-05	1.28E-05	1.23E-05	0.000112492	1.66E-05	1.35E-05	1.43E-05	1.31E-05	0.000163886	1.19E-05	9.18E-06	1.17E-05	0.000361359	0.000977033	9.92E-06	6.59E-06	9.58E-06	1.91E-05	0.000746933	8.83E-06	9.40E-06	1.14E-05	6.83E-05	0.001270603	1.21E-05	1.38E-05	1.14E-05
Scotland	0.000222961	1.88E-05	1.89E-05	1.90E-05	6.21E-05	0.000185954	1.86E-05	1.58E-05	1.67E-05	4.18E-05	4.54E-05	1.59E-05	1.42E-05	1.89E-05	5.60E-05	0.000149617	1.63E-05	1.61E-05	2.14E-05	1.57E-05	3.09E-05	1.19E-05	1.49E-05	1.31E-05	1.05E-05	0.000104169	1.40E-05	1.42E-05	1.76E-05	9.87E-06	0.000162961	1.34E-05	1.02E-05	1.28E-05	0.000401766	0.000758955	9.51E-06	9.48E-06	1.05E-05	1.76E-05	0.000696213	1.14E-05	1.20E-05	1.34E-05	8.76E-05	0.001156717	1.16E-05	1.13E-05	1.16E-05
Scotland	0.000159874	1.81E-05	1.62E-05	1.62E-05	4.30E-05	0.000147198	1.41E-05	1.50E-05	1.40E-05	3.86E-05	4.41E-05	1.69E-05	1.85E-05	1.56E-05	5.16E-05	0.000150576	1.82E-05	1.70E-05	1.89E-05	1.43E-05	2.38E-05	1.36E-05	1.45E-05	1.71E-05	1.40E-05	5.57E-05	1.38E-05	1.69E-05	1.69E-05	1.13E-05	0.00011088	1.21E-05	1.27E-05	1.45E-05	0.000325208	0.000577084	6.60E-06	1.10E-05	1.21E-05	2.03E-05	0.000474343	1.26E-05	1.28E-05	1.43E-05	5.10E-05	0.000800133	1.31E-05	1.20E-05	1.29E-05
Scotland	0.000165924	2.00E-05	1.46E-05	1.70E-05	5.96E-05	0.000155821	1.24E-05	1.34E-05	1.25E-05	3.83E-05	3.40E-05	1.52E-05	1.58E-05	1.26E-05	5.39E-05	0.000162468	1.52E-05	1.88E-05	1.82E-05	1.31E-05	2.34E-05	1.47E-05	1.50E-05	1.64E-05	9.86E-06	6.38E-05	1.16E-05	1.24E-05	1.64E-05	1.27E-05	8.79E-05	1.08E-05	9.98E-06	1.19E-05	0.000346084	0.000611559	6.84E-06	9.67E-06	1.21E-05	1.35E-05	0.000486231	1.09E-05	1.02E-05	1.11E-05	5.67E-05	0.000843297	1.19E-05	1.26E-05	1.03E-05
Scotland	0.000170207	1.49E-05	1.93E-05	1.56E-05	5.50E-05	0.000150581	1.54E-05	1.28E-05	1.27E-05	3.59E-05	4.13E-05	1.83E-05	1.93E-05	1.80E-05	5.37E-05	0.000153742	2.20E-05	1.80E-05	1.64E-05	1.41E-05	2.31E-05	1.65E-05	1.56E-05	1.48E-05	1.45E-05	4.91E-05	1.67E-05	1.58E-05	1.86E-05	1.30E-05	9.85E-05	1.44E-05	1.28E-05	1.06E-05	0.000390337	0.000513333	1.03E-05	7.88E-06	1.10E-05	2.40E-05	0.00045924	1.36E-05	1.13E-05	1.39E-05	6.17E-05	0.000775026	8.62E-06	1.03E-05	1.26E-05
Scotland	0.000212748	1.44E-05	1.22E-05	1.13E-05	9.70E-05	0.000223891	1.47E-05	1.67E-05	1.27E-05	4.17E-05	4.82E-05	1.37E-05	1.56E-05	1.89E-05	5.44E-05	0.000169061	1.36E-05	1.64E-05	1.49E-05	9.51E-06	2.09E-05	1.02E-05	1.18E-05	1.47E-05	1.17E-05	6.02E-05	1.41E-05	1.39E-05	1.06E-05	1.08E-05	0.000107178	1.12E-05	9.17E-06	9.14E-06	0.000324973	0.000761113	6.88E-06	7.44E-06	8.25E-06	1.86E-05	0.000540957	8.91E-06	1.04E-05	8.56E-06	5.94E-05	0.000829493	1.12E-05	1.23E-05	1.19E-05
Scotland	0.000185475	1.45E-05	1.54E-05	1.80E-05	7.62E-05	0.000155097	1.08E-05	1.67E-05	1.61E-05	4.77E-05	4.73E-05	1.22E-05	1.66E-05	2.02E-05	5.47E-05	0.000173686	1.27E-05	2.18E-05	2.13E-05	1.85E-05	2.87E-05	1.56E-05	1.51E-05	1.35E-05	1.30E-05	0.000102876	1.37E-05	1.18E-05	1.46E-05	1.37E-05	0.000135755	1.28E-05	9.20E-06	1.37E-05	0.000436176	0.000731234	9.80E-06	8.90E-06	1.10E-05	1.91E-05	0.000639805	1.10E-05	8.37E-06	1.14E-05	9.71E-05	0.001170714	1.10E-05	1.12E-05	9.74E-06
Scotland	0.00017181	1.39E-05	1.79E-05	1.43E-05	6.58E-05	0.000149744	1.54E-05	1.28E-05	1.55E-05	4.53E-05	4.10E-05	1.35E-05	1.22E-05	1.71E-05	5.63E-05	0.000165489	1.53E-05	1.96E-05	1.64E-05	1.50E-05	2.44E-05	1.51E-05	1.17E-05	1.81E-05	1.10E-05	8.25E-05	1.20E-05	1.56E-05	1.50E-05	1.28E-05	0.000119551	1.24E-05	1.00E-05	1.56E-05	0.000320098	0.000623045	7.66E-06	8.95E-06	1.11E-05	1.50E-05	0.000576069	1.22E-05	1.28E-05	1.28E-05	6.00E-05	0.000965537	1.14E-05	1.08E-05	1.06E-05
Scotland	0.000207709	1.68E-05	1.84E-05	1.75E-05	6.60E-05	0.000190925	1.57E-05	1.55E-05	1.48E-05	4.38E-05	4.68E-05	1.64E-05	1.96E-05	2.11E-05	6.16E-05	0.000188136	1.63E-05	1.90E-05	2.14E-05	2.05E-05	2.89E-05	1.69E-05	1.44E-05	1.70E-05	1.19E-05	0.000105769	1.28E-05	1.91E-05	1.81E-05	1.26E-05	0.000147316	1.06E-05	1.34E-05	1.21E-05	0.000567726	0.00073517	9.19E-06	1.08E-05	9.88E-06	2.82E-05	0.000677819	1.14E-05	8.93E-06	1.28E-05	0.000117605	0.001218876	1.16E-05	1.30E-05	1.33E-05
Scotland	0.000211839	1.55E-05	1.79E-05	1.77E-05	7.60E-05	0.000185492	1.85E-05	1.53E-05	1.55E-05	4.40E-05	4.69E-05	1.73E-05	1.46E-05	1.92E-05	6.14E-05	0.000188914	1.34E-05	2.13E-05	1.77E-05	1.54E-05	3.15E-05	1.49E-05	1.73E-05	1.63E-05	1.22E-05	0.00011595	1.30E-05	1.63E-05	1.39E-05	1.28E-05	0.000159648	7.51E-06	1.21E-05	1.33E-05	0.000424134	0.000707068	9.95E-06	9.94E-06	1.12E-05	2.40E-05	0.00069466	9.30E-06	1.25E-05	1.39E-05	8.74E-05	0.001232912	1.07E-05	9.18E-06	1.41E-05
Scotland	0.000206685	1.55E-05	2.00E-05	1.87E-05	7.10E-05	0.000196182	1.51E-05	1.65E-05	1.26E-05	4.63E-05	3.88E-05	1.60E-05	1.53E-05	1.81E-05	6.06E-05	0.000193042	1.96E-05	1.74E-05	1.81E-05	1.44E-05	2.85E-05	1.33E-05	1.54E-05	1.35E-05	1.07E-05	7.87E-05	1.34E-05	1.46E-05	1.77E-05	1.34E-05	0.000136405	9.53E-06	1.23E-05	1.41E-05	0.000341729	0.000630726	9.44E-06	9.83E-06	1.14E-05	1.85E-05	0.000596914	1.27E-05	9.76E-06	1.08E-05	6.41E-05	0.000995094	9.74E-06	1.08E-05	1.07E-05
Scotland	0.000178605	1.65E-05	1.61E-05	2.07E-05	6.20E-05	0.00016968	1.48E-05	1.40E-05	1.88E-05	4.50E-05	4.28E-05	1.36E-05	1.79E-05	1.56E-05	5.21E-05	0.000195451	1.74E-05	1.58E-05	1.66E-05	1.10E-05	2.49E-05	1.15E-05	1.25E-05	1.49E-05	1.11E-05	4.75E-05	1.50E-05	1.43E-05	1.33E-05	1.29E-05	8.38E-05	9.99E-06	1.30E-05	1.06E-05	0.000326388	0.000562384	1.02E-05	1.18E-05	1.20E-05	1.88E-05	0.000446564	1.25E-05	1.16E-05	9.77E-06	5.14E-05	0.000710392	1.16E-05	1.09E-05	1.12E-05
Scotland	0.00026447	1.98E-05	1.49E-05	1.38E-05	0.000109236	0.0002495	1.57E-05	1.61E-05	1.32E-05	5.50E-05	4.97E-05	1.11E-05	1.27E-05	1.25E-05	6.74E-05	0.000209572	1.41E-05	1.65E-05	1.21E-05	1.09E-05	2.20E-05	1.31E-05	1.55E-05	1.14E-05	1.44E-05	8.19E-05	1.38E-05	1.05E-05	1.55E-05	9.35E-06	0.000130076	9.73E-06	1.29E-05	9.17E-06	0.000319527	0.000742774	9.23E-06	8.15E-06	6.28E-06	1.67E-05	0.000655733	1.17E-05	9.98E-06	9.73E-06	6.24E-05	0.001011423	8.61E-06	9.29E-06	1.04E-05
Scotland	0.000200117	2.08E-05	2.11E-05	1.66E-05	8.88E-05	0.000183402	1.86E-05	1.48E-05	1.37E-05	4.66E-05	4.61E-05	1.87E-05	1.59E-05	1.83E-05	6.47E-05	0.000205463	1.63E-05	1.80E-05	1.92E-05	1.37E-05	2.04E-05	1.60E-05	1.54E-05	1.75E-05	1.20E-05	6.67E-05	1.36E-05	1.52E-05	1.76E-05	1.42E-05	0.00012404	1.02E-05	1.45E-05	1.38E-05	0.000417968	0.000634498	6.04E-06	7.32E-06	1.09E-05	2.01E-05	0.000559853	1.41E-05	1.26E-05	1.51E-05	8.07E-05	0.000937658	1.12E-05	1.40E-05	1.21E-05
Scotland	0.000191277	2.21E-05	2.10E-05	1.73E-05	0.000106818	0.000170332	1.87E-05	1.63E-05	1.75E-05	5.60E-05	4.38E-05	2.10E-05	1.52E-05	1.95E-05	6.89E-05	0.00022183	1.64E-05	1.94E-05	2.11E-05	1.65E-05	2.33E-05	1.73E-05	1.76E-05	1.38E-05	1.31E-05	6.23E-05	1.67E-05	1.42E-05	1.83E-05	1.17E-05	0.000103199	1.26E-05	1.45E-05	1.21E-05	0.000362574	0.000467813	7.05E-06	9.33E-06	1.53E-05	1.99E-05	0.000507513	1.35E-05	1.36E-05	1.37E-05	7.41E-05	0.000907868	1.13E-05	1.21E-05	7.83E-06
Scotland	0.000173079	2.01E-05	1.83E-05	2.10E-05	9.02E-05	0.000150038	1.91E-05	1.91E-05	1.97E-05	5.19E-05	3.84E-05	1.97E-05	1.38E-05	1.67E-05	6.33E-05	0.000202546	1.47E-05	1.62E-05	1.95E-05	1.15E-05	1.75E-05	1.81E-05	1.99E-05	1.26E-05	1.16E-05	5.18E-05	1.64E-05	1.71E-05	1.27E-05	1.29E-05	8.68E-05	1.41E-05	9.03E-06	1.13E-05	0.00038363	0.00044508	7.21E-06	7.49E-06	1.01E-05	2.03E-05	0.000400651	1.27E-05	1.26E-05	1.30E-05	6.84E-05	0.00075325	8.24E-06	1.24E-05	9.33E-06
Scotland	0.000231229	1.89E-05	1.57E-05	1.35E-05	0.000129268	0.000201856	1.26E-05	1.41E-05	1.39E-05	6.14E-05	5.31E-05	1.80E-05	1.51E-05	1.57E-05	6.08E-05	0.000217401	1.83E-05	1.65E-05	1.61E-05	1.40E-05	2.49E-05	1.34E-05	1.30E-05	1.52E-05	1.42E-05	7.67E-05	1.33E-05	1.52E-05	1.48E-05	8.24E-06	0.000111776	1.29E-05	1.19E-05	1.17E-05	0.000309765	0.000713783	1.01E-05	1.02E-05	1.18E-05	1.59E-05	0.000613629	1.28E-05	9.78E-06	1.10E-05	6.04E-05	0.000916816	9.16E-06	1.15E-05	9.47E-06
Scotland	0.000145466	1.32E-05	1.50E-05	1.53E-05	0.000139631	0.000143995	1.68E-05	1.60E-05	1.91E-05	6.28E-05	4.49E-05	1.53E-05	1.69E-05	2.08E-05	6.05E-05	0.000187836	1.51E-05	1.96E-05	1.65E-05	1.14E-05	1.76E-05	1.28E-05	1.33E-05	1.47E-05	1.14E-05	4.93E-05	1.25E-05	1.52E-05	1.14E-05	1.35E-05	8.96E-05	1.07E-05	1.26E-05	1.24E-05	0.000308427	0.000454046	9.61E-06	8.63E-06	9.02E-06	1.63E-05	0.0003884	7.70E-06	1.20E-05	8.98E-06	6.02E-05	0.000715266	8.38E-06	1.15E-05	1.31E-05
Scotland	0.000163474	1.56E-05	1.86E-05	1.95E-05	0.00011044	0.000152471	1.52E-05	1.64E-05	1.77E-05	5.52E-05	4.16E-05	1.48E-05	1.47E-05	1.73E-05	5.28E-05	0.000180329	1.66E-05	1.72E-05	1.95E-05	1.03E-05	1.61E-05	1.51E-05	1.37E-05	1.55E-05	1.59E-05	4.87E-05	1.64E-05	1.31E-05	1.45E-05	1.15E-05	8.30E-05	1.08E-05	1.08E-05	1.44E-05	0.000332067	0.000507044	9.42E-06	9.93E-06	1.26E-05	1.85E-05	0.000433742	1.08E-05	1.16E-05	1.10E-05	5.39E-05	0.000690411	1.07E-05	1.20E-05	9.77E-06
Scotland	0.000152298	1.62E-05	1.64E-05	1.54E-05	0.000175432	0.000148625	1.75E-05	1.45E-05	1.38E-05	6.43E-05	4.43E-05	1.35E-05	1.30E-05	1.83E-05	6.41E-05	0.000188408	1.38E-05	1.49E-05	1.86E-05	1.15E-05	2.23E-05	1.52E-05	1.44E-05	1.37E-05	1.28E-05	4.88E-05	1.19E-05	1.46E-05	1.44E-05	9.47E-06	8.67E-05	1.16E-05	1.11E-05	1.05E-05	0.000313708	0.000455043	8.13E-06	9.43E-06	1.03E-05	1.28E-05	0.000391647	1.00E-05	1.20E-05	1.06E-05	5.83E-05	0.000681166	8.67E-06	1.17E-05	1.05E-05
Scotland	0.000167913	1.95E-05	2.06E-05	1.88E-05	0.000224047	0.000162985	1.72E-05	1.85E-05	1.69E-05	8.57E-05	4.22E-05	1.84E-05	1.66E-05	1.56E-05	7.55E-05	0.000205558	2.06E-05	2.24E-05	1.73E-05	1.78E-05	2.43E-05	1.56E-05	1.24E-05	1.85E-05	9.35E-06	5.34E-05	1.35E-05	1.36E-05	1.73E-05	9.12E-06	9.43E-05	1.13E-05	1.25E-05	1.32E-05	0.000345926	0.000467284	7.70E-06	8.47E-06	1.24E-05	1.54E-05	0.000481374	9.11E-06	8.73E-06	1.44E-05	7.91E-05	0.000839631	1.31E-05	9.88E-06	1.14E-05
Scotland	0.000552102	1.05E-05	1.03E-05	1.02E-05	6.92E-05	0.000463148	1.12E-05	1.05E-05	8.50E-06	3.55E-05	6.84E-05	1.18E-05	1.32E-05	9.96E-06	3.72E-05	0.000117363	8.29E-06	8.91E-06	1.16E-05	1.58E-05	3.41E-05	7.91E-06	8.38E-06	1.13E-05	8.07E-06	0.000204886	1.09E-05	1.01E-05	1.47E-05	1.05E-05	0.000353137	7.97E-06	1.00E-05	7.91E-06	0.000418179	0.001985883	7.89E-06	7.79E-06	9.10E-06	1.61E-05	0.001544897	9.70E-06	8.50E-06	1.09E-05	8.26E-05	0.001987886	1.09E-05	7.99E-06	8.78E-06
Scotland	0.000530196	9.79E-06	1.32E-05	1.32E-05	4.33E-05	0.000385655	1.43E-05	1.17E-05	9.96E-06	2.75E-05	7.20E-05	8.18E-06	1.06E-05	1.26E-05	4.12E-05	0.000126034	1.29E-05	1.27E-05	9.92E-06	1.37E-05	2.63E-05	1.31E-05	9.59E-06	8.62E-06	4.62E-06	0.000177725	9.24E-06	7.46E-06	1.00E-05	4.53E-06	0.000333907	8.81E-06	1.01E-05	9.52E-06	0.000569103	0.001632858	6.47E-06	7.32E-06	7.53E-06	2.16E-05	0.00130943	9.18E-06	7.68E-06	9.54E-06	0.000123108	0.001817326	8.05E-06	9.09E-06	7.56E-06
Scotland	0.000470096	8.40E-06	1.32E-05	1.29E-05	2.70E-05	0.000310651	1.02E-05	1.09E-05	1.41E-05	2.57E-05	6.83E-05	9.23E-06	1.21E-05	1.29E-05	3.76E-05	0.000130882	1.22E-05	8.82E-06	1.17E-05	1.23E-05	2.41E-05	1.36E-05	8.61E-06	1.14E-05	9.93E-06	0.000125075	1.11E-05	1.08E-05	1.10E-05	7.96E-06	0.00026972	8.18E-06	8.68E-06	8.50E-06	0.000453633	0.001567268	8.65E-06	7.28E-06	9.34E-06	1.62E-05	0.001118678	9.12E-06	1.37E-05	1.23E-05	6.84E-05	0.001607567	9.37E-06	1.06E-05	1.02E-05
Scotland	0.000498492	1.34E-05	1.29E-05	1.21E-05	2.72E-05	0.000302005	1.11E-05	1.36E-05	1.04E-05	2.65E-05	6.04E-05	1.29E-05	9.78E-06	1.21E-05	4.33E-05	0.000151577	1.14E-05	1.13E-05	1.24E-05	1.13E-05	1.89E-05	1.13E-05	1.05E-05	1.02E-05	7.39E-06	0.000117524	9.71E-06	1.01E-05	8.70E-06	7.68E-06	0.000284045	1.01E-05	8.49E-06	9.75E-06	0.000496569	0.001266367	6.96E-06	6.86E-06	8.17E-06	2.09E-05	0.001087054	8.53E-06	1.06E-05	1.10E-05	6.96E-05	0.001628336	9.28E-06	8.45E-06	9.49E-06
Scotland	0.000401724	1.14E-05	1.30E-05	9.89E-06	2.42E-05	0.000250653	1.11E-05	1.01E-05	9.22E-06	2.54E-05	5.98E-05	9.56E-06	1.17E-05	1.01E-05	3.84E-05	0.000135231	1.19E-05	1.05E-05	9.06E-06	1.12E-05	2.71E-05	1.49E-05	1.16E-05	1.12E-05	6.51E-06	0.000144031	1.09E-05	1.37E-05	1.15E-05	9.87E-06	0.000297667	1.10E-05	9.92E-06	8.31E-06	0.000577282	0.001335697	8.23E-06	7.67E-06	7.87E-06	1.90E-05	0.001042996	1.03E-05	7.23E-06	7.56E-06	7.59E-05	0.001608987	7.38E-06	7.79E-06	1.06E-05
Scotland	0.000503753	9.66E-06	1.14E-05	1.03E-05	2.90E-05	0.000319549	9.93E-06	6.92E-06	1.14E-05	2.24E-05	6.21E-05	1.32E-05	7.67E-06	8.69E-06	4.34E-05	0.000155329	1.11E-05	7.16E-06	9.80E-06	1.02E-05	2.53E-05	9.10E-06	8.84E-06	8.93E-06	5.38E-06	0.000127941	1.14E-05	1.02E-05	1.17E-05	9.91E-06	0.000322318	8.37E-06	7.08E-06	1.03E-05	0.000586696	0.001387797	6.97E-06	7.53E-06	8.14E-06	2.36E-05	0.001199228	8.25E-06	8.63E-06	8.65E-06	9.26E-05	0.001810527	1.03E-05	9.22E-06	7.48E-06
Scotland	0.000521242	1.10E-05	1.49E-05	9.26E-06	2.67E-05	0.000325105	9.78E-06	1.11E-05	9.33E-06	2.51E-05	7.08E-05	9.96E-06	1.15E-05	1.01E-05	5.27E-05	0.000191815	9.96E-06	1.25E-05	1.06E-05	1.05E-05	2.39E-05	8.02E-06	8.99E-06	6.15E-06	6.34E-06	0.000127678	1.01E-05	7.27E-06	7.45E-06	8.85E-06	0.000305507	7.11E-06	7.00E-06	8.05E-06	0.000521619	0.001402458	7.78E-06	8.15E-06	6.39E-06	2.21E-05	0.001182843	7.05E-06	9.08E-06	6.94E-06	7.46E-05	0.001875153	8.65E-06	9.57E-06	8.11E-06
Scotland	0.000725908	9.43E-06	9.73E-06	1.31E-05	4.01E-05	0.000472206	8.61E-06	7.22E-06	1.11E-05	2.59E-05	7.74E-05	9.29E-06	1.20E-05	1.18E-05	5.14E-05	0.000203365	1.18E-05	9.23E-06	1.07E-05	1.13E-05	2.17E-05	1.05E-05	7.02E-06	8.85E-06	6.08E-06	0.000149732	9.99E-06	6.36E-06	9.20E-06	9.25E-06	0.000368704	8.21E-06	7.49E-06	1.05E-05	0.000488148	0.001697267	6.09E-06	7.07E-06	7.75E-06	1.51E-05	0.001520632	8.25E-06	8.94E-06	6.89E-06	8.26E-05	0.002286521	6.14E-06	7.33E-06	7.06E-06
Scotland	0.000525695	1.37E-05	1.36E-05	1.23E-05	3.12E-05	0.000349729	8.34E-06	1.07E-05	7.58E-06	2.00E-05	7.10E-05	9.25E-06	1.16E-05	1.18E-05	4.38E-05	0.000171146	1.24E-05	1.04E-05	1.16E-05	1.08E-05	1.91E-05	1.07E-05	1.03E-05	7.67E-06	6.02E-06	0.000108891	1.00E-05	7.82E-06	1.15E-05	7.65E-06	0.000306011	7.90E-06	7.29E-06	6.27E-06	0.000464265	0.001503329	6.91E-06	6.72E-06	8.07E-06	1.66E-05	0.001163446	1.11E-05	8.02E-06	1.05E-05	6.04E-05	0.001749709	1.07E-05	1.12E-05	9.77E-06
Scotland	0.000611357	1.11E-05	1.05E-05	1.05E-05	3.61E-05	0.0004111	7.67E-06	1.04E-05	7.81E-06	2.91E-05	7.25E-05	6.99E-06	9.14E-06	6.12E-06	5.48E-05	0.00021913	7.30E-06	1.35E-05	8.93E-06	7.87E-06	1.70E-05	8.41E-06	6.88E-06	7.24E-06	6.07E-06	0.000119553	8.45E-06	8.17E-06	8.90E-06	7.83E-06	0.000308204	7.89E-06	7.64E-06	7.30E-06	0.000519387	0.001410423	8.39E-06	8.32E-06	5.22E-06	1.91E-05	0.001289805	8.05E-06	5.64E-06	8.22E-06	7.73E-05	0.001957552	8.13E-06	6.24E-06	6.25E-06
Scotland	0.000416085	1.03E-05	1.20E-05	1.34E-05	2.71E-05	0.000286481	8.90E-06	1.18E-05	1.08E-05	3.05E-05	5.58E-05	1.06E-05	1.29E-05	9.48E-06	5.51E-05	0.000225464	1.25E-05	1.19E-05	1.06E-05	8.21E-06	2.46E-05	1.14E-05	9.87E-06	9.24E-06	6.21E-06	8.18E-05	1.05E-05	1.08E-05	1.01E-05	9.71E-06	0.000237388	8.42E-06	6.07E-06	9.40E-06	0.000341542	0.001186123	6.06E-06	6.05E-06	6.58E-06	1.69E-05	0.000934678	9.42E-06	9.00E-06	1.16E-05	4.65E-05	0.001423303	8.48E-06	9.18E-06	9.77E-06
Scotland	0.00048342	1.21E-05	1.28E-05	1.44E-05	3.16E-05	0.000328926	1.08E-05	1.40E-05	1.04E-05	3.21E-05	7.06E-05	1.26E-05	1.29E-05	1.36E-05	5.79E-05	0.000248604	1.47E-05	1.23E-05	1.07E-05	1.11E-05	2.31E-05	8.68E-06	1.55E-05	6.91E-06	1.03E-05	0.000118617	8.63E-06	6.36E-06	1.02E-05	1.47E-05	0.000270314	9.35E-06	1.08E-05	9.51E-06	0.000478241	0.001281741	1.06E-05	6.96E-06	7.72E-06	1.89E-05	0.001126603	1.20E-05	6.25E-06	9.35E-06	6.97E-05	0.001745596	1.09E-05	1.02E-05	1.07E-05
Scotland	0.000503111	1.26E-05	9.53E-06	1.45E-05	3.40E-05	0.000345216	9.67E-06	1.03E-05	1.11E-05	3.15E-05	6.95E-05	7.92E-06	8.88E-06	1.16E-05	6.25E-05	0.000270686	1.25E-05	1.08E-05	1.20E-05	1.23E-05	2.15E-05	9.00E-06	8.00E-06	1.00E-05	7.66E-06	0.0001215	1.24E-05	7.49E-06	9.24E-06	9.03E-06	0.000290955	8.04E-06	7.22E-06	6.73E-06	0.000619116	0.001465603	4.54E-06	5.89E-06	7.67E-06	2.25E-05	0.001157406	7.62E-06	1.04E-05	6.15E-06	8.41E-05	0.001809771	6.38E-06	5.71E-06	7.55E-06
Scotland	0.000457922	1.23E-05	1.38E-05	1.61E-05	2.81E-05	0.000305536	1.42E-05	1.04E-05	1.15E-05	2.65E-05	5.36E-05	7.49E-06	1.07E-05	1.16E-05	6.35E-05	0.000248848	1.23E-05	1.22E-05	8.48E-06	1.04E-05	1.97E-05	7.74E-06	9.50E-06	7.97E-06	7.62E-06	9.82E-05	1.05E-05	1.16E-05	9.70E-06	7.21E-06	0.000242907	9.51E-06	8.57E-06	9.57E-06	0.000454447	0.001210632	8.75E-06	6.08E-06	6.84E-06	1.70E-05	0.000996987	7.01E-06	1.08E-05	1.13E-05	6.52E-05	0.001516149	5.73E-06	7.33E-06	9.70E-06
Scotland	0.000619735	9.71E-06	1.06E-05	1.29E-05	3.68E-05	0.000405992	9.85E-06	1.39E-05	1.06E-05	3.28E-05	7.10E-05	1.11E-05	8.12E-06	1.10E-05	5.99E-05	0.000257177	8.10E-06	1.09E-05	9.63E-06	1.09E-05	2.02E-05	9.43E-06	1.02E-05	1.05E-05	8.66E-06	0.000103673	8.40E-06	7.76E-06	1.09E-05	8.97E-06	0.000295165	3.74E-06	6.28E-06	7.18E-06	0.000406762	0.001520283	4.23E-06	7.31E-06	7.60E-06	1.54E-05	0.001241442	6.95E-06	6.38E-06	1.04E-05	5.87E-05	0.001861208	8.49E-06	6.54E-06	8.69E-06
Scotland	0.000561119	1.48E-05	9.18E-06	1.17E-05	4.42E-05	0.00042978	1.44E-05	1.23E-05	1.10E-05	4.07E-05	7.10E-05	1.23E-05	1.11E-05	9.31E-06	6.63E-05	0.000297461	1.06E-05	1.16E-05	1.22E-05	9.97E-06	1.56E-05	8.38E-06	1.12E-05	7.60E-06	6.62E-06	8.15E-05	1.10E-05	1.30E-05	1.17E-05	7.92E-06	0.000230397	6.88E-06	8.97E-06	8.36E-06	0.000404011	0.001420093	7.30E-06	9.05E-06	5.30E-06	1.37E-05	0.001114332	8.88E-06	8.86E-06	8.74E-06	6.18E-05	0.001554235	9.43E-06	7.65E-06	5.86E-06
Scotland	0.000462432	1.40E-05	1.37E-05	1.44E-05	3.64E-05	0.000339274	1.17E-05	1.42E-05	1.09E-05	4.22E-05	7.22E-05	9.29E-06	1.06E-05	1.21E-05	7.63E-05	0.000301099	1.08E-05	1.21E-05	1.42E-05	8.84E-06	1.68E-05	9.83E-06	1.07E-05	8.98E-06	6.61E-06	9.39E-05	1.06E-05	1.08E-05	9.88E-06	8.89E-06	0.000228414	1.12E-05	8.35E-06	6.85E-06	0.000517171	0.001327924	8.51E-06	6.33E-06	8.60E-06	1.83E-05	0.001059541	1.10E-05	7.67E-06	1.10E-05	7.27E-05	0.001582281	9.88E-06	8.25E-06	1.01E-05
Scotland	0.000436078	1.04E-05	9.27E-06	1.32E-05	3.95E-05	0.000307838	8.72E-06	1.07E-05	1.00E-05	3.87E-05	6.18E-05	1.03E-05	1.54E-05	1.06E-05	6.55E-05	0.000275599	9.78E-06	9.89E-06	1.14E-05	1.33E-05	1.78E-05	8.17E-06	9.26E-06	9.12E-06	7.49E-06	7.45E-05	9.51E-06	9.23E-06	1.29E-05	9.08E-06	0.000180571	8.16E-06	7.16E-06	1.02E-05	0.00033798	0.001023351	8.65E-06	4.69E-06	7.91E-06	1.34E-05	0.000847258	9.83E-06	9.32E-06	9.68E-06	5.62E-05	0.001239872	9.13E-06	7.25E-06	9.30E-06
Scotland	0.000458105	1.20E-05	1.16E-05	1.44E-05	3.28E-05	0.000304003	1.01E-05	1.34E-05	1.05E-05	3.08E-05	4.84E-05	1.07E-05	9.43E-06	1.02E-05	5.49E-05	0.000233603	1.08E-05	1.02E-05	1.06E-05	1.10E-05	1.55E-05	1.15E-05	8.84E-06	6.78E-06	7.62E-06	6.68E-05	1.11E-05	8.96E-06	1.10E-05	8.95E-06	0.000193867	6.86E-06	9.34E-06	8.82E-06	0.000415291	0.001019582	6.55E-06	5.75E-06	7.30E-06	1.50E-05	0.000838755	9.24E-06	9.11E-06	8.50E-06	5.00E-05	0.001214643	8.61E-06	9.17E-06	7.76E-06
Scotland	0.000519439	1.48E-05	1.33E-05	1.38E-05	5.01E-05	0.000342842	1.24E-05	1.33E-05	1.06E-05	4.34E-05	6.39E-05	1.26E-05	1.02E-05	1.42E-05	6.55E-05	0.000258096	1.12E-05	9.92E-06	1.24E-05	1.05E-05	1.82E-05	9.64E-06	8.58E-06	1.02E-05	9.75E-06	8.22E-05	1.21E-05	1.19E-05	1.05E-05	9.09E-06	0.000215792	6.31E-06	9.70E-06	7.29E-06	0.000404187	0.001104678	7.61E-06	6.77E-06	7.50E-06	1.85E-05	0.000995898	1.13E-05	1.21E-05	1.11E-05	5.70E-05	0.00144868	9.46E-06	8.12E-06	7.92E-06
Scotland	0.000417918	1.37E-05	1.35E-05	1.39E-05	3.91E-05	0.000259839	1.24E-05	1.04E-05	1.41E-05	3.68E-05	5.36E-05	1.31E-05	1.56E-05	1.45E-05	5.74E-05	0.000235523	1.24E-05	1.32E-05	1.24E-05	1.12E-05	1.68E-05	1.00E-05	1.15E-05	1.15E-05	7.65E-06	7.45E-05	1.14E-05	1.17E-05	1.28E-05	9.60E-06	0.000188171	9.38E-06	7.17E-06	7.47E-06	0.00041502	0.001007117	5.60E-06	6.44E-06	1.09E-05	2.18E-05	0.000862476	9.90E-06	9.45E-06	7.28E-06	6.37E-05	0.001242032	9.72E-06	1.23E-05	5.38E-06
Scotland	0.000418741	1.30E-05	1.16E-05	1.06E-05	3.00E-05	0.000242915	8.83E-06	8.34E-06	1.08E-05	3.35E-05	4.77E-05	1.49E-05	9.55E-06	1.05E-05	5.59E-05	0.000213024	1.33E-05	1.37E-05	1.31E-05	6.77E-06	1.76E-05	1.01E-05	1.22E-05	7.18E-06	7.80E-06	7.84E-05	1.23E-05	1.01E-05	1.07E-05	9.32E-06	0.000197279	9.50E-06	9.06E-06	1.24E-05	0.000402592	0.001037759	8.25E-06	5.65E-06	5.71E-06	1.68E-05	0.000835705	9.34E-06	9.41E-06	8.30E-06	5.56E-05	0.001276222	8.79E-06	8.43E-06	9.25E-06
Scotland	0.000705466	1.08E-05	1.27E-05	1.34E-05	3.56E-05	0.000360039	1.05E-05	9.06E-06	1.01E-05	3.46E-05	6.94E-05	1.06E-05	1.30E-05	1.18E-05	5.50E-05	0.000197742	1.33E-05	1.30E-05	1.32E-05	8.63E-06	1.65E-05	1.21E-05	1.27E-05	1.01E-05	6.81E-06	9.14E-05	1.32E-05	9.35E-06	1.22E-05	9.94E-06	0.000273968	1.31E-05	7.49E-06	7.29E-06	0.00043394	0.001245976	9.23E-06	8.30E-06	6.23E-06	2.20E-05	0.001151713	7.76E-06	9.10E-06	9.65E-06	5.80E-05	0.001768725	6.32E-06	9.50E-06	9.75E-06
Scotland	0.001018475	1.13E-05	1.29E-05	1.23E-05	4.19E-05	0.000438675	1.21E-05	1.18E-05	1.03E-05	3.21E-05	8.66E-05	9.74E-06	1.23E-05	1.26E-05	5.56E-05	0.00020422	1.33E-05	1.20E-05	1.17E-05	1.22E-05	2.95E-05	1.18E-05	1.07E-05	1.11E-05	6.29E-06	8.89E-05	1.01E-05	9.41E-06	8.66E-06	9.38E-06	0.000331246	1.40E-05	9.02E-06	7.15E-06	0.000303257	0.001295399	7.99E-06	9.70E-06	7.88E-06	1.39E-05	0.001281305	7.03E-06	7.47E-06	7.70E-06	4.29E-05	0.001662956	1.02E-05	9.82E-06	1.07E-05
Scotland	0.001341852	1.10E-05	9.85E-06	1.30E-05	5.24E-05	0.00064742	1.15E-05	1.08E-05	1.18E-05	3.04E-05	0.000102579	9.67E-06	9.60E-06	1.28E-05	6.42E-05	0.000205195	1.06E-05	1.22E-05	1.06E-05	9.95E-06	6.06E-05	1.10E-05	8.48E-06	1.05E-05	6.58E-06	0.000188718	9.72E-06	8.59E-06	7.78E-06	1.10E-05	0.00051044	5.45E-06	6.96E-06	7.32E-06	0.000396317	0.002102271	6.88E-06	7.47E-06	5.67E-06	1.75E-05	0.00207532	8.23E-06	8.52E-06	9.25E-06	6.41E-05	0.002743288	5.87E-06	7.83E-06	9.92E-06
Scotland	0.000497228	1.35E-05	1.23E-05	1.32E-05	3.17E-05	0.000334695	1.19E-05	1.16E-05	9.98E-06	2.87E-05	5.68E-05	1.35E-05	1.14E-05	1.47E-05	4.96E-05	0.00019921	1.43E-05	1.43E-05	1.29E-05	8.77E-06	2.29E-05	1.38E-05	1.03E-05	8.65E-06	7.12E-06	0.000136465	8.20E-06	1.13E-05	1.00E-05	1.10E-05	0.000319798	1.19E-05	8.35E-06	1.01E-05	0.000553149	0.001267703	8.32E-06	8.49E-06	5.66E-06	1.88E-05	0.001178279	8.50E-06	1.02E-05	9.28E-06	7.68E-05	0.001676297	8.95E-06	7.60E-06	8.82E-06
Scotland	0.000324371	1.14E-05	1.12E-05	8.89E-06	2.11E-05	0.0002151	1.15E-05	1.14E-05	6.81E-06	2.25E-05	5.54E-05	9.12E-06	1.16E-05	8.92E-06	4.17E-05	0.000170925	8.33E-06	9.78E-06	8.19E-06	9.55E-06	1.86E-05	1.02E-05	9.47E-06	7.92E-06	6.77E-06	0.000125084	9.70E-06	1.03E-05	8.96E-06	7.76E-06	0.000275409	9.63E-06	8.68E-06	6.73E-06	0.000571774	0.001153239	7.95E-06	6.85E-06	1.02E-05	2.40E-05	0.000935976	6.95E-06	7.62E-06	8.66E-06	8.44E-05	0.001389034	6.08E-06	7.09E-06	7.52E-06
Scotland	0.000321968	1.20E-05	9.70E-06	1.18E-05	2.13E-05	0.00021602	9.61E-06	7.12E-06	9.81E-06	2.52E-05	4.43E-05	1.05E-05	8.48E-06	1.19E-05	4.28E-05	0.000175207	8.92E-06	1.23E-05	1.26E-05	8.98E-06	2.19E-05	1.02E-05	9.08E-06	7.51E-06	5.45E-06	0.000124103	8.24E-06	8.82E-06	1.01E-05	1.05E-05	0.000281001	7.75E-06	7.57E-06	6.56E-06	0.000573876	0.001068761	8.32E-06	7.13E-06	7.47E-06	2.13E-05	0.000932958	6.91E-06	9.56E-06	8.75E-06	7.80E-05	0.001472385	9.21E-06	8.40E-06	9.18E-06
Scotland	0.00049014	1.17E-05	9.23E-06	1.40E-05	2.90E-05	0.000319172	7.90E-06	1.02E-05	8.61E-06	2.33E-05	6.03E-05	9.45E-06	9.09E-06	8.36E-06	5.22E-05	0.00021099	9.24E-06	1.19E-05	1.11E-05	7.46E-06	2.40E-05	1.13E-05	7.64E-06	8.74E-06	4.10E-06	0.000154509	1.04E-05	5.99E-06	8.83E-06	6.70E-06	0.00038194	7.05E-06	7.24E-06	6.55E-06	0.000414682	0.001517137	7.87E-06	6.07E-06	6.13E-06	1.16E-05	0.001308781	9.36E-06	7.28E-06	8.86E-06	6.70E-05	0.001990095	5.89E-06	1.00E-05	8.60E-06
Scotland	0.000409845	9.75E-06	1.05E-05	1.37E-05	2.58E-05	0.000255491	1.15E-05	7.80E-06	1.18E-05	2.78E-05	5.95E-05	1.09E-05	1.16E-05	1.25E-05	5.48E-05	0.000251208	1.12E-05	9.36E-06	1.09E-05	1.02E-05	2.97E-05	9.74E-06	9.16E-06	9.70E-06	4.48E-06	0.000152123	7.42E-06	1.01E-05	6.74E-06	6.17E-06	0.000314646	7.92E-06	9.93E-06	9.30E-06	0.000594669	0.001424903	5.01E-06	8.52E-06	5.68E-06	2.37E-05	0.001119018	6.94E-06	8.38E-06	8.91E-06	8.44E-05	0.001784168	7.67E-06	8.80E-06	1.06E-05
Scotland	0.00048286	1.28E-05	8.47E-06	1.22E-05	2.65E-05	0.000313434	1.10E-05	1.12E-05	9.35E-06	2.40E-05	7.15E-05	1.34E-05	7.16E-06	9.64E-06	4.81E-05	0.00021023	1.33E-05	1.14E-05	1.14E-05	1.08E-05	3.18E-05	1.30E-05	8.14E-06	1.38E-05	5.65E-06	0.00015312	1.16E-05	9.48E-06	8.26E-06	8.65E-06	0.000375098	7.90E-06	7.35E-06	1.07E-05	0.000487188	0.00168476	9.10E-06	7.02E-06	6.09E-06	1.64E-05	0.001373227	1.22E-05	7.97E-06	7.32E-06	7.47E-05	0.002094903	1.28E-05	8.97E-06	1.11E-05
Scotland	0.00043116	1.20E-05	1.32E-05	8.83E-06	2.55E-05	0.000272846	1.03E-05	1.07E-05	1.07E-05	2.01E-05	6.50E-05	1.16E-05	1.10E-05	9.17E-06	5.26E-05	0.000196547	1.47E-05	1.11E-05	9.85E-06	1.16E-05	2.72E-05	6.33E-06	8.29E-06	8.85E-06	4.04E-06	0.000173637	9.16E-06	8.59E-06	1.08E-05	6.57E-06	0.000382459	9.70E-06	9.41E-06	1.06E-05	0.000611663	0.001455545	8.99E-06	8.68E-06	8.71E-06	2.40E-05	0.001390118	9.27E-06	9.96E-06	8.04E-06	9.28E-05	0.002177334	8.41E-06	8.63E-06	9.95E-06
Scotland	0.000601234	9.63E-06	8.41E-06	1.19E-05	3.01E-05	0.000387836	1.12E-05	1.08E-05	8.06E-06	2.07E-05	8.59E-05	8.32E-06	9.37E-06	8.39E-06	6.31E-05	0.000204421	1.20E-05	9.55E-06	8.96E-06	8.95E-06	3.15E-05	8.31E-06	6.28E-06	7.99E-06	7.02E-06	0.000170129	1.07E-05	8.05E-06	8.60E-06	8.39E-06	0.000488567	8.82E-06	6.99E-06	6.33E-06	0.000405046	0.002019093	7.67E-06	1.11E-05	7.74E-06	1.49E-05	0.001850911	7.44E-06	8.70E-06	9.44E-06	6.60E-05	0.002764823	7.17E-06	8.28E-06	1.01E-05
Scotland	0.000583256	9.53E-06	1.14E-05	9.41E-06	3.11E-05	0.000361801	1.07E-05	1.19E-05	8.77E-06	3.22E-05	7.72E-05	1.13E-05	9.48E-06	1.04E-05	6.86E-05	0.0002832	1.28E-05	1.43E-05	9.56E-06	1.21E-05	2.44E-05	9.31E-06	8.82E-06	7.21E-06	6.23E-06	0.000137467	7.67E-06	1.16E-05	8.58E-06	8.93E-06	0.0003821	8.42E-06	9.04E-06	6.32E-06	0.00043006	0.001516616	1.01E-05	9.29E-06	8.83E-06	1.81E-05	0.001469602	7.44E-06	9.88E-06	8.66E-06	6.55E-05	0.002185311	8.58E-06	6.26E-06	1.19E-05
Scotland	0.000578485	1.07E-05	1.32E-05	1.00E-05	2.48E-05	0.000326443	1.39E-05	1.59E-05	1.04E-05	2.78E-05	6.63E-05	8.77E-06	1.18E-05	1.34E-05	7.10E-05	0.000266233	1.56E-05	1.30E-05	1.30E-05	1.30E-05	3.33E-05	7.85E-06	1.16E-05	9.36E-06	5.28E-06	0.000162277	1.21E-05	1.29E-05	1.27E-05	9.58E-06	0.000375295	6.77E-06	9.71E-06	7.67E-06	0.000572296	0.001331849	8.13E-06	1.03E-05	1.04E-05	1.85E-05	0.001400103	9.87E-06	1.37E-05	1.22E-05	8.33E-05	0.002127301	1.28E-05	9.51E-06	7.81E-06
Scotland	0.000840646	1.22E-05	8.38E-06	1.40E-05	3.51E-05	0.000388278	1.42E-05	1.17E-05	9.99E-06	3.35E-05	8.03E-05	1.41E-05	1.34E-05	1.43E-05	8.40E-05	0.000305302	1.26E-05	1.04E-05	1.09E-05	1.11E-05	5.22E-05	1.19E-05	1.13E-05	8.76E-06	7.66E-06	0.000190098	1.15E-05	8.37E-06	1.08E-05	1.17E-05	0.000592874	8.54E-06	9.50E-06	1.02E-05	0.00044985	0.001466682	7.08E-06	7.77E-06	6.89E-06	1.45E-05	0.001788444	9.01E-06	8.36E-06	9.50E-06	7.47E-05	0.002461609	9.69E-06	9.35E-06	7.91E-06
Scotland	0.001070367	1.19E-05	1.16E-05	1.16E-05	3.88E-05	0.000478739	9.95E-06	9.96E-06	1.04E-05	3.52E-05	9.27E-05	1.00E-05	9.88E-06	9.96E-06	8.74E-05	0.000307627	9.53E-06	1.08E-05	1.11E-05	1.10E-05	7.52E-05	8.33E-06	9.03E-06	8.72E-06	7.37E-06	0.000207547	7.98E-06	8.71E-06	9.51E-06	7.07E-06	0.000574394	7.26E-06	7.12E-06	7.12E-06	0.000403109	0.00161039	6.65E-06	6.43E-06	6.28E-06	1.51E-05	0.001903105	7.30E-06	1.04E-05	1.02E-05	6.30E-05	0.002442023	9.02E-06	9.61E-06	8.17E-06
Scotland	0.001315622	1.33E-05	1.00E-05	1.26E-05	5.17E-05	0.000560414	1.16E-05	9.40E-06	1.10E-05	4.28E-05	9.58E-05	1.01E-05	1.42E-05	1.33E-05	0.000100372	0.000325768	1.54E-05	1.50E-05	1.07E-05	1.37E-05	0.000120749	1.28E-05	1.29E-05	1.10E-05	5.87E-06	0.000293826	1.15E-05	1.29E-05	1.01E-05	1.15E-05	0.000569011	9.81E-06	9.76E-06	8.92E-06	0.000641742	0.001527167	9.08E-06	5.21E-06	8.28E-06	2.00E-05	0.002125911	1.00E-05	1.02E-05	8.84E-06	0.000100959	0.00281546	7.37E-06	1.11E-05	1.00E-05
Scotland	0.001168808	1.62E-05	1.42E-05	1.44E-05	4.12E-05	0.000466103	1.50E-05	1.26E-05	1.04E-05	4.19E-05	8.17E-05	1.51E-05	1.38E-05	1.23E-05	8.44E-05	0.000290916	1.51E-05	1.53E-05	1.58E-05	1.33E-05	8.55E-05	1.38E-05	1.28E-05	1.25E-05	9.49E-06	0.000183293	1.26E-05	1.12E-05	1.38E-05	1.37E-05	0.000410401	1.19E-05	1.11E-05	1.14E-05	0.000469072	0.001247706	9.34E-06	8.49E-06	1.14E-05	1.90E-05	0.001631697	9.75E-06	8.54E-06	1.24E-05	6.24E-05	0.00208671	9.15E-06	9.67E-06	1.05E-05
Scotland	0.001336098	1.44E-05	1.65E-05	1.47E-05	4.08E-05	0.000547165	1.16E-05	1.68E-05	1.20E-05	4.11E-05	9.31E-05	1.14E-05	1.19E-05	1.29E-05	8.20E-05	0.000261177	1.51E-05	1.14E-05	1.33E-05	1.18E-05	0.00012802	1.43E-05	1.20E-05	1.28E-05	7.48E-06	0.000287518	1.00E-05	1.14E-05	1.13E-05	1.11E-05	0.000527338	1.11E-05	9.71E-06	8.37E-06	0.00057869	0.001495142	1.01E-05	8.37E-06	7.35E-06	2.29E-05	0.002106756	1.05E-05	8.04E-06	8.87E-06	8.28E-05	0.002750319	1.16E-05	7.94E-06	8.99E-06
Scotland	0.000710607	1.66E-05	1.60E-05	1.82E-05	2.79E-05	0.000378323	1.37E-05	1.50E-05	1.40E-05	3.39E-05	6.84E-05	1.81E-05	1.34E-05	1.67E-05	6.14E-05	0.000198809	1.41E-05	1.30E-05	1.81E-05	1.64E-05	3.12E-05	1.93E-05	1.67E-05	1.52E-05	8.08E-06	0.000156745	1.65E-05	1.34E-05	1.46E-05	1.29E-05	0.000339726	1.29E-05	1.39E-05	1.32E-05	0.000631696	0.001279238	1.17E-05	1.05E-05	1.28E-05	2.82E-05	0.001354778	1.30E-05	1.32E-05	1.40E-05	9.20E-05	0.001861442	1.30E-05	1.04E-05	1.39E-05
Scotland	0.000743168	1.11E-05	1.45E-05	1.46E-05	2.91E-05	0.000367625	1.33E-05	1.28E-05	1.15E-05	3.32E-05	8.00E-05	1.40E-05	1.01E-05	1.06E-05	5.37E-05	0.000184709	1.71E-05	1.17E-05	1.30E-05	1.39E-05	3.66E-05	1.24E-05	1.33E-05	1.05E-05	8.16E-06	0.000124193	1.20E-05	9.27E-06	1.15E-05	1.27E-05	0.000412723	1.20E-05	7.63E-06	1.20E-05	0.000611055	0.001207916	8.56E-06	8.58E-06	7.88E-06	2.09E-05	0.00136251	1.12E-05	9.59E-06	1.09E-05	8.10E-05	0.001777732	1.11E-05	1.02E-05	1.12E-05
Scotland	0.000565153	1.61E-05	1.63E-05	1.62E-05	1.98E-05	0.000256588	1.40E-05	1.47E-05	1.40E-05	3.08E-05	5.70E-05	1.71E-05	1.50E-05	1.48E-05	6.01E-05	0.000193653	1.49E-05	1.79E-05	1.82E-05	1.62E-05	6.07E-05	1.21E-05	1.46E-05	1.39E-05	6.51E-06	0.000166652	1.34E-05	1.29E-05	1.58E-05	1.22E-05	0.000415164	1.35E-05	1.09E-05	1.43E-05	0.000623079	0.001160992	8.27E-06	9.86E-06	1.10E-05	2.60E-05	0.001393067	1.29E-05	8.56E-06	1.28E-05	8.61E-05	0.001860227	1.36E-05	1.16E-05	1.16E-05
Scotland	0.000999576	1.54E-05	1.23E-05	1.46E-05	3.10E-05	0.000519104	1.30E-05	1.37E-05	1.11E-05	3.26E-05	9.63E-05	1.10E-05	1.43E-05	9.66E-06	6.61E-05	0.00019449	1.11E-05	1.14E-05	1.24E-05	1.30E-05	8.05E-05	1.14E-05	1.13E-05	7.11E-06	6.68E-06	0.000211004	1.18E-05	1.03E-05	9.75E-06	1.55E-05	0.000605957	1.16E-05	1.06E-05	5.38E-06	0.000497214	0.00200162	5.16E-06	8.39E-06	6.44E-06	1.59E-05	0.002219205	8.68E-06	8.58E-06	6.46E-06	7.03E-05	0.002660805	8.86E-06	8.19E-06	7.99E-06
Scotland	0.001028929	1.18E-05	8.56E-06	1.38E-05	3.17E-05	0.000489325	1.61E-05	1.25E-05	1.01E-05	3.12E-05	8.23E-05	1.01E-05	1.10E-05	1.50E-05	7.94E-05	0.000173937	9.94E-06	1.18E-05	1.33E-05	1.56E-05	0.000146335	1.08E-05	1.27E-05	1.03E-05	4.96E-06	0.000379628	1.22E-05	1.08E-05	1.18E-05	8.12E-06	0.000858977	1.05E-05	8.31E-06	8.40E-06	0.000522403	0.001944779	7.30E-06	9.18E-06	8.29E-06	2.05E-05	0.002735226	7.94E-06	1.03E-05	7.58E-06	8.81E-05	0.003455358	9.07E-06	1.02E-05	8.30E-06
Scotland	0.001303372	8.44E-06	1.24E-05	8.32E-06	3.63E-05	0.000677692	1.06E-05	1.04E-05	9.74E-06	3.25E-05	8.65E-05	1.03E-05	9.54E-06	9.50E-06	8.82E-05	0.00017325	1.13E-05	8.57E-06	9.46E-06	1.54E-05	0.000217246	8.30E-06	8.82E-06	7.36E-06	3.98E-06	0.000429877	8.29E-06	5.35E-06	6.59E-06	7.07E-06	0.001163743	8.22E-06	6.17E-06	6.75E-06	0.000283901	0.002427727	7.46E-06	6.05E-06	5.40E-06	1.26E-05	0.003534308	8.13E-06	6.98E-06	7.17E-06	5.00E-05	0.003971326	6.75E-06	6.38E-06	7.79E-06
Scotland	0.001064596	1.32E-05	1.40E-05	1.68E-05	3.81E-05	0.000542108	1.26E-05	1.25E-05	1.42E-05	3.93E-05	8.14E-05	1.27E-05	1.30E-05	1.50E-05	7.65E-05	0.000181626	1.74E-05	1.38E-05	1.37E-05	1.52E-05	0.000120881	1.14E-05	9.11E-06	1.42E-05	7.74E-06	0.000299637	1.21E-05	1.20E-05	1.32E-05	1.23E-05	0.000650375	9.76E-06	1.12E-05	9.94E-06	0.000461235	0.001892122	8.55E-06	8.03E-06	8.01E-06	1.97E-05	0.002393036	1.24E-05	8.42E-06	1.19E-05	6.93E-05	0.00282536	1.21E-05	1.05E-05	1.11E-05
Scotland	0.001158173	1.34E-05	1.05E-05	1.18E-05	3.31E-05	0.000588259	1.20E-05	1.13E-05	7.48E-06	3.39E-05	9.10E-05	1.29E-05	1.09E-05	8.53E-06	7.77E-05	0.000158986	1.14E-05	1.11E-05	1.15E-05	1.48E-05	0.000139743	8.59E-06	9.85E-06	6.89E-06	5.45E-06	0.000309392	1.22E-05	9.32E-06	6.70E-06	1.09E-05	0.00076286	1.16E-05	8.25E-06	7.28E-06	0.000436669	0.002126664	7.61E-06	7.08E-06	5.52E-06	1.78E-05	0.002618078	8.62E-06	9.30E-06	1.09E-05	5.82E-05	0.002921669	8.74E-06	7.03E-06	6.91E-06
Scotland	0.001138218	1.44E-05	1.64E-05	1.86E-05	3.80E-05	0.000441659	1.64E-05	1.59E-05	1.41E-05	4.91E-05	7.76E-05	1.85E-05	1.76E-05	1.68E-05	7.61E-05	0.000216412	1.75E-05	1.89E-05	1.94E-05	1.17E-05	7.51E-05	1.34E-05	1.54E-05	1.32E-05	8.14E-06	0.000199528	1.66E-05	1.58E-05	1.24E-05	1.27E-05	0.000500601	1.06E-05	1.23E-05	9.30E-06	0.000623946	0.00140602	9.08E-06	8.54E-06	8.34E-06	2.36E-05	0.001903616	1.27E-05	1.32E-05	1.30E-05	8.13E-05	0.002329443	9.72E-06	1.01E-05	1.11E-05
Scotland	0.000883115	1.59E-05	1.93E-05	1.82E-05	3.73E-05	0.000457974	1.41E-05	1.51E-05	1.55E-05	4.57E-05	7.73E-05	1.57E-05	1.68E-05	1.10E-05	7.54E-05	0.000228042	1.57E-05	1.69E-05	1.50E-05	1.67E-05	6.90E-05	1.77E-05	1.52E-05	1.51E-05	6.95E-06	0.000194289	1.66E-05	1.52E-05	1.30E-05	1.10E-05	0.000430159	1.46E-05	8.86E-06	1.07E-05	0.000555581	0.001586643	1.32E-05	7.91E-06	9.76E-06	2.24E-05	0.001848749	1.14E-05	1.06E-05	1.22E-05	8.53E-05	0.00227122	1.22E-05	1.19E-05	1.01E-05
Scotland	0.00074598	1.68E-05	1.89E-05	1.65E-05	3.68E-05	0.000393356	1.64E-05	1.52E-05	1.80E-05	4.19E-05	6.59E-05	2.03E-05	1.43E-05	1.32E-05	7.08E-05	0.000201891	1.79E-05	1.68E-05	2.14E-05	1.58E-05	4.55E-05	1.78E-05	1.36E-05	1.45E-05	8.56E-06	0.000140367	1.51E-05	1.38E-05	1.20E-05	1.54E-05	0.000328848	1.59E-05	1.21E-05	1.12E-05	0.000547003	0.001302936	1.05E-05	1.10E-05	1.09E-05	2.22E-05	0.001478447	1.43E-05	1.04E-05	9.00E-06	8.01E-05	0.001827628	9.37E-06	1.02E-05	1.03E-05
Scotland	0.000689739	1.69E-05	1.61E-05	1.80E-05	4.04E-05	0.000392709	1.50E-05	1.88E-05	1.42E-05	4.58E-05	6.48E-05	1.53E-05	1.52E-05	1.39E-05	6.13E-05	0.000198231	1.82E-05	1.67E-05	1.65E-05	1.34E-05	3.36E-05	1.61E-05	1.51E-05	1.33E-05	9.30E-06	9.96E-05	1.47E-05	1.37E-05	1.56E-05	1.25E-05	0.000288291	1.51E-05	9.61E-06	1.28E-05	0.00050103	0.001270683	9.84E-06	8.33E-06	9.87E-06	1.89E-05	0.001414331	1.14E-05	1.11E-05	1.37E-05	5.72E-05	0.001631025	1.17E-05	1.07E-05	8.86E-06
Scotland	0.000583256	9.53E-06	1.14E-05	9.41E-06	3.11E-05	0.000361801	1.07E-05	1.19E-05	8.77E-06	3.22E-05	7.72E-05	1.13E-05	9.48E-06	1.04E-05	6.86E-05	0.0002832	1.28E-05	1.43E-05	9.56E-06	1.21E-05	2.44E-05	9.31E-06	8.82E-06	7.21E-06	6.23E-06	0.000137467	7.67E-06	1.16E-05	8.58E-06	8.93E-06	0.0003821	8.42E-06	9.04E-06	6.32E-06	0.00043006	0.001516616	1.01E-05	9.29E-06	8.83E-06	1.81E-05	0.001469602	7.44E-06	9.88E-06	8.66E-06	6.55E-05	0.002185311	8.58E-06	6.26E-06	1.19E-05
Scotland	0.000578485	1.07E-05	1.32E-05	1.00E-05	2.48E-05	0.000326443	1.39E-05	1.59E-05	1.04E-05	2.78E-05	6.63E-05	8.77E-06	1.18E-05	1.34E-05	7.10E-05	0.000266233	1.56E-05	1.30E-05	1.30E-05	1.30E-05	3.33E-05	7.85E-06	1.16E-05	9.36E-06	5.28E-06	0.000162277	1.21E-05	1.29E-05	1.27E-05	9.58E-06	0.000375295	6.77E-06	9.71E-06	7.67E-06	0.000572296	0.001331849	8.13E-06	1.03E-05	1.04E-05	1.85E-05	0.001400103	9.87E-06	1.37E-05	1.22E-05	8.33E-05	0.002127301	1.28E-05	9.51E-06	7.81E-06
Iceland-W	0.000132842	1.59E-05	1.51E-05	1.57E-05	3.11E-05	9.71E-05	1.53E-05	1.25E-05	1.62E-05	1.42E-05	2.97E-05	1.69E-05	1.39E-05	1.69E-05	2.21E-05	2.46E-05	1.23E-05	1.84E-05	1.48E-05	1.13E-05	2.27E-05	1.51E-05	1.09E-05	1.09E-05	7.62E-06	6.65E-05	1.45E-05	1.13E-05	9.63E-06	8.91E-06	0.000101062	9.17E-06	8.02E-06	1.09E-05	0.000722302	0.000448972	9.69E-06	8.17E-06	9.59E-06	2.45E-05	0.000464734	6.20E-06	1.20E-05	1.01E-05	9.46E-05	0.000959763	6.49E-06	1.14E-05	1.11E-05
Iceland-W	0.000141228	1.27E-05	1.44E-05	1.15E-05	2.26E-05	0.000115217	1.13E-05	1.25E-05	1.31E-05	1.52E-05	3.39E-05	1.33E-05	1.08E-05	1.27E-05	1.94E-05	3.36E-05	1.43E-05	1.28E-05	1.52E-05	1.03E-05	1.33E-05	1.13E-05	8.78E-06	8.45E-06	5.81E-06	5.41E-05	9.49E-06	8.59E-06	8.59E-06	7.08E-06	0.000110028	1.10E-05	1.07E-05	8.49E-06	0.000741071	0.000564674	5.14E-06	5.54E-06	7.33E-06	2.50E-05	0.000405139	9.04E-06	6.72E-06	8.10E-06	8.92E-05	0.000870218	6.26E-06	9.07E-06	9.79E-06
Iceland-W	0.000140863	1.24E-05	1.05E-05	1.00E-05	2.15E-05	0.000118319	1.14E-05	7.60E-06	1.08E-05	1.50E-05	2.80E-05	1.35E-05	1.23E-05	1.27E-05	2.19E-05	4.54E-05	1.31E-05	9.69E-06	8.56E-06	1.24E-05	1.85E-05	9.94E-06	1.13E-05	8.88E-06	7.23E-06	6.20E-05	1.08E-05	1.00E-05	9.04E-06	6.67E-06	0.000103238	7.53E-06	4.55E-06	5.20E-06	0.000403514	0.000431696	6.35E-06	6.15E-06	6.74E-06	2.00E-05	0.000393322	7.54E-06	6.72E-06	9.37E-06	6.04E-05	0.000888662	7.55E-06	7.58E-06	9.36E-06
Iceland-W	0.000172295	9.28E-06	1.04E-05	1.13E-05	2.71E-05	0.000141725	7.07E-06	1.15E-05	9.63E-06	1.37E-05	3.41E-05	8.49E-06	1.24E-05	1.18E-05	2.41E-05	4.75E-05	9.47E-06	1.01E-05	1.08E-05	1.05E-05	2.20E-05	9.88E-06	1.07E-05	5.76E-06	6.34E-06	6.55E-05	9.81E-06	6.69E-06	9.30E-06	6.75E-06	0.000152462	6.31E-06	7.30E-06	9.59E-06	0.000861954	0.000619803	4.82E-06	7.42E-06	8.67E-06	3.03E-05	0.000500325	9.75E-06	6.97E-06	8.38E-06	0.000103517	0.00101218	7.80E-06	1.01E-05	7.66E-06
Iceland-W	0.000164496	8.80E-06	1.07E-05	8.64E-06	2.27E-05	0.00012816	1.12E-05	1.18E-05	9.31E-06	1.34E-05	3.42E-05	8.16E-06	1.09E-05	1.05E-05	2.26E-05	5.78E-05	1.20E-05	1.00E-05	8.78E-06	9.48E-06	1.95E-05	8.54E-06	7.57E-06	8.15E-06	5.06E-06	6.57E-05	1.01E-05	6.45E-06	9.57E-06	6.56E-06	0.000136018	5.19E-06	7.18E-06	5.80E-06	0.00038133	0.000606552	7.01E-06	5.26E-06	7.22E-06	1.71E-05	0.0004756	7.00E-06	1.04E-05	5.88E-06	5.08E-05	0.001026165	7.93E-06	8.88E-06	8.89E-06
Iceland-W	0.00016797	1.12E-05	1.09E-05	1.07E-05	2.52E-05	0.000138919	8.32E-06	1.02E-05	8.62E-06	1.42E-05	3.57E-05	8.34E-06	8.19E-06	9.03E-06	2.45E-05	6.06E-05	7.85E-06	7.72E-06	9.49E-06	7.75E-06	1.88E-05	6.42E-06	6.62E-06	7.88E-06	6.78E-06	5.71E-05	7.98E-06	8.08E-06	7.15E-06	6.60E-06	0.000126911	6.41E-06	7.79E-06	5.94E-06	0.000513447	0.000645063	5.00E-06	4.86E-06	3.88E-06	1.94E-05	0.000430093	7.19E-06	6.78E-06	5.88E-06	5.63E-05	0.000901511	5.71E-06	5.58E-06	6.50E-06
Iceland-W	0.000226906	9.34E-06	1.08E-05	9.50E-06	3.03E-05	0.000167437	1.02E-05	1.14E-05	8.41E-06	1.51E-05	4.13E-05	1.03E-05	9.03E-06	9.73E-06	2.90E-05	7.45E-05	1.03E-05	8.87E-06	9.73E-06	1.02E-05	2.50E-05	1.07E-05	8.55E-06	6.89E-06	5.63E-06	6.51E-05	7.16E-06	6.35E-06	8.16E-06	5.05E-06	0.00014948	7.45E-06	6.82E-06	6.65E-06	0.000644488	0.000622906	5.83E-06	6.55E-06	4.51E-06	2.36E-05	0.000529453	7.36E-06	7.39E-06	6.12E-06	8.75E-05	0.00109939	7.31E-06	6.07E-06	7.29E-06
Iceland-W	0.000217879	8.60E-06	8.82E-06	8.96E-06	2.86E-05	0.000163829	9.26E-06	7.41E-06	8.19E-06	1.38E-05	3.86E-05	1.02E-05	9.60E-06	1.03E-05	2.73E-05	7.84E-05	8.66E-06	8.15E-06	1.10E-05	7.50E-06	2.08E-05	7.57E-06	1.10E-05	5.72E-06	5.14E-06	5.57E-05	7.95E-06	7.29E-06	8.93E-06	6.25E-06	0.000133436	6.24E-06	7.49E-06	7.38E-06	0.000823634	0.000590011	4.91E-06	4.80E-06	3.25E-06	2.79E-05	0.000482131	6.18E-06	5.67E-06	5.60E-06	9.54E-05	0.001011716	6.81E-06	8.48E-06	6.39E-06
Iceland-W	0.000258973	9.43E-06	1.09E-05	9.45E-06	3.46E-05	0.000163094	1.03E-05	1.05E-05	9.28E-06	1.82E-05	3.76E-05	7.97E-06	1.09E-05	9.88E-06	3.36E-05	9.21E-05	1.01E-05	9.11E-06	1.01E-05	1.31E-05	2.05E-05	7.38E-06	7.79E-06	8.49E-06	5.35E-06	7.46E-05	6.95E-06	7.77E-06	7.95E-06	5.94E-06	0.000155151	6.41E-06	4.48E-06	6.86E-06	0.000542283	0.000641286	6.07E-06	5.05E-06	5.32E-06	1.99E-05	0.000579675	6.20E-06	5.69E-06	6.14E-06	8.57E-05	0.00119708	5.80E-06	5.39E-06	7.03E-06
Iceland-W	0.000203484	9.78E-06	1.04E-05	1.14E-05	2.91E-05	0.000151708	1.12E-05	1.07E-05	1.07E-05	1.60E-05	3.78E-05	9.90E-06	7.62E-06	9.21E-06	3.05E-05	0.000100858	1.07E-05	7.77E-06	9.98E-06	1.13E-05	1.69E-05	8.41E-06	7.20E-06	5.41E-06	4.43E-06	5.48E-05	7.42E-06	7.90E-06	5.52E-06	5.95E-06	0.000111504	7.74E-06	6.42E-06	5.21E-06	0.000444999	0.000555679	4.58E-06	5.87E-06	4.17E-06	1.47E-05	0.000419155	6.53E-06	5.72E-06	5.36E-06	6.04E-05	0.000929717	7.83E-06	5.47E-06	5.80E-06
Iceland-W	0.000259112	9.50E-06	1.07E-05	1.08E-05	3.42E-05	0.000187473	6.92E-06	1.07E-05	9.93E-06	1.82E-05	4.34E-05	1.09E-05	9.44E-06	9.10E-06	3.44E-05	9.89E-05	9.85E-06	9.57E-06	9.05E-06	7.56E-06	2.09E-05	8.82E-06	7.47E-06	6.18E-06	3.93E-06	7.65E-05	8.27E-06	6.67E-06	4.91E-06	5.94E-06	0.000138149	5.87E-06	3.75E-06	5.65E-06	0.00062832	0.000616922	4.26E-06	4.34E-06	4.94E-06	2.32E-05	0.000555429	5.80E-06	6.74E-06	5.64E-06	8.37E-05	0.001151878	7.87E-06	6.83E-06	7.12E-06
Iceland-W	0.00030883	1.19E-05	1.09E-05	1.12E-05	4.47E-05	0.000181641	1.38E-05	1.11E-05	9.74E-06	2.68E-05	4.40E-05	1.01E-05	1.02E-05	1.16E-05	4.03E-05	0.000112061	9.54E-06	1.11E-05	1.05E-05	1.62E-05	2.26E-05	8.56E-06	7.70E-06	7.76E-06	5.53E-06	8.08E-05	7.15E-06	8.23E-06	7.21E-06	3.72E-06	0.000156539	7.27E-06	7.64E-06	6.06E-06	0.00042453	0.000639464	4.12E-06	6.45E-06	4.06E-06	1.62E-05	0.000622465	8.24E-06	8.62E-06	7.29E-06	8.12E-05	0.001215919	7.10E-06	7.24E-06	6.18E-06
Iceland-W	0.000331223	1.06E-05	1.07E-05	9.67E-06	4.76E-05	0.000209047	1.00E-05	1.03E-05	1.18E-05	2.18E-05	5.06E-05	8.34E-06	1.00E-05	7.95E-06	3.91E-05	0.00010903	1.08E-05	1.00E-05	7.81E-06	1.35E-05	2.01E-05	9.11E-06	8.45E-06	5.88E-06	7.39E-06	6.25E-05	8.10E-06	7.55E-06	6.78E-06	8.48E-06	0.000153934	8.65E-06	4.75E-06	4.95E-06	0.000520022	0.000645891	5.96E-06	3.77E-06	5.14E-06	1.77E-05	0.000611449	5.64E-06	5.36E-06	6.73E-06	7.55E-05	0.001166519	6.76E-06	4.63E-06	6.65E-06
Iceland-W	0.00033031	7.29E-06	8.40E-06	9.30E-06	5.52E-05	0.000220767	8.04E-06	6.72E-06	9.06E-06	2.61E-05	4.95E-05	8.66E-06	7.90E-06	1.04E-05	4.00E-05	0.00011621	7.24E-06	8.50E-06	7.69E-06	1.20E-05	1.74E-05	7.56E-06	7.80E-06	8.25E-06	4.64E-06	4.07E-05	6.19E-06	7.02E-06	8.95E-06	6.56E-06	0.000130461	6.65E-06	6.65E-06	4.15E-06	0.00038306	0.000586509	5.17E-06	4.32E-06	5.77E-06	1.42E-05	0.000528458	5.66E-06	5.38E-06	4.88E-06	5.25E-05	0.001007195	5.25E-06	3.30E-06	5.14E-06
Iceland-W	0.000300583	9.59E-06	1.44E-05	9.78E-06	4.29E-05	0.000177108	8.41E-06	8.67E-06	8.66E-06	2.37E-05	4.66E-05	1.10E-05	1.07E-05	9.35E-06	3.91E-05	0.000116542	9.49E-06	1.02E-05	1.13E-05	8.33E-06	1.51E-05	6.02E-06	8.78E-06	7.22E-06	6.09E-06	4.07E-05	7.44E-06	7.82E-06	7.11E-06	7.76E-06	9.35E-05	6.42E-06	5.11E-06	6.50E-06	0.000422414	0.000456987	4.92E-06	4.44E-06	4.30E-06	1.47E-05	0.000401457	5.74E-06	5.65E-06	5.74E-06	5.28E-05	0.000828122	6.32E-06	6.60E-06	6.85E-06
Iceland-W	0.000315727	1.34E-05	1.49E-05	1.34E-05	5.96E-05	0.000172471	1.27E-05	1.24E-05	1.20E-05	3.03E-05	4.97E-05	1.22E-05	1.20E-05	9.63E-06	4.15E-05	0.000122808	1.35E-05	1.31E-05	9.80E-06	1.18E-05	2.05E-05	9.93E-06	9.21E-06	9.49E-06	4.59E-06	3.23E-05	9.37E-06	8.36E-06	9.11E-06	7.87E-06	8.82E-05	8.73E-06	7.73E-06	7.22E-06	0.000433407	0.000352347	5.61E-06	5.24E-06	5.00E-06	1.49E-05	0.000360938	5.58E-06	7.37E-06	7.86E-06	5.72E-05	0.000788858	9.34E-06	5.31E-06	6.63E-06
Iceland-W	0.000273574	1.41E-05	1.49E-05	1.25E-05	5.29E-05	0.00013972	1.19E-05	1.65E-05	1.11E-05	3.18E-05	5.11E-05	1.23E-05	1.31E-05	1.17E-05	4.47E-05	0.000129931	1.36E-05	1.29E-05	1.33E-05	1.30E-05	2.00E-05	1.10E-05	1.09E-05	1.21E-05	5.09E-06	4.90E-05	9.22E-06	1.01E-05	8.82E-06	5.63E-06	9.02E-05	8.43E-06	8.80E-06	5.95E-06	0.000531106	0.00032354	5.82E-06	6.25E-06	4.75E-06	2.00E-05	0.00038596	6.18E-06	8.63E-06	7.25E-06	8.55E-05	0.000861937	5.36E-06	6.07E-06	9.82E-06
Iceland-W	0.000195302	1.12E-05	1.06E-05	1.10E-05	1.85E-05	0.000138577	8.52E-06	1.04E-05	9.24E-06	1.61E-05	3.47E-05	9.18E-06	1.07E-05	1.03E-05	2.24E-05	6.81E-05	9.07E-06	9.65E-06	7.21E-06	8.87E-06	1.81E-05	7.33E-06	9.92E-06	8.80E-06	7.25E-06	6.96E-05	7.42E-06	7.49E-06	6.93E-06	7.71E-06	0.000133571	5.50E-06	8.12E-06	6.27E-06	0.000659378	0.000593404	5.85E-06	6.03E-06	3.72E-06	2.40E-05	0.000492127	7.51E-06	5.84E-06	6.72E-06	7.07E-05	0.001025546	7.08E-06	6.68E-06	7.63E-06
Iceland-W	0.000267807	1.06E-05	1.09E-05	1.29E-05	2.14E-05	0.000170756	8.96E-06	1.05E-05	7.88E-06	1.91E-05	4.10E-05	1.00E-05	1.01E-05	1.25E-05	2.60E-05	6.99E-05	8.41E-06	9.72E-06	1.30E-05	1.15E-05	4.32E-05	1.12E-05	9.35E-06	8.75E-06	5.72E-06	0.000172473	8.70E-06	9.17E-06	1.06E-05	8.47E-06	0.000264794	7.49E-06	7.91E-06	8.09E-06	0.00037665	0.000723263	8.00E-06	6.13E-06	5.50E-06	1.65E-05	0.000854959	6.37E-06	7.41E-06	7.82E-06	7.63E-05	0.001640143	5.87E-06	7.82E-06	8.61E-06
Iceland-W	0.000224914	8.94E-06	8.37E-06	8.91E-06	2.20E-05	0.00016023	9.80E-06	8.45E-06	8.83E-06	1.71E-05	3.56E-05	8.41E-06	8.37E-06	8.29E-06	2.75E-05	9.43E-05	9.05E-06	9.77E-06	1.02E-05	9.96E-06	3.28E-05	7.74E-06	7.30E-06	6.41E-06	5.65E-06	0.000122632	8.08E-06	7.10E-06	6.13E-06	4.34E-06	0.000221227	7.29E-06	6.14E-06	6.70E-06	0.000465569	0.000698076	5.21E-06	5.27E-06	4.61E-06	1.72E-05	0.00071862	4.95E-06	5.01E-06	5.81E-06	7.22E-05	0.001463424	4.28E-06	6.38E-06	5.34E-06
Iceland-W	0.000261842	6.24E-06	9.71E-06	6.54E-06	2.68E-05	0.000186563	8.83E-06	9.53E-06	6.08E-06	2.06E-05	4.32E-05	7.03E-06	7.61E-06	9.44E-06	3.05E-05	9.77E-05	1.02E-05	7.20E-06	1.01E-05	1.52E-05	3.57E-05	9.75E-06	7.89E-06	7.40E-06	4.86E-06	0.000125555	7.79E-06	8.90E-06	3.55E-06	6.56E-06	0.000239003	7.01E-06	6.45E-06	4.27E-06	0.00072017	0.000797487	6.33E-06	5.33E-06	4.03E-06	2.71E-05	0.000802567	5.27E-06	5.78E-06	6.59E-06	0.000114971	0.00161651	5.37E-06	7.68E-06	8.63E-06
Iceland-W	0.000200579	9.50E-06	9.88E-06	1.14E-05	2.20E-05	0.000140776	7.92E-06	9.60E-06	7.52E-06	2.03E-05	3.76E-05	6.97E-06	9.76E-06	9.51E-06	3.22E-05	0.000117631	1.13E-05	8.85E-06	9.44E-06	1.32E-05	2.59E-05	9.29E-06	7.80E-06	1.00E-05	5.07E-06	0.000147187	7.32E-06	6.69E-06	7.94E-06	6.78E-06	0.000219733	7.90E-06	8.30E-06	5.97E-06	0.000536092	0.000754467	5.61E-06	4.22E-06	5.51E-06	1.92E-05	0.000720476	7.26E-06	5.35E-06	6.69E-06	8.06E-05	0.001404829	6.43E-06	6.54E-06	5.75E-06
Iceland-W	0.000215397	1.04E-05	9.38E-06	1.19E-05	2.31E-05	0.000143249	8.49E-06	7.75E-06	7.84E-06	1.73E-05	4.24E-05	1.05E-05	1.14E-05	1.09E-05	3.91E-05	0.000111633	9.68E-06	1.02E-05	8.98E-06	1.47E-05	3.26E-05	8.61E-06	9.90E-06	9.19E-06	3.89E-06	0.000155801	8.20E-06	6.85E-06	5.52E-06	6.98E-06	0.000251305	6.43E-06	8.08E-06	6.10E-06	0.000722442	0.000803961	3.83E-06	5.83E-06	5.33E-06	2.51E-05	0.000796786	6.68E-06	6.28E-06	6.52E-06	0.00011643	0.00156661	7.30E-06	8.56E-06	9.23E-06
Iceland-W	0.00020807	8.37E-06	7.22E-06	9.36E-06	1.92E-05	0.00016585	8.70E-06	7.39E-06	8.78E-06	1.74E-05	3.79E-05	7.59E-06	5.59E-06	1.06E-05	3.33E-05	0.000108581	7.64E-06	8.19E-06	7.70E-06	1.07E-05	1.78E-05	8.13E-06	6.59E-06	6.38E-06	3.48E-06	7.51E-05	6.19E-06	6.04E-06	6.13E-06	5.93E-06	0.000166643	4.13E-06	4.88E-06	5.20E-06	0.000556125	0.000703104	2.53E-06	3.29E-06	6.28E-06	1.99E-05	0.000593032	4.85E-06	4.49E-06	5.39E-06	6.56E-05	0.001156486	6.66E-06	4.88E-06	5.50E-06
Iceland-W	0.000199231	7.71E-06	9.50E-06	1.20E-05	2.84E-05	0.00014717	1.16E-05	1.09E-05	8.31E-06	2.22E-05	4.25E-05	1.20E-05	9.23E-06	1.04E-05	4.31E-05	0.000135289	1.15E-05	1.08E-05	1.08E-05	1.89E-05	2.53E-05	1.03E-05	8.15E-06	8.59E-06	4.23E-06	9.37E-05	6.86E-06	8.10E-06	6.81E-06	7.06E-06	0.000180751	7.11E-06	6.98E-06	7.34E-06	0.000732295	0.000669129	5.81E-06	4.54E-06	6.49E-06	2.45E-05	0.000654484	5.77E-06	5.97E-06	6.79E-06	0.000110278	0.00135498	5.70E-06	8.66E-06	6.34E-06
Iceland-W	0.000192837	9.33E-06	1.39E-05	1.50E-05	2.38E-05	0.000148623	9.54E-06	1.12E-05	1.04E-05	2.18E-05	3.60E-05	1.02E-05	8.72E-06	9.51E-06	3.91E-05	0.00013603	1.37E-05	1.05E-05	8.79E-06	1.56E-05	2.77E-05	9.80E-06	8.70E-06	8.47E-06	5.70E-06	0.000108407	8.85E-06	6.68E-06	7.70E-06	6.13E-06	0.000191683	9.70E-06	5.17E-06	7.14E-06	0.000593663	0.000725695	7.15E-06	4.77E-06	5.86E-06	2.26E-05	0.000685618	9.79E-06	7.29E-06	4.96E-06	9.37E-05	0.001344769	9.47E-06	7.25E-06	7.91E-06
Iceland-W	0.000203516	1.27E-05	1.18E-05	1.17E-05	2.57E-05	0.000148308	1.01E-05	1.03E-05	8.91E-06	2.48E-05	4.64E-05	8.33E-06	8.48E-06	1.12E-05	3.86E-05	0.000126575	1.22E-05	1.05E-05	1.33E-05	1.40E-05	2.74E-05	9.14E-06	1.01E-05	7.48E-06	3.74E-06	0.000105531	9.50E-06	7.85E-06	6.38E-06	6.97E-06	0.000184736	7.65E-06	6.98E-06	7.55E-06	0.000650558	0.000686823	9.36E-06	6.75E-06	6.78E-06	2.51E-05	0.000683023	6.70E-06	5.78E-06	6.23E-06	0.000105808	0.001387306	7.91E-06	5.54E-06	6.53E-06
Iceland-W	0.000175656	9.12E-06	1.07E-05	1.08E-05	2.11E-05	0.000154993	9.92E-06	7.19E-06	1.10E-05	2.09E-05	3.68E-05	7.23E-06	6.75E-06	8.87E-06	3.93E-05	0.000150194	8.43E-06	1.05E-05	1.02E-05	1.44E-05	1.76E-05	8.17E-06	7.39E-06	6.56E-06	5.60E-06	8.53E-05	8.34E-06	6.43E-06	5.88E-06	7.07E-06	0.000135615	6.88E-06	4.82E-06	4.55E-06	0.000577346	0.000627013	6.37E-06	5.56E-06	5.18E-06	1.94E-05	0.000529767	6.93E-06	3.51E-06	5.63E-06	8.58E-05	0.001115592	6.95E-06	4.93E-06	6.79E-06
Iceland-W	0.000195512	1.00E-05	1.14E-05	7.69E-06	2.10E-05	0.000152096	7.43E-06	8.94E-06	9.94E-06	2.20E-05	4.40E-05	8.68E-06	6.90E-06	9.87E-06	3.66E-05	0.000136856	8.47E-06	1.18E-05	7.69E-06	1.12E-05	1.81E-05	1.03E-05	8.41E-06	7.09E-06	2.47E-06	9.21E-05	7.74E-06	6.02E-06	5.40E-06	7.93E-06	0.000131318	4.79E-06	5.08E-06	4.88E-06	0.000496146	0.000691764	5.20E-06	4.88E-06	5.29E-06	1.73E-05	0.000554538	7.30E-06	5.24E-06	6.30E-06	7.19E-05	0.001099061	5.31E-06	7.82E-06	6.86E-06
Iceland-W	0.000178948	1.26E-05	1.02E-05	7.49E-06	1.79E-05	0.000137969	7.32E-06	1.15E-05	8.52E-06	2.22E-05	4.48E-05	8.40E-06	8.77E-06	8.19E-06	3.91E-05	0.000135451	1.26E-05	6.66E-06	8.72E-06	1.46E-05	1.82E-05	9.98E-06	9.56E-06	6.94E-06	3.87E-06	7.02E-05	6.84E-06	7.68E-06	6.77E-06	6.15E-06	0.000127935	8.50E-06	5.71E-06	6.12E-06	0.000542139	0.000598898	6.81E-06	5.54E-06	3.69E-06	1.98E-05	0.000539739	6.63E-06	6.12E-06	5.36E-06	7.63E-05	0.001061164	6.34E-06	5.57E-06	6.17E-06
Iceland-W	0.000210198	1.15E-05	9.23E-06	1.32E-05	2.31E-05	0.000134219	1.05E-05	6.78E-06	9.79E-06	2.21E-05	3.84E-05	1.15E-05	8.82E-06	8.61E-06	3.90E-05	0.00012786	8.60E-06	7.66E-06	1.17E-05	1.13E-05	2.64E-05	9.92E-06	9.03E-06	9.84E-06	4.99E-06	9.95E-05	6.85E-06	7.46E-06	9.69E-06	4.84E-06	0.000164153	6.60E-06	5.87E-06	5.24E-06	0.000613057	0.000591575	4.05E-06	6.13E-06	5.13E-06	2.27E-05	0.000597898	6.23E-06	5.44E-06	6.69E-06	8.73E-05	0.001264007	5.75E-06	8.26E-06	7.51E-06
Iceland-W	0.0002285	1.07E-05	8.56E-06	1.29E-05	2.90E-05	0.000161144	9.20E-06	1.00E-05	9.31E-06	2.43E-05	4.75E-05	9.09E-06	9.13E-06	9.64E-06	4.63E-05	0.00015909	1.05E-05	9.57E-06	7.96E-06	1.05E-05	2.25E-05	8.58E-06	7.43E-06	7.63E-06	5.15E-06	6.50E-05	7.25E-06	1.06E-05	6.58E-06	4.37E-06	0.000170956	7.93E-06	6.89E-06	5.38E-06	0.000509392	0.000663483	5.62E-06	4.22E-06	6.01E-06	1.75E-05	0.000623056	4.66E-06	6.54E-06	4.93E-06	7.42E-05	0.001263184	6.27E-06	5.25E-06	6.71E-06
Iceland-W	0.000193537	1.12E-05	9.48E-06	1.15E-05	3.03E-05	0.000136934	1.10E-05	1.20E-05	9.48E-06	2.79E-05	4.62E-05	1.16E-05	1.04E-05	9.08E-06	4.03E-05	0.000160825	9.73E-06	9.67E-06	1.02E-05	1.15E-05	1.42E-05	6.56E-06	9.30E-06	7.76E-06	4.57E-06	5.79E-05	9.08E-06	9.65E-06	5.50E-06	5.80E-06	0.000107363	7.24E-06	7.43E-06	5.95E-06	0.000374869	0.000465842	4.78E-06	5.72E-06	6.60E-06	1.42E-05	0.000449405	6.63E-06	7.43E-06	6.69E-06	5.51E-05	0.000944721	6.92E-06	4.57E-06	7.15E-06
Iceland-W	0.000174809	1.06E-05	1.19E-05	1.02E-05	2.63E-05	0.000117633	9.89E-06	1.10E-05	1.21E-05	2.38E-05	4.25E-05	8.66E-06	9.81E-06	1.04E-05	4.68E-05	0.000163101	1.07E-05	1.19E-05	1.10E-05	1.37E-05	1.47E-05	1.11E-05	1.01E-05	9.49E-06	4.81E-06	4.74E-05	5.36E-06	7.08E-06	9.25E-06	7.02E-06	9.04E-05	1.05E-05	7.02E-06	6.69E-06	0.000388179	0.000352306	5.64E-06	5.35E-06	4.62E-06	1.59E-05	0.000389432	5.62E-06	6.35E-06	7.77E-06	6.01E-05	0.000853788	6.25E-06	5.58E-06	7.60E-06
Iceland-W	0.000175725	9.37E-06	1.12E-05	8.27E-06	2.55E-05	0.000131678	7.62E-06	1.01E-05	8.68E-06	2.46E-05	4.33E-05	1.09E-05	9.56E-06	1.11E-05	4.13E-05	0.00015738	1.01E-05	8.85E-06	9.42E-06	1.17E-05	1.85E-05	9.74E-06	6.41E-06	7.47E-06	5.26E-06	5.31E-05	7.74E-06	6.18E-06	6.13E-06	7.61E-06	8.58E-05	4.47E-06	4.40E-06	6.33E-06	0.000437102	0.000400297	6.13E-06	5.72E-06	5.72E-06	1.68E-05	0.000386229	7.45E-06	7.20E-06	6.69E-06	6.56E-05	0.000814894	6.80E-06	6.49E-06	5.88E-06
Iceland-W	0.000213738	7.80E-06	1.10E-05	1.16E-05	2.78E-05	0.000144874	9.13E-06	1.18E-05	9.77E-06	2.64E-05	4.64E-05	9.82E-06	9.31E-06	1.05E-05	4.53E-05	0.000165117	1.08E-05	1.05E-05	9.25E-06	9.28E-06	1.71E-05	1.06E-05	6.82E-06	8.71E-06	4.98E-06	5.12E-05	8.12E-06	6.63E-06	8.28E-06	5.71E-06	9.30E-05	8.64E-06	5.66E-06	6.43E-06	0.000528572	0.000415797	6.91E-06	5.98E-06	3.88E-06	1.84E-05	0.000411115	6.19E-06	5.97E-06	9.19E-06	7.23E-05	0.000886233	8.87E-06	6.52E-06	5.99E-06
Iceland-W	0.000208458	1.05E-05	1.14E-05	1.22E-05	3.64E-05	0.000147314	1.20E-05	9.49E-06	9.23E-06	2.96E-05	5.21E-05	1.14E-05	7.70E-06	1.08E-05	4.40E-05	0.000167326	1.16E-05	1.01E-05	1.06E-05	1.04E-05	1.89E-05	8.94E-06	8.50E-06	7.76E-06	4.53E-06	4.68E-05	7.15E-06	9.07E-06	6.77E-06	7.20E-06	9.32E-05	6.28E-06	7.22E-06	4.95E-06	0.000425491	0.00038439	5.77E-06	4.53E-06	3.99E-06	1.46E-05	0.000407333	6.28E-06	5.78E-06	6.98E-06	5.80E-05	0.000833051	7.04E-06	5.66E-06	6.86E-06
Iceland-W	0.000216359	1.11E-05	1.01E-05	1.16E-05	3.77E-05	0.000152427	1.35E-05	1.20E-05	1.03E-05	3.01E-05	5.83E-05	1.32E-05	1.09E-05	1.26E-05	4.79E-05	0.000176646	1.34E-05	1.16E-05	1.22E-05	1.36E-05	2.02E-05	1.24E-05	9.62E-06	9.02E-06	6.08E-06	4.15E-05	9.15E-06	1.06E-05	9.58E-06	7.19E-06	7.99E-05	6.79E-06	5.24E-06	7.79E-06	0.000482669	0.000315034	6.18E-06	6.32E-06	7.47E-06	1.60E-05	0.000353415	6.65E-06	8.06E-06	7.06E-06	6.61E-05	0.000736076	6.43E-06	6.26E-06	5.91E-06
Iceland-W	0.000219293	1.41E-05	1.27E-05	1.20E-05	3.88E-05	0.000150676	1.16E-05	1.53E-05	1.07E-05	3.54E-05	6.64E-05	1.15E-05	1.13E-05	1.01E-05	4.84E-05	0.000177464	1.32E-05	1.13E-05	8.98E-06	1.39E-05	1.51E-05	1.04E-05	1.19E-05	8.67E-06	4.72E-06	3.98E-05	9.25E-06	7.79E-06	1.04E-05	7.57E-06	8.29E-05	8.19E-06	7.69E-06	5.91E-06	0.000474209	0.000339346	5.64E-06	5.03E-06	6.09E-06	1.66E-05	0.000387638	7.20E-06	7.63E-06	6.72E-06	6.47E-05	0.000865637	6.64E-06	7.08E-06	6.06E-06
Iceland-W	0.000284165	1.38E-05	1.31E-05	1.16E-05	3.91E-05	0.000154567	1.14E-05	1.45E-05	1.24E-05	2.92E-05	6.58E-05	9.91E-06	1.03E-05	1.24E-05	4.63E-05	0.000154068	1.43E-05	1.38E-05	1.49E-05	1.51E-05	2.48E-05	1.27E-05	1.24E-05	9.23E-06	5.17E-06	4.35E-05	1.05E-05	8.21E-06	9.17E-06	7.05E-06	9.87E-05	9.46E-06	6.60E-06	8.33E-06	0.000505652	0.000335939	7.46E-06	6.96E-06	4.83E-06	1.78E-05	0.000403084	7.02E-06	6.50E-06	5.57E-06	6.52E-05	0.00086511	7.97E-06	6.25E-06	8.05E-06
Iceland-W	0.000238635	1.13E-05	9.09E-06	8.23E-06	1.91E-05	0.000188486	7.85E-06	1.19E-05	8.87E-06	1.70E-05	5.99E-05	7.96E-06	1.08E-05	1.07E-05	2.66E-05	8.54E-05	1.02E-05	8.38E-06	8.98E-06	8.03E-06	3.84E-05	1.00E-05	1.03E-05	8.75E-06	3.26E-06	9.94E-05	9.32E-06	6.08E-06	5.23E-06	4.60E-06	0.000150618	5.56E-06	7.43E-06	3.89E-06	0.000712224	0.000828232	5.23E-06	4.45E-06	5.87E-06	2.66E-05	0.000721359	7.95E-06	7.66E-06	5.73E-06	8.49E-05	0.001274878	5.13E-06	5.64E-06	5.18E-06
Iceland-W	0.000249065	6.53E-06	6.20E-06	8.48E-06	1.94E-05	0.000214529	6.95E-06	6.53E-06	6.19E-06	2.00E-05	6.07E-05	9.21E-06	8.60E-06	7.46E-06	2.74E-05	0.00010782	8.35E-06	9.06E-06	6.42E-06	1.02E-05	2.56E-05	7.44E-06	8.29E-06	7.29E-06	3.75E-06	8.74E-05	7.33E-06	7.12E-06	6.21E-06	5.62E-06	0.00016661	5.44E-06	6.96E-06	7.58E-06	0.000541851	0.00089705	5.19E-06	4.97E-06	5.21E-06	1.65E-05	0.000682009	3.77E-06	6.32E-06	6.98E-06	6.30E-05	0.001233543	5.81E-06	6.85E-06	5.19E-06
Iceland-W	0.000181597	8.47E-06	8.35E-06	6.94E-06	1.58E-05	0.00015487	9.19E-06	7.80E-06	8.48E-06	1.63E-05	5.10E-05	8.28E-06	7.44E-06	5.64E-06	3.10E-05	9.95E-05	8.05E-06	8.15E-06	8.44E-06	7.79E-06	2.55E-05	4.82E-06	6.97E-06	5.89E-06	3.99E-06	7.58E-05	4.75E-06	5.83E-06	6.55E-06	5.54E-06	0.000151408	5.95E-06	5.73E-06	4.35E-06	0.000388116	0.000694988	4.74E-06	5.38E-06	5.27E-06	1.14E-05	0.000505096	4.55E-06	4.66E-06	5.33E-06	4.54E-05	0.001002091	4.90E-06	7.50E-06	7.05E-06
Iceland-W	0.000244895	7.15E-06	7.73E-06	9.28E-06	1.86E-05	0.000194991	7.25E-06	7.33E-06	8.04E-06	1.53E-05	7.46E-05	7.60E-06	1.06E-05	7.99E-06	3.13E-05	0.000123936	1.25E-05	8.19E-06	7.29E-06	9.17E-06	3.83E-05	7.00E-06	5.78E-06	6.57E-06	4.50E-06	9.01E-05	6.06E-06	4.77E-06	6.52E-06	4.06E-06	0.000173046	5.55E-06	7.31E-06	6.05E-06	0.000654981	0.000829141	5.88E-06	4.05E-06	3.95E-06	2.04E-05	0.000664869	5.70E-06	4.39E-06	6.99E-06	8.17E-05	0.001330199	7.46E-06	6.23E-06	6.67E-06
Iceland-W	0.000175134	9.68E-06	8.15E-06	6.94E-06	1.30E-05	0.0001623	8.93E-06	7.79E-06	8.71E-06	1.59E-05	4.81E-05	9.71E-06	6.80E-06	8.84E-06	3.33E-05	0.000130184	9.98E-06	8.49E-06	7.42E-06	6.53E-06	1.97E-05	9.21E-06	7.68E-06	6.61E-06	4.07E-06	5.93E-05	5.65E-06	5.28E-06	7.72E-06	5.08E-06	0.000107856	5.92E-06	5.29E-06	5.10E-06	0.000725947	0.000583113	4.34E-06	5.29E-06	4.54E-06	2.11E-05	0.00046135	7.00E-06	5.03E-06	5.21E-06	6.57E-05	0.000887138	6.30E-06	5.05E-06	7.26E-06
Iceland-W	0.000201569	9.72E-06	9.33E-06	8.54E-06	1.69E-05	0.000166942	7.31E-06	9.14E-06	8.08E-06	1.67E-05	5.81E-05	7.84E-06	9.97E-06	7.86E-06	3.35E-05	0.000135184	7.88E-06	7.47E-06	1.16E-05	1.03E-05	2.81E-05	6.49E-06	9.50E-06	6.87E-06	3.62E-06	6.42E-05	5.40E-06	5.01E-06	6.24E-06	6.57E-06	0.000136774	4.86E-06	4.65E-06	6.43E-06	0.000630923	0.000684756	4.89E-06	6.60E-06	4.30E-06	2.21E-05	0.000536639	5.66E-06	5.97E-06	5.02E-06	7.52E-05	0.001032091	7.65E-06	5.33E-06	6.10E-06
Iceland-W	0.000203896	8.64E-06	1.04E-05	9.45E-06	1.53E-05	0.000173082	9.35E-06	7.89E-06	8.13E-06	1.88E-05	5.94E-05	7.91E-06	7.35E-06	8.25E-06	3.75E-05	0.000140237	9.31E-06	7.26E-06	7.54E-06	7.17E-06	2.33E-05	7.54E-06	8.18E-06	6.65E-06	3.71E-06	6.93E-05	6.26E-06	7.42E-06	6.64E-06	4.16E-06	0.000134421	5.91E-06	5.50E-06	4.74E-06	0.00057399	0.00067478	4.04E-06	5.47E-06	6.16E-06	1.73E-05	0.000525278	4.19E-06	4.43E-06	5.21E-06	6.32E-05	0.001004632	6.63E-06	4.69E-06	5.56E-06
Iceland-W	0.000207452	8.25E-06	9.94E-06	9.48E-06	2.06E-05	0.000181351	6.73E-06	8.99E-06	7.53E-06	2.07E-05	5.57E-05	8.48E-06	7.80E-06	7.66E-06	4.38E-05	0.000172299	9.56E-06	9.08E-06	9.09E-06	9.03E-06	2.23E-05	7.51E-06	5.98E-06	7.04E-06	3.40E-06	0.000101196	7.00E-06	3.92E-06	7.20E-06	6.32E-06	0.000154501	7.33E-06	4.53E-06	5.53E-06	0.000603428	0.000806224	4.12E-06	4.34E-06	5.84E-06	2.17E-05	0.000646086	4.84E-06	4.98E-06	4.49E-06	7.23E-05	0.001168151	6.45E-06	4.78E-06	5.94E-06
Iceland-W	0.000171805	6.97E-06	7.19E-06	8.10E-06	1.47E-05	0.000162142	6.15E-06	7.59E-06	8.12E-06	1.71E-05	4.98E-05	6.93E-06	6.77E-06	7.91E-06	3.86E-05	0.000144557	8.36E-06	7.33E-06	9.60E-06	5.73E-06	2.27E-05	7.33E-06	5.33E-06	5.65E-06	2.59E-06	7.48E-05	5.30E-06	6.04E-06	6.80E-06	4.53E-06	0.000114862	5.17E-06	4.92E-06	4.58E-06	0.000813628	0.000693901	5.08E-06	4.82E-06	2.57E-06	2.77E-05	0.000513264	5.75E-06	5.41E-06	5.94E-06	7.87E-05	0.000963787	4.35E-06	5.43E-06	4.65E-06
Iceland-W	0.000188412	8.94E-06	7.64E-06	8.26E-06	1.50E-05	0.000157177	8.62E-06	7.46E-06	7.45E-06	1.83E-05	5.57E-05	7.89E-06	8.36E-06	8.13E-06	3.99E-05	0.00015977	6.56E-06	9.29E-06	6.77E-06	6.09E-06	2.73E-05	7.12E-06	7.15E-06	6.32E-06	3.21E-06	8.61E-05	5.01E-06	5.42E-06	5.87E-06	3.73E-06	0.000119336	4.88E-06	4.31E-06	4.17E-06	0.000684441	0.000671127	5.06E-06	6.10E-06	2.75E-06	1.96E-05	0.000514293	4.66E-06	3.53E-06	5.85E-06	7.35E-05	0.001059726	5.25E-06	5.02E-06	4.66E-06
Iceland-W	0.000154791	7.31E-06	7.10E-06	7.05E-06	1.27E-05	0.000145177	7.32E-06	7.25E-06	6.66E-06	1.40E-05	5.32E-05	7.23E-06	7.43E-06	1.00E-05	3.43E-05	0.000138539	7.27E-06	7.33E-06	6.51E-06	6.37E-06	2.14E-05	7.33E-06	6.66E-06	5.14E-06	3.01E-06	5.10E-05	5.52E-06	6.11E-06	5.64E-06	5.06E-06	8.15E-05	5.39E-06	6.28E-06	5.65E-06	0.000775199	0.000485281	4.41E-06	4.39E-06	3.94E-06	2.47E-05	0.000391342	6.31E-06	6.28E-06	5.63E-06	7.13E-05	0.000825269	6.13E-06	6.65E-06	6.37E-06
Iceland-W	0.000155768	1.01E-05	9.68E-06	7.85E-06	1.05E-05	0.000138116	8.37E-06	8.67E-06	7.44E-06	1.55E-05	4.59E-05	7.21E-06	6.22E-06	7.83E-06	3.64E-05	0.000143483	8.24E-06	8.57E-06	7.42E-06	6.41E-06	1.24E-05	7.05E-06	7.13E-06	7.54E-06	2.66E-06	7.15E-05	6.56E-06	6.07E-06	6.13E-06	7.11E-06	0.000107342	4.80E-06	6.01E-06	4.97E-06	0.000525099	0.000561619	4.75E-06	3.47E-06	4.48E-06	1.86E-05	0.000425291	6.60E-06	3.80E-06	5.98E-06	5.63E-05	0.000917367	4.99E-06	4.70E-06	5.70E-06
Iceland-W	0.000177495	7.72E-06	9.48E-06	1.03E-05	1.39E-05	0.00015154	8.97E-06	8.86E-06	8.44E-06	1.85E-05	5.46E-05	8.24E-06	9.83E-06	1.26E-05	4.04E-05	0.000157016	9.47E-06	1.12E-05	8.21E-06	7.91E-06	1.71E-05	7.40E-06	6.68E-06	6.73E-06	3.93E-06	5.92E-05	7.01E-06	6.86E-06	7.59E-06	6.10E-06	0.000115442	6.13E-06	5.79E-06	5.34E-06	0.000586601	0.000568416	4.67E-06	5.05E-06	2.85E-06	1.79E-05	0.000453544	4.57E-06	4.44E-06	4.67E-06	5.74E-05	0.000966019	6.59E-06	6.18E-06	8.60E-06
Iceland-W	0.000191075	7.58E-06	9.48E-06	9.25E-06	1.56E-05	0.000168523	8.94E-06	8.30E-06	8.64E-06	1.82E-05	5.78E-05	8.76E-06	8.01E-06	7.91E-06	4.58E-05	0.000167647	9.84E-06	9.72E-06	8.83E-06	7.81E-06	2.62E-05	8.89E-06	8.12E-06	7.42E-06	5.37E-06	7.66E-05	8.28E-06	6.74E-06	6.75E-06	5.10E-06	0.000134404	8.01E-06	5.72E-06	4.96E-06	0.000705876	0.000616636	5.05E-06	5.81E-06	4.47E-06	2.33E-05	0.000517934	5.81E-06	5.77E-06	6.34E-06	8.27E-05	0.001062723	6.63E-06	5.16E-06	6.22E-06
Iceland-W	0.000198718	6.88E-06	7.22E-06	8.16E-06	1.46E-05	0.000163001	5.99E-06	9.80E-06	7.53E-06	1.75E-05	5.35E-05	8.78E-06	7.33E-06	6.10E-06	4.07E-05	0.000170075	9.69E-06	9.58E-06	7.74E-06	8.46E-06	1.81E-05	6.70E-06	7.16E-06	5.82E-06	3.41E-06	5.84E-05	5.73E-06	3.65E-06	6.58E-06	6.04E-06	0.000111268	6.65E-06	4.25E-06	5.54E-06	0.000788433	0.000562096	4.80E-06	3.58E-06	4.57E-06	2.24E-05	0.00045281	6.43E-06	3.97E-06	3.87E-06	7.97E-05	0.00091201	8.25E-06	5.61E-06	4.16E-06
Iceland-W	0.000254209	8.82E-06	1.14E-05	8.58E-06	1.75E-05	0.0001664	8.95E-06	1.02E-05	7.60E-06	1.78E-05	5.24E-05	9.17E-06	7.62E-06	8.26E-06	4.33E-05	0.000168034	1.01E-05	9.86E-06	8.98E-06	7.91E-06	1.65E-05	7.30E-06	8.42E-06	6.33E-06	2.98E-06	7.55E-05	6.81E-06	5.65E-06	4.89E-06	5.44E-06	0.000141023	5.58E-06	5.15E-06	5.41E-06	0.00096848	0.000643493	5.94E-06	3.47E-06	4.98E-06	3.16E-05	0.000545787	4.80E-06	6.22E-06	4.40E-06	0.000107024	0.001108427	5.61E-06	6.06E-06	5.25E-06
Iceland-W	0.000240746	7.42E-06	8.74E-06	8.72E-06	1.76E-05	0.000158542	9.58E-06	7.85E-06	7.63E-06	2.05E-05	5.48E-05	8.41E-06	6.98E-06	7.47E-06	4.18E-05	0.000166183	6.91E-06	8.99E-06	7.94E-06	7.53E-06	1.29E-05	8.05E-06	7.47E-06	5.13E-06	3.81E-06	5.06E-05	6.68E-06	5.62E-06	5.54E-06	5.19E-06	0.000111369	5.23E-06	4.57E-06	5.38E-06	0.000442106	0.000525821	5.09E-06	4.19E-06	4.07E-06	1.46E-05	0.000422677	4.24E-06	4.94E-06	4.96E-06	4.92E-05	0.000758024	5.86E-06	5.21E-06	5.45E-06
Iceland-W	0.000344156	1.12E-05	1.23E-05	9.93E-06	5.17E-05	0.000238253	1.13E-05	1.37E-05	9.71E-06	3.97E-05	8.82E-05	8.44E-06	1.09E-05	1.06E-05	6.46E-05	0.000239775	1.24E-05	1.03E-05	1.14E-05	1.78E-05	4.11E-05	8.66E-06	7.57E-06	9.85E-06	3.92E-06	0.000144844	8.99E-06	8.13E-06	7.72E-06	7.44E-06	0.000204246	6.29E-06	9.57E-06	8.09E-06	0.000665676	0.00101884	5.77E-06	5.49E-06	4.80E-06	2.57E-05	0.000950431	6.33E-06	4.60E-06	5.02E-06	0.00012973	0.00174813	6.44E-06	6.18E-06	7.66E-06
Iceland-W	0.00029725	1.23E-05	1.09E-05	1.06E-05	4.04E-05	0.000213018	1.11E-05	1.20E-05	1.20E-05	3.87E-05	7.69E-05	1.07E-05	1.09E-05	1.04E-05	5.54E-05	0.000212324	8.25E-06	1.07E-05	1.18E-05	1.71E-05	2.36E-05	9.98E-06	1.06E-05	1.02E-05	3.81E-06	1.00E-04	7.46E-06	8.90E-06	7.27E-06	8.29E-06	0.000177479	9.99E-06	7.10E-06	5.07E-06	0.000796653	0.000908189	4.99E-06	7.95E-06	3.82E-06	2.62E-05	0.000780689	9.43E-06	5.67E-06	7.04E-06	0.000128285	0.001356906	7.42E-06	8.25E-06	8.88E-06
Iceland-W	0.000252927	1.03E-05	9.97E-06	1.12E-05	3.86E-05	0.00018284	1.02E-05	9.78E-06	1.07E-05	3.56E-05	7.36E-05	7.87E-06	9.75E-06	9.57E-06	5.47E-05	0.000217022	9.77E-06	1.17E-05	1.03E-05	1.33E-05	1.76E-05	8.56E-06	8.30E-06	6.54E-06	2.97E-06	8.21E-05	6.25E-06	6.19E-06	8.46E-06	6.60E-06	0.000143282	7.99E-06	7.59E-06	5.98E-06	0.000614555	0.00085218	4.00E-06	6.02E-06	4.83E-06	2.20E-05	0.000632881	7.41E-06	6.28E-06	5.96E-06	9.09E-05	0.001213552	7.48E-06	6.39E-06	8.26E-06
Iceland-W	0.000290448	9.08E-06	1.18E-05	8.92E-06	2.39E-05	0.000159926	9.82E-06	1.12E-05	9.45E-06	2.42E-05	6.30E-05	7.22E-06	1.10E-05	1.02E-05	4.30E-05	0.000163268	8.94E-06	1.01E-05	1.38E-05	8.19E-06	2.63E-05	9.11E-06	9.70E-06	8.66E-06	2.76E-06	5.23E-05	9.90E-06	6.59E-06	8.94E-06	5.04E-06	0.000108874	7.05E-06	7.59E-06	5.13E-06	0.000655505	0.00054377	5.73E-06	7.04E-06	5.48E-06	2.15E-05	0.000515568	5.83E-06	7.14E-06	6.18E-06	7.45E-05	0.001015197	5.70E-06	7.99E-06	7.48E-06
Iceland-W	0.000302338	8.83E-06	9.92E-06	1.06E-05	1.89E-05	0.000157391	9.05E-06	1.19E-05	1.06E-05	2.40E-05	5.01E-05	9.27E-06	7.87E-06	9.67E-06	4.01E-05	0.000139279	9.74E-06	9.23E-06	9.28E-06	8.29E-06	1.53E-05	9.12E-06	8.49E-06	7.79E-06	3.06E-06	4.30E-05	8.29E-06	7.87E-06	7.64E-06	6.12E-06	0.000102135	5.41E-06	5.58E-06	5.23E-06	0.000565847	0.000503553	5.88E-06	5.60E-06	4.54E-06	1.92E-05	0.000445567	5.45E-06	5.75E-06	6.47E-06	6.03E-05	0.000783437	6.54E-06	5.27E-06	7.08E-06
Iceland-W	0.000492605	1.26E-05	9.65E-06	1.23E-05	2.57E-05	0.000197936	9.84E-06	1.01E-05	9.14E-06	2.51E-05	6.95E-05	1.08E-05	9.43E-06	8.82E-06	3.89E-05	0.000141628	1.14E-05	9.11E-06	1.04E-05	7.46E-06	1.84E-05	9.25E-06	8.35E-06	7.12E-06	4.63E-06	4.18E-05	7.51E-06	7.01E-06	8.21E-06	7.96E-06	0.000127012	7.64E-06	5.85E-06	6.57E-06	0.000545146	0.000491469	5.15E-06	4.76E-06	7.45E-06	1.76E-05	0.000534127	6.82E-06	4.44E-06	5.80E-06	5.62E-05	0.000980045	6.24E-06	6.28E-06	6.02E-06
Iceland-W	0.000715853	1.10E-05	1.22E-05	1.26E-05	3.38E-05	0.000298158	1.04E-05	1.35E-05	1.22E-05	2.65E-05	7.30E-05	9.33E-06	6.90E-06	1.12E-05	4.79E-05	0.000158584	1.26E-05	1.01E-05	1.24E-05	1.24E-05	1.31E-05	8.11E-06	8.24E-06	1.00E-05	3.52E-06	5.85E-05	6.78E-06	6.04E-06	7.83E-06	6.37E-06	0.000179743	6.59E-06	6.15E-06	5.34E-06	0.00041252	0.000676811	4.77E-06	4.87E-06	5.81E-06	1.64E-05	0.000793838	6.75E-06	6.05E-06	5.61E-06	5.66E-05	0.001205978	8.27E-06	6.46E-06	4.79E-06
Iceland-W	0.000211287	9.90E-06	9.76E-06	1.25E-05	1.48E-05	0.000146565	1.34E-05	1.09E-05	1.13E-05	1.50E-05	4.60E-05	7.38E-06	9.17E-06	9.65E-06	3.16E-05	0.000105208	1.13E-05	1.18E-05	1.00E-05	6.61E-06	1.41E-05	1.12E-05	9.54E-06	9.11E-06	6.59E-06	5.45E-05	1.03E-05	8.07E-06	7.26E-06	5.70E-06	0.000120302	1.19E-05	6.75E-06	6.28E-06	0.00050286	0.000545123	4.02E-06	5.52E-06	4.91E-06	1.72E-05	0.000490419	8.18E-06	6.66E-06	6.57E-06	6.26E-05	0.001054749	9.97E-06	7.91E-06	8.78E-06
Iceland-W	0.000196361	7.20E-06	6.22E-06	7.90E-06	1.60E-05	0.000162137	6.86E-06	6.65E-06	6.76E-06	1.84E-05	5.94E-05	6.77E-06	5.56E-06	7.68E-06	3.12E-05	0.000132797	6.76E-06	8.16E-06	7.07E-06	5.68E-06	1.30E-05	7.13E-06	5.87E-06	6.64E-06	3.49E-06	3.79E-05	4.72E-06	5.67E-06	5.20E-06	4.38E-06	0.000103648	5.64E-06	5.61E-06	4.67E-06	0.000416936	0.00053644	3.60E-06	2.42E-06	3.84E-06	1.28E-05	0.000477242	4.29E-06	5.04E-06	6.08E-06	4.74E-05	0.000891593	6.09E-06	3.99E-06	6.13E-06
Iceland-W	0.000236614	8.53E-06	9.79E-06	7.25E-06	2.38E-05	0.000178913	9.48E-06	9.78E-06	8.81E-06	2.51E-05	6.47E-05	7.38E-06	9.73E-06	7.97E-06	4.16E-05	0.000173577	9.16E-06	8.51E-06	1.02E-05	5.47E-06	1.78E-05	6.65E-06	5.44E-06	6.95E-06	3.42E-06	8.41E-05	7.00E-06	4.98E-06	5.98E-06	4.77E-06	0.000148441	6.63E-06	5.69E-06	4.30E-06	0.000732937	0.000722351	6.41E-06	4.79E-06	3.95E-06	2.49E-05	0.00064444	6.77E-06	5.35E-06	4.48E-06	8.72E-05	0.001429252	4.81E-06	5.86E-06	6.60E-06
Iceland-W	0.000173867	6.86E-06	7.64E-06	6.21E-06	1.28E-05	0.000133342	6.95E-06	8.52E-06	6.09E-06	1.12E-05	4.07E-05	5.65E-06	6.18E-06	6.27E-06	2.81E-05	0.000106635	7.09E-06	7.77E-06	7.05E-06	4.34E-06	8.38E-06	6.17E-06	7.12E-06	4.71E-06	2.93E-06	4.76E-05	5.35E-06	4.91E-06	5.49E-06	3.89E-06	0.000112027	6.24E-06	4.23E-06	5.08E-06	0.000558113	0.000526954	5.18E-06	5.44E-06	3.79E-06	1.83E-05	0.000460741	4.59E-06	4.98E-06	4.80E-06	5.57E-05	0.000974737	4.64E-06	4.49E-06	4.92E-06
Iceland-W	0.000186399	9.79E-06	1.05E-05	7.80E-06	1.38E-05	0.00013869	9.11E-06	8.47E-06	7.68E-06	1.28E-05	5.21E-05	1.01E-05	6.75E-06	9.17E-06	3.52E-05	0.000124183	8.32E-06	8.39E-06	7.15E-06	6.50E-06	2.00E-05	7.08E-06	5.95E-06	5.52E-06	2.86E-06	6.83E-05	5.22E-06	6.53E-06	6.60E-06	5.12E-06	0.000123451	5.76E-06	6.89E-06	4.19E-06	0.000679004	0.000522916	4.49E-06	3.89E-06	4.56E-06	2.40E-05	0.000515724	6.44E-06	5.62E-06	4.69E-06	7.57E-05	0.001152604	5.66E-06	5.66E-06	6.19E-06
Iceland-W	0.00024896	6.59E-06	6.89E-06	5.84E-06	1.72E-05	0.000184632	8.04E-06	9.43E-06	7.17E-06	1.54E-05	6.53E-05	8.12E-06	8.11E-06	9.44E-06	3.82E-05	0.00014404	8.82E-06	7.07E-06	8.97E-06	6.91E-06	2.24E-05	5.94E-06	6.31E-06	6.49E-06	1.70E-06	6.00E-05	6.39E-06	4.49E-06	5.48E-06	3.05E-06	0.000146657	5.56E-06	4.72E-06	5.30E-06	0.000693799	0.000661665	4.50E-06	4.27E-06	3.10E-06	2.22E-05	0.000577296	4.35E-06	4.72E-06	4.35E-06	7.26E-05	0.001269107	4.20E-06	5.75E-06	6.49E-06
Iceland-W	0.000182284	6.92E-06	8.22E-06	6.76E-06	1.58E-05	0.000126383	7.61E-06	5.87E-06	5.63E-06	1.34E-05	4.02E-05	6.45E-06	7.30E-06	7.90E-06	3.32E-05	0.000120137	7.06E-06	7.17E-06	7.21E-06	5.15E-06	1.31E-05	8.23E-06	7.16E-06	5.27E-06	2.49E-06	4.29E-05	5.20E-06	5.17E-06	4.23E-06	3.64E-06	0.000100556	2.97E-06	4.17E-06	5.64E-06	0.000513936	0.000453234	3.77E-06	4.63E-06	4.77E-06	1.59E-05	0.000424267	5.91E-06	3.94E-06	5.72E-06	5.00E-05	0.000858829	5.47E-06	5.41E-06	5.64E-06
Iceland-W	0.00025057	9.42E-06	8.54E-06	8.52E-06	1.81E-05	0.000157242	6.91E-06	6.54E-06	7.28E-06	1.43E-05	5.70E-05	8.32E-06	7.75E-06	8.35E-06	3.74E-05	0.000129387	8.40E-06	7.35E-06	7.20E-06	6.99E-06	1.08E-05	4.74E-06	5.51E-06	6.31E-06	2.61E-06	5.01E-05	6.18E-06	6.32E-06	4.73E-06	5.20E-06	0.000133626	6.71E-06	5.16E-06	5.25E-06	0.00055188	0.000468084	4.58E-06	3.23E-06	3.87E-06	1.81E-05	0.000519412	4.55E-06	5.73E-06	6.52E-06	5.76E-05	0.001014281	6.13E-06	6.01E-06	5.38E-06
Iceland-W	0.000245609	9.84E-06	9.63E-06	8.00E-06	1.54E-05	0.000152867	8.11E-06	8.53E-06	7.20E-06	1.62E-05	4.96E-05	7.51E-06	6.72E-06	7.37E-06	3.76E-05	0.000145653	8.48E-06	8.26E-06	8.61E-06	6.34E-06	1.05E-05	6.92E-06	7.26E-06	7.50E-06	3.50E-06	3.51E-05	4.62E-06	5.16E-06	6.33E-06	5.13E-06	0.000125929	4.22E-06	5.69E-06	4.67E-06	0.000596809	0.000467658	4.74E-06	3.27E-06	4.05E-06	1.93E-05	0.000477423	5.66E-06	4.59E-06	3.55E-06	5.82E-05	0.000926476	7.24E-06	4.48E-06	4.55E-06
Iceland-W	0.000360508	8.87E-06	1.11E-05	1.01E-05	2.53E-05	0.00018778	9.44E-06	9.09E-06	9.57E-06	2.30E-05	6.87E-05	8.72E-06	7.66E-06	9.60E-06	4.37E-05	0.000155283	1.06E-05	9.56E-06	9.45E-06	1.09E-05	2.44E-05	9.14E-06	7.85E-06	7.93E-06	3.62E-06	4.81E-05	8.06E-06	7.39E-06	7.01E-06	5.17E-06	0.000144483	6.98E-06	5.91E-06	5.09E-06	0.000764539	0.00047566	5.42E-06	5.49E-06	4.23E-06	2.43E-05	0.000567714	4.87E-06	4.53E-06	5.96E-06	9.27E-05	0.001100108	6.65E-06	5.64E-06	6.07E-06
Iceland-W	0.000537301	9.92E-06	1.12E-05	1.24E-05	2.94E-05	0.00023806	1.05E-05	1.18E-05	1.09E-05	2.83E-05	7.57E-05	9.01E-06	1.01E-05	8.62E-06	5.24E-05	0.000182445	1.21E-05	9.40E-06	1.09E-05	1.04E-05	2.56E-05	6.70E-06	8.91E-06	8.23E-06	3.15E-06	5.89E-05	8.71E-06	5.64E-06	7.78E-06	4.69E-06	0.000196319	5.42E-06	6.76E-06	7.27E-06	0.000686873	0.000560438	6.23E-06	4.67E-06	5.26E-06	2.09E-05	0.000745232	4.72E-06	4.18E-06	4.47E-06	0.000104437	0.001384431	7.65E-06	5.88E-06	6.97E-06
Iceland-W	0.000582408	9.61E-06	9.97E-06	1.13E-05	3.77E-05	0.000237842	1.20E-05	9.53E-06	7.41E-06	3.49E-05	7.38E-05	9.02E-06	1.10E-05	1.16E-05	5.24E-05	0.00017832	1.11E-05	1.05E-05	1.07E-05	1.23E-05	1.82E-05	1.13E-05	1.09E-05	8.86E-06	3.87E-06	6.23E-05	8.22E-06	7.91E-06	6.97E-06	4.98E-06	0.000153548	7.91E-06	7.21E-06	6.04E-06	0.000786875	0.000475569	5.73E-06	4.89E-06	4.44E-06	2.57E-05	0.000635205	5.22E-06	5.32E-06	7.27E-06	0.000105217	0.001170653	6.69E-06	5.95E-06	7.04E-06
Iceland-W	0.000502716	1.07E-05	1.20E-05	7.74E-06	4.10E-05	0.000222924	9.35E-06	1.08E-05	1.02E-05	3.64E-05	8.26E-05	7.16E-06	9.49E-06	8.45E-06	4.87E-05	0.00016973	1.15E-05	9.10E-06	1.00E-05	1.06E-05	2.56E-05	1.13E-05	7.94E-06	8.47E-06	4.35E-06	5.02E-05	6.05E-06	7.08E-06	5.57E-06	7.20E-06	0.000136421	6.34E-06	5.61E-06	5.48E-06	0.000499457	0.00049976	4.76E-06	4.61E-06	3.90E-06	1.69E-05	0.000560847	5.86E-06	5.25E-06	6.57E-06	5.94E-05	0.000965557	6.86E-06	6.51E-06	4.92E-06
Iceland-W	0.000308493	7.40E-06	8.82E-06	1.01E-05	2.08E-05	0.000192495	7.75E-06	9.92E-06	8.39E-06	2.47E-05	6.02E-05	9.07E-06	8.62E-06	8.90E-06	3.33E-05	0.000117789	9.86E-06	8.17E-06	7.17E-06	1.32E-05	2.51E-05	7.10E-06	6.47E-06	6.17E-06	2.73E-06	0.000102834	5.36E-06	5.31E-06	5.92E-06	6.49E-06	0.000180586	5.70E-06	4.27E-06	5.95E-06	0.000679595	0.000719982	3.60E-06	4.27E-06	4.68E-06	2.06E-05	0.000671682	6.21E-06	5.85E-06	3.93E-06	8.15E-05	0.001463193	5.76E-06	6.12E-06	5.50E-06
Iceland-W	0.000267181	7.69E-06	8.15E-06	6.38E-06	2.38E-05	0.000181405	7.49E-06	6.86E-06	6.21E-06	2.28E-05	4.94E-05	6.30E-06	6.97E-06	6.21E-06	3.58E-05	0.000131502	7.81E-06	7.15E-06	6.23E-06	1.05E-05	2.13E-05	5.26E-06	6.43E-06	5.75E-06	4.22E-06	7.05E-05	4.79E-06	6.15E-06	6.31E-06	7.61E-06	0.000187401	4.78E-06	6.44E-06	4.57E-06	0.000525662	0.000697215	4.70E-06	4.49E-06	4.43E-06	1.50E-05	0.000668301	3.80E-06	5.23E-06	3.12E-06	6.12E-05	0.001342977	4.21E-06	5.78E-06	4.83E-06
Iceland-W	0.00031954	7.76E-06	7.54E-06	9.21E-06	2.61E-05	0.000208801	6.39E-06	7.53E-06	6.41E-06	2.38E-05	7.96E-05	6.25E-06	6.79E-06	6.21E-06	4.14E-05	0.00016997	5.18E-06	7.64E-06	6.84E-06	1.12E-05	2.52E-05	6.74E-06	5.97E-06	6.87E-06	4.13E-06	7.68E-05	6.27E-06	4.24E-06	5.31E-06	4.93E-06	0.000182255	4.72E-06	3.88E-06	5.18E-06	0.000710412	0.00078353	5.79E-06	5.10E-06	5.36E-06	2.36E-05	0.000709493	4.83E-06	3.95E-06	5.93E-06	8.04E-05	0.001400719	4.74E-06	4.24E-06	4.31E-06
Iceland-W	0.000281156	6.91E-06	6.98E-06	8.12E-06	2.23E-05	0.000191979	9.43E-06	1.15E-05	7.59E-06	2.45E-05	6.91E-05	8.43E-06	7.69E-06	6.51E-06	4.10E-05	0.000170081	9.68E-06	7.77E-06	7.48E-06	9.75E-06	2.24E-05	8.69E-06	5.85E-06	6.06E-06	2.31E-06	9.12E-05	5.54E-06	4.32E-06	4.23E-06	6.56E-06	0.000159998	5.23E-06	5.34E-06	5.41E-06	0.000844526	0.000731343	4.97E-06	4.05E-06	2.84E-06	2.49E-05	0.000639391	5.04E-06	5.52E-06	5.34E-06	9.61E-05	0.001348731	5.54E-06	5.40E-06	5.40E-06
Iceland-W	0.00028572	9.25E-06	9.84E-06	9.01E-06	3.04E-05	0.000211156	9.16E-06	7.09E-06	1.09E-05	3.33E-05	6.90E-05	9.77E-06	8.72E-06	8.27E-06	4.70E-05	0.000187737	9.65E-06	8.77E-06	9.31E-06	1.47E-05	2.85E-05	1.06E-05	9.35E-06	9.08E-06	2.89E-06	0.000103668	6.16E-06	6.01E-06	6.68E-06	4.40E-06	0.000175282	6.09E-06	6.29E-06	5.93E-06	0.000880496	0.000788964	6.04E-06	4.02E-06	4.85E-06	2.53E-05	0.000715305	6.68E-06	5.69E-06	4.61E-06	0.000127765	0.001579817	6.67E-06	6.70E-06	6.30E-06
Iceland-W	0.000200555	9.46E-06	7.88E-06	7.17E-06	1.65E-05	0.000145174	9.26E-06	8.55E-06	9.78E-06	2.03E-05	4.18E-05	7.38E-06	6.72E-06	7.20E-06	3.64E-05	0.000148129	7.72E-06	7.48E-06	8.33E-06	8.54E-06	1.57E-05	7.93E-06	7.55E-06	5.61E-06	4.07E-06	9.08E-05	6.87E-06	6.67E-06	6.85E-06	3.64E-06	0.000122906	5.41E-06	6.32E-06	6.10E-06	0.00052149	0.000612554	4.77E-06	6.37E-06	4.69E-06	1.83E-05	0.00056793	5.88E-06	4.08E-06	5.79E-06	8.20E-05	0.001196735	5.97E-06	4.49E-06	4.94E-06
Iceland-W	0.000247489	9.96E-06	1.03E-05	9.94E-06	1.87E-05	0.000166559	1.03E-05	8.36E-06	1.14E-05	1.93E-05	5.24E-05	7.89E-06	8.23E-06	8.46E-06	3.94E-05	0.000153486	8.89E-06	6.47E-06	9.61E-06	9.99E-06	2.19E-05	9.03E-06	9.08E-06	8.48E-06	4.25E-06	0.000116674	5.58E-06	7.52E-06	4.71E-06	4.48E-06	0.000161938	6.57E-06	5.33E-06	4.86E-06	0.000798105	0.000650708	6.12E-06	4.69E-06	5.95E-06	2.43E-05	0.000633862	4.65E-06	6.84E-06	4.98E-06	0.000102129	0.001505729	4.92E-06	4.38E-06	7.69E-06
Iceland-W	0.000191725	9.79E-06	8.11E-06	1.01E-05	1.66E-05	0.000132787	8.31E-06	9.19E-06	7.14E-06	2.07E-05	5.65E-05	7.23E-06	7.24E-06	9.22E-06	3.56E-05	0.000155401	8.93E-06	1.24E-05	9.24E-06	6.80E-06	1.63E-05	9.44E-06	7.24E-06	5.95E-06	2.87E-06	6.17E-05	7.62E-06	5.35E-06	4.93E-06	4.95E-06	0.000105705	6.21E-06	4.89E-06	3.98E-06	0.000725017	0.000484181	3.15E-06	4.40E-06	5.16E-06	2.16E-05	0.000449794	6.38E-06	7.24E-06	5.80E-06	7.41E-05	0.001123095	6.83E-06	4.83E-06	5.25E-06
Iceland-W	0.000264703	7.15E-06	7.44E-06	1.03E-05	1.80E-05	0.00016734	6.50E-06	7.99E-06	6.67E-06	2.09E-05	6.73E-05	7.91E-06	8.57E-06	8.53E-06	4.23E-05	0.000176354	1.10E-05	7.21E-06	6.66E-06	9.41E-06	1.71E-05	6.19E-06	6.79E-06	6.72E-06	2.15E-06	9.38E-05	5.96E-06	4.66E-06	4.99E-06	4.87E-06	0.000145255	5.83E-06	6.47E-06	4.87E-06	0.000709534	0.000641098	4.21E-06	3.56E-06	4.39E-06	2.31E-05	0.000578009	5.43E-06	5.07E-06	3.34E-06	9.11E-05	0.001342884	4.53E-06	5.55E-06	4.53E-06
Iceland-W	0.000200555	9.46E-06	7.88E-06	7.17E-06	1.65E-05	0.000145174	9.26E-06	8.55E-06	9.78E-06	2.03E-05	4.18E-05	7.38E-06	6.72E-06	7.20E-06	3.64E-05	0.000148129	7.72E-06	7.48E-06	8.33E-06	8.54E-06	1.57E-05	7.93E-06	7.55E-06	5.61E-06	4.07E-06	9.08E-05	6.87E-06	6.67E-06	6.85E-06	3.64E-06	0.000122906	5.41E-06	6.32E-06	6.10E-06	0.00052149	0.000612554	4.77E-06	6.37E-06	4.69E-06	1.83E-05	0.00056793	5.88E-06	4.08E-06	5.79E-06	8.20E-05	0.001196735	5.97E-06	4.49E-06	4.94E-06
Iceland-W	0.000247489	9.96E-06	1.03E-05	9.94E-06	1.87E-05	0.000166559	1.03E-05	8.36E-06	1.14E-05	1.93E-05	5.24E-05	7.89E-06	8.23E-06	8.46E-06	3.94E-05	0.000153486	8.89E-06	6.47E-06	9.61E-06	9.99E-06	2.19E-05	9.03E-06	9.08E-06	8.48E-06	4.25E-06	0.000116674	5.58E-06	7.52E-06	4.71E-06	4.48E-06	0.000161938	6.57E-06	5.33E-06	4.86E-06	0.000798105	0.000650708	6.12E-06	4.69E-06	5.95E-06	2.43E-05	0.000633862	4.65E-06	6.84E-06	4.98E-06	0.000102129	0.001505729	4.92E-06	4.38E-06	7.69E-06
Iceland-W	0.000191725	9.79E-06	8.11E-06	1.01E-05	1.66E-05	0.000132787	8.31E-06	9.19E-06	7.14E-06	2.07E-05	5.65E-05	7.23E-06	7.24E-06	9.22E-06	3.56E-05	0.000155401	8.93E-06	1.24E-05	9.24E-06	6.80E-06	1.63E-05	9.44E-06	7.24E-06	5.95E-06	2.87E-06	6.17E-05	7.62E-06	5.35E-06	4.93E-06	4.95E-06	0.000105705	6.21E-06	4.89E-06	3.98E-06	0.000725017	0.000484181	3.15E-06	4.40E-06	5.16E-06	2.16E-05	0.000449794	6.38E-06	7.24E-06	5.80E-06	7.41E-05	0.001123095	6.83E-06	4.83E-06	5.25E-06
Iceland-W	0.000264703	7.15E-06	7.44E-06	1.03E-05	1.80E-05	0.00016734	6.50E-06	7.99E-06	6.67E-06	2.09E-05	6.73E-05	7.91E-06	8.57E-06	8.53E-06	4.23E-05	0.000176354	1.10E-05	7.21E-06	6.66E-06	9.41E-06	1.71E-05	6.19E-06	6.79E-06	6.72E-06	2.15E-06	9.38E-05	5.96E-06	4.66E-06	4.99E-06	4.87E-06	0.000145255	5.83E-06	6.47E-06	4.87E-06	0.000709534	0.000641098	4.21E-06	3.56E-06	4.39E-06	2.31E-05	0.000578009	5.43E-06	5.07E-06	3.34E-06	9.11E-05	0.001342884	4.53E-06	5.55E-06	4.53E-06
Iceland-F	0.000162227	1.34E-05	1.52E-05	1.58E-05	2.32E-05	0.000119723	1.66E-05	1.61E-05	1.46E-05	3.30E-05	3.86E-05	1.88E-05	1.56E-05	1.32E-05	3.05E-05	8.65E-05	1.71E-05	1.83E-05	1.13E-05	1.58E-05	2.60E-05	1.41E-05	1.08E-05	1.22E-05	8.15E-06	6.92E-05	1.26E-05	7.54E-06	1.29E-05	9.78E-06	0.000123099	9.15E-06	8.56E-06	9.99E-06	0.000493659	0.000526447	9.85E-06	8.47E-06	9.74E-06	2.22E-05	0.000411914	9.00E-06	1.13E-05	9.90E-06	8.35E-05	0.000892333	9.19E-06	1.24E-05	1.18E-05
Iceland-F	0.000171111	1.33E-05	1.13E-05	1.31E-05	1.90E-05	0.000108507	9.99E-06	1.02E-05	9.07E-06	2.18E-05	3.22E-05	1.33E-05	1.47E-05	1.34E-05	2.98E-05	7.48E-05	1.13E-05	1.36E-05	1.09E-05	1.37E-05	2.92E-05	1.09E-05	8.08E-06	1.21E-05	8.80E-06	7.86E-05	9.50E-06	8.73E-06	1.01E-05	9.71E-06	0.000134331	1.29E-05	1.09E-05	1.01E-05	0.000473397	0.000543226	6.58E-06	9.84E-06	6.79E-06	1.73E-05	0.000448374	8.90E-06	1.33E-05	7.17E-06	6.73E-05	0.000919867	8.87E-06	1.11E-05	1.03E-05
Iceland-F	0.000313314	8.76E-06	1.08E-05	1.01E-05	2.91E-05	0.000210435	8.04E-06	1.07E-05	9.83E-06	2.68E-05	5.14E-05	9.54E-06	8.43E-06	6.48E-06	4.03E-05	9.94E-05	9.63E-06	1.07E-05	9.05E-06	1.19E-05	3.43E-05	9.00E-06	5.50E-06	8.02E-06	4.95E-06	0.000123959	8.61E-06	8.39E-06	7.80E-06	7.12E-06	0.000251072	6.72E-06	6.00E-06	6.82E-06	0.000507174	0.001001141	6.07E-06	5.35E-06	5.08E-06	1.64E-05	0.000810279	7.82E-06	6.94E-06	6.01E-06	9.25E-05	0.00132847	6.35E-06	6.53E-06	4.99E-06
Iceland-F	0.000244095	1.23E-05	1.08E-05	1.33E-05	2.04E-05	0.000157455	7.19E-06	1.17E-05	7.67E-06	2.31E-05	4.81E-05	9.19E-06	1.15E-05	1.04E-05	3.72E-05	0.000104186	1.05E-05	1.32E-05	9.25E-06	1.30E-05	3.21E-05	9.36E-06	8.42E-06	8.14E-06	4.64E-06	0.000105582	9.74E-06	6.67E-06	7.64E-06	7.18E-06	0.000200872	7.00E-06	7.09E-06	8.81E-06	0.000566032	0.00081128	6.50E-06	5.98E-06	4.49E-06	2.35E-05	0.000647448	6.52E-06	7.09E-06	8.77E-06	9.68E-05	0.001171895	7.24E-06	6.78E-06	8.39E-06
Iceland-F	0.000257694	9.87E-06	1.25E-05	1.18E-05	2.64E-05	0.00016572	8.81E-06	1.01E-05	9.84E-06	2.62E-05	5.06E-05	1.15E-05	1.03E-05	9.30E-06	4.61E-05	0.000117923	1.20E-05	9.80E-06	9.90E-06	1.12E-05	3.32E-05	1.09E-05	8.50E-06	8.92E-06	6.74E-06	0.000104925	8.46E-06	7.58E-06	1.14E-05	6.30E-06	0.00022485	6.70E-06	6.46E-06	7.92E-06	0.000592212	0.000833439	5.79E-06	5.64E-06	5.33E-06	2.23E-05	0.000715042	8.40E-06	7.36E-06	7.15E-06	0.000114659	0.001213827	8.13E-06	5.13E-06	5.31E-06
Iceland-F	0.000224022	1.18E-05	1.03E-05	1.02E-05	2.07E-05	0.000143537	1.08E-05	7.50E-06	1.10E-05	3.20E-05	4.65E-05	1.24E-05	1.19E-05	9.82E-06	4.16E-05	0.000125673	1.12E-05	1.12E-05	1.31E-05	1.57E-05	2.90E-05	7.47E-06	1.09E-05	6.54E-06	6.13E-06	9.59E-05	9.46E-06	1.09E-05	1.10E-05	9.19E-06	0.000175912	7.54E-06	1.09E-05	9.15E-06	0.000480198	0.000778838	8.81E-06	7.06E-06	8.66E-06	1.85E-05	0.000580121	8.05E-06	1.05E-05	1.00E-05	9.14E-05	0.001015562	8.98E-06	9.66E-06	1.01E-05
Iceland-F	0.000310523	7.05E-06	1.18E-05	9.05E-06	3.25E-05	0.000192614	1.01E-05	9.57E-06	1.02E-05	2.64E-05	5.44E-05	1.00E-05	1.05E-05	1.09E-05	5.29E-05	0.000135733	1.13E-05	1.44E-05	1.07E-05	1.63E-05	4.99E-05	1.20E-05	7.95E-06	9.26E-06	4.67E-06	0.000169451	7.49E-06	6.18E-06	9.24E-06	6.27E-06	0.000267888	6.52E-06	5.26E-06	6.11E-06	0.000433413	0.001030836	7.37E-06	7.87E-06	7.12E-06	1.94E-05	0.000881016	7.37E-06	6.88E-06	5.68E-06	0.000104531	0.001463972	9.97E-06	6.94E-06	7.11E-06
Iceland-F	0.000282565	9.22E-06	8.19E-06	1.03E-05	2.34E-05	0.000177677	8.79E-06	1.08E-05	8.42E-06	2.93E-05	4.93E-05	1.08E-05	1.15E-05	1.12E-05	4.56E-05	0.000120147	7.90E-06	1.08E-05	1.13E-05	1.22E-05	3.45E-05	6.11E-06	9.20E-06	7.84E-06	6.90E-06	0.000112224	5.73E-06	7.86E-06	5.87E-06	6.68E-06	0.000218152	4.89E-06	5.61E-06	5.53E-06	0.000527164	0.000830698	6.51E-06	5.49E-06	3.95E-06	1.87E-05	0.000703002	4.85E-06	3.77E-06	8.96E-06	8.66E-05	0.001201631	7.50E-06	8.99E-06	6.51E-06
Iceland-F	0.000315492	1.32E-05	1.34E-05	1.26E-05	2.96E-05	0.000186246	1.34E-05	1.02E-05	1.37E-05	3.13E-05	4.84E-05	8.77E-06	1.06E-05	1.03E-05	5.84E-05	0.000140206	1.24E-05	1.08E-05	1.22E-05	1.67E-05	4.61E-05	1.29E-05	1.48E-05	8.70E-06	6.58E-06	0.000139785	9.67E-06	7.84E-06	9.63E-06	9.34E-06	0.000243881	8.97E-06	8.37E-06	6.51E-06	0.000594258	0.000879256	5.78E-06	5.63E-06	5.61E-06	2.12E-05	0.000823735	9.13E-06	6.95E-06	9.37E-06	0.000137636	0.001408605	6.34E-06	7.13E-06	9.90E-06
Iceland-F	0.0003967	9.52E-06	6.88E-06	9.33E-06	3.98E-05	0.000249994	8.80E-06	1.18E-05	9.00E-06	3.34E-05	6.33E-05	1.20E-05	1.08E-05	8.76E-06	6.43E-05	0.000139328	1.15E-05	9.72E-06	8.95E-06	1.64E-05	5.92E-05	1.06E-05	6.87E-06	1.01E-05	5.39E-06	0.00016857	7.59E-06	8.90E-06	7.64E-06	8.03E-06	0.000335808	9.87E-06	6.13E-06	5.20E-06	0.00049324	0.00120632	7.46E-06	5.76E-06	7.82E-06	1.95E-05	0.001075974	6.11E-06	6.43E-06	6.87E-06	0.00013009	0.001721627	7.79E-06	7.51E-06	6.48E-06
Iceland-F	0.00032988	1.08E-05	1.31E-05	9.72E-06	3.37E-05	0.000170368	1.12E-05	1.41E-05	1.13E-05	3.13E-05	4.80E-05	1.11E-05	1.23E-05	1.05E-05	4.98E-05	0.000135647	1.36E-05	1.20E-05	9.76E-06	1.57E-05	3.90E-05	1.37E-05	7.93E-06	9.88E-06	8.82E-06	0.000145653	1.02E-05	7.24E-06	9.34E-06	8.33E-06	0.000228632	1.13E-05	7.13E-06	6.80E-06	0.000278927	0.00088809	8.60E-06	5.66E-06	7.29E-06	1.29E-05	0.000779017	8.06E-06	7.65E-06	6.49E-06	7.07E-05	0.001379233	8.64E-06	7.30E-06	7.37E-06
Iceland-F	0.000479221	1.06E-05	9.54E-06	1.09E-05	3.67E-05	0.000235956	1.29E-05	1.03E-05	7.75E-06	3.35E-05	5.82E-05	1.00E-05	8.36E-06	1.05E-05	5.47E-05	0.000114349	1.02E-05	9.18E-06	9.75E-06	1.85E-05	5.34E-05	8.88E-06	6.68E-06	9.68E-06	8.96E-06	0.000163669	8.41E-06	7.81E-06	6.90E-06	7.20E-06	0.000308454	7.36E-06	5.53E-06	6.90E-06	0.000433313	0.001160998	5.44E-06	3.54E-06	5.60E-06	1.77E-05	0.000999954	7.20E-06	7.05E-06	6.58E-06	9.44E-05	0.001657673	9.33E-06	6.83E-06	7.34E-06
Iceland-F	0.000400999	1.17E-05	1.09E-05	1.23E-05	2.92E-05	0.00018341	7.81E-06	1.05E-05	8.27E-06	2.75E-05	4.52E-05	1.22E-05	8.84E-06	1.02E-05	5.22E-05	0.000130015	1.19E-05	9.57E-06	1.24E-05	1.44E-05	4.36E-05	9.89E-06	9.97E-06	7.06E-06	8.67E-06	0.000177013	6.90E-06	7.43E-06	7.41E-06	7.48E-06	0.00025452	8.54E-06	8.74E-06	8.88E-06	0.000359402	0.001008987	5.33E-06	6.77E-06	6.78E-06	1.53E-05	0.000854565	8.97E-06	5.80E-06	7.84E-06	9.60E-05	0.001481722	7.13E-06	1.03E-05	6.58E-06
Iceland-F	0.000378	1.24E-05	1.27E-05	1.18E-05	2.38E-05	0.000191203	1.19E-05	1.06E-05	9.32E-06	2.57E-05	5.20E-05	9.74E-06	1.28E-05	1.04E-05	5.30E-05	0.000117176	1.28E-05	1.18E-05	1.14E-05	1.56E-05	5.63E-05	1.03E-05	8.62E-06	9.14E-06	5.44E-06	0.000197884	1.09E-05	6.09E-06	7.34E-06	7.72E-06	0.000289795	6.84E-06	7.11E-06	7.95E-06	0.000515852	0.001031011	5.43E-06	6.40E-06	5.92E-06	2.21E-05	0.000922399	6.75E-06	6.13E-06	5.10E-06	0.000139765	0.001618265	6.99E-06	8.48E-06	5.55E-06
Iceland-F	0.000541078	1.02E-05	1.01E-05	1.28E-05	3.51E-05	0.000240707	1.17E-05	1.33E-05	1.01E-05	2.79E-05	6.47E-05	9.88E-06	1.22E-05	1.16E-05	6.02E-05	0.000119212	1.34E-05	1.02E-05	1.02E-05	1.90E-05	6.16E-05	1.04E-05	7.60E-06	8.63E-06	7.06E-06	0.0001825	7.86E-06	8.26E-06	8.32E-06	1.00E-05	0.00033843	7.24E-06	7.11E-06	6.22E-06	0.000534049	0.001143259	5.47E-06	4.74E-06	6.23E-06	1.90E-05	0.001081218	6.83E-06	8.54E-06	8.16E-06	0.000117179	0.001750151	7.49E-06	7.41E-06	7.51E-06
Iceland-F	0.00053783	7.12E-06	8.77E-06	1.00E-05	3.85E-05	0.00025021	9.60E-06	1.04E-05	1.01E-05	3.23E-05	6.25E-05	1.16E-05	1.04E-05	1.03E-05	4.99E-05	0.000104801	7.49E-06	1.05E-05	8.09E-06	1.20E-05	4.46E-05	9.63E-06	8.08E-06	8.02E-06	5.60E-06	0.000115316	7.79E-06	6.32E-06	7.63E-06	6.89E-06	0.000307164	5.67E-06	5.38E-06	5.15E-06	0.000354985	0.001094085	5.15E-06	5.58E-06	4.92E-06	1.31E-05	0.001076115	5.64E-06	6.62E-06	5.72E-06	8.05E-05	0.001738402	4.40E-06	7.13E-06	4.78E-06
Iceland-F	0.000677129	8.71E-06	1.12E-05	7.77E-06	4.58E-05	0.00028543	7.45E-06	8.95E-06	1.13E-05	3.42E-05	6.90E-05	1.11E-05	1.06E-05	9.84E-06	6.04E-05	0.000122315	9.84E-06	9.08E-06	8.97E-06	1.51E-05	7.84E-05	1.02E-05	8.79E-06	7.21E-06	5.97E-06	0.000193953	8.32E-06	7.52E-06	7.48E-06	8.37E-06	0.000400503	7.23E-06	5.05E-06	6.99E-06	0.00054593	0.00130754	6.08E-06	4.30E-06	4.69E-06	2.38E-05	0.001282191	8.17E-06	7.03E-06	8.14E-06	0.000121481	0.002032831	8.38E-06	7.87E-06	7.52E-06
Iceland-F	0.000490818	1.16E-05	1.26E-05	1.03E-05	4.28E-05	0.000230698	1.03E-05	1.14E-05	9.39E-06	3.69E-05	5.90E-05	1.03E-05	1.28E-05	1.30E-05	5.00E-05	0.000105242	1.33E-05	1.21E-05	1.36E-05	1.11E-05	3.00E-05	8.22E-06	9.46E-06	7.22E-06	6.50E-06	7.86E-05	8.90E-06	1.08E-05	1.02E-05	7.74E-06	0.000209707	5.65E-06	6.40E-06	7.01E-06	0.000574549	0.000898685	5.85E-06	6.43E-06	6.78E-06	2.28E-05	0.000797889	5.82E-06	9.88E-06	6.46E-06	9.46E-05	0.001226907	7.03E-06	7.66E-06	7.46E-06
Iceland-F	0.000833279	8.60E-06	1.05E-05	1.16E-05	5.26E-05	0.000349419	1.17E-05	1.24E-05	9.98E-06	3.29E-05	7.74E-05	1.31E-05	8.29E-06	1.03E-05	5.63E-05	9.29E-05	1.04E-05	1.11E-05	8.28E-06	1.67E-05	5.83E-05	1.02E-05	8.28E-06	6.18E-06	6.30E-06	0.000154944	8.45E-06	8.48E-06	7.82E-06	6.56E-06	0.000344793	8.00E-06	6.34E-06	6.20E-06	0.000611543	0.001214186	6.49E-06	3.55E-06	5.28E-06	2.31E-05	0.00123262	7.55E-06	6.51E-06	9.13E-06	0.000143807	0.001875814	6.58E-06	6.52E-06	6.75E-06
Iceland-F	0.0003843	1.10E-05	1.29E-05	1.10E-05	2.99E-05	0.000152632	1.22E-05	9.93E-06	1.08E-05	3.00E-05	3.83E-05	1.17E-05	1.20E-05	1.05E-05	5.21E-05	0.000124089	9.61E-06	1.31E-05	1.06E-05	1.49E-05	4.31E-05	9.93E-06	1.01E-05	6.85E-06	7.59E-06	0.00015151	8.91E-06	8.97E-06	1.10E-05	7.75E-06	0.000168768	7.59E-06	5.60E-06	5.84E-06	0.000216191	0.000678125	8.30E-06	7.52E-06	6.48E-06	9.30E-06	0.000673041	6.77E-06	7.42E-06	7.84E-06	7.29E-05	0.001335432	6.83E-06	6.40E-06	8.21E-06
Iceland-F	0.000348073	1.15E-05	6.09E-06	9.78E-06	2.61E-05	0.000188051	1.03E-05	1.11E-05	8.52E-06	2.30E-05	4.96E-05	1.05E-05	7.57E-06	8.02E-06	3.83E-05	8.62E-05	1.01E-05	1.16E-05	6.77E-06	1.31E-05	5.26E-05	5.99E-06	9.62E-06	6.25E-06	4.80E-06	0.000216369	9.12E-06	6.30E-06	6.24E-06	5.25E-06	0.000380186	9.85E-06	5.70E-06	5.15E-06	0.000243295	0.001349679	5.50E-06	5.60E-06	4.78E-06	9.52E-06	0.001159781	6.95E-06	7.41E-06	6.87E-06	5.72E-05	0.00196497	6.29E-06	1.02E-05	7.26E-06
Iceland-F	0.000269782	1.02E-05	9.74E-06	1.06E-05	2.37E-05	0.00015638	1.18E-05	9.43E-06	1.02E-05	2.46E-05	5.02E-05	1.32E-05	1.20E-05	1.21E-05	4.27E-05	0.000109378	1.07E-05	8.99E-06	9.82E-06	1.69E-05	6.11E-05	1.21E-05	7.49E-06	8.32E-06	4.79E-06	0.000230627	7.70E-06	9.42E-06	1.01E-05	7.00E-06	0.000350175	8.51E-06	9.02E-06	6.78E-06	0.00054692	0.001291971	5.79E-06	6.82E-06	8.05E-06	2.23E-05	0.00103993	6.16E-06	8.42E-06	7.87E-06	0.000117034	0.001885193	6.40E-06	6.22E-06	9.31E-06
Iceland-F	0.000300852	8.68E-06	1.03E-05	1.06E-05	2.56E-05	0.000195672	8.11E-06	1.07E-05	9.39E-06	1.92E-05	5.93E-05	9.73E-06	9.28E-06	7.61E-06	4.35E-05	0.000106198	7.34E-06	9.05E-06	7.70E-06	1.24E-05	5.34E-05	8.85E-06	8.07E-06	7.45E-06	4.82E-06	0.000201751	8.07E-06	7.23E-06	6.43E-06	5.58E-06	0.000338135	6.27E-06	8.25E-06	5.74E-06	0.000669281	0.001348445	4.76E-06	5.25E-06	6.69E-06	2.26E-05	0.001053423	6.63E-06	5.28E-06	4.86E-06	0.000120287	0.001856553	4.45E-06	6.01E-06	5.24E-06
Iceland-F	0.00027148	8.63E-06	1.36E-05	8.96E-06	2.24E-05	0.000165092	1.05E-05	8.89E-06	1.03E-05	2.00E-05	5.02E-05	1.10E-05	1.18E-05	9.81E-06	4.45E-05	0.000114225	1.06E-05	1.29E-05	8.96E-06	1.35E-05	5.09E-05	8.93E-06	1.05E-05	9.38E-06	6.10E-06	0.000193956	8.28E-06	5.86E-06	8.54E-06	7.82E-06	0.000297821	7.47E-06	7.25E-06	5.88E-06	0.000535991	0.001123186	5.22E-06	5.75E-06	4.16E-06	2.00E-05	0.000902854	6.83E-06	6.91E-06	5.45E-06	0.000102843	0.001692819	4.91E-06	6.56E-06	7.12E-06
Iceland-F	0.000316001	6.96E-06	9.14E-06	9.07E-06	2.98E-05	0.000203402	9.49E-06	1.00E-05	9.46E-06	2.71E-05	6.52E-05	1.04E-05	8.96E-06	7.82E-06	5.60E-05	0.00015054	8.79E-06	9.96E-06	7.90E-06	1.45E-05	5.90E-05	8.68E-06	6.62E-06	7.48E-06	4.13E-06	0.000188726	7.27E-06	4.60E-06	7.07E-06	7.85E-06	0.000346561	6.21E-06	8.73E-06	7.30E-06	0.000451704	0.001455672	7.44E-06	5.61E-06	4.37E-06	1.58E-05	0.001064401	5.34E-06	5.83E-06	5.17E-06	9.54E-05	0.001896372	8.17E-06	7.55E-06	6.64E-06
Iceland-F	0.00024764	9.41E-06	8.84E-06	1.04E-05	2.37E-05	0.00014968	1.49E-05	1.23E-05	1.18E-05	1.94E-05	4.81E-05	9.05E-06	1.36E-05	9.33E-06	5.30E-05	0.00014069	1.33E-05	1.26E-05	1.38E-05	1.28E-05	5.30E-05	8.31E-06	1.23E-05	1.08E-05	6.42E-06	0.000190387	9.38E-06	9.05E-06	8.06E-06	7.25E-06	0.000257439	9.34E-06	5.74E-06	8.25E-06	0.000786758	0.001077001	6.18E-06	6.22E-06	5.68E-06	3.02E-05	0.000860851	6.23E-06	7.45E-06	8.77E-06	0.000134234	0.001655364	7.34E-06	5.86E-06	7.42E-06
Iceland-F	0.000291378	9.34E-06	8.48E-06	9.02E-06	2.56E-05	0.000186206	9.48E-06	1.00E-05	7.87E-06	2.43E-05	5.24E-05	6.77E-06	7.74E-06	6.84E-06	5.22E-05	0.000131897	7.15E-06	9.21E-06	8.71E-06	1.07E-05	4.14E-05	6.67E-06	8.44E-06	6.82E-06	4.48E-06	0.000185447	6.29E-06	5.92E-06	6.24E-06	7.21E-06	0.000303823	7.30E-06	6.23E-06	6.15E-06	0.000564877	0.001256255	2.98E-06	4.57E-06	6.06E-06	1.78E-05	0.000976902	5.12E-06	4.67E-06	6.31E-06	0.000100878	0.001731487	6.29E-06	6.34E-06	6.44E-06
Iceland-F	0.000310527	9.45E-06	1.06E-05	8.04E-06	2.60E-05	0.000197237	9.34E-06	8.76E-06	7.93E-06	2.26E-05	5.80E-05	8.66E-06	9.35E-06	6.76E-06	5.28E-05	0.000139072	7.84E-06	8.68E-06	1.04E-05	1.33E-05	4.79E-05	7.55E-06	6.67E-06	6.80E-06	5.40E-06	0.000181775	8.61E-06	5.50E-06	4.80E-06	4.66E-06	0.000284201	5.30E-06	5.59E-06	6.23E-06	0.000824452	0.001238595	5.17E-06	5.48E-06	5.18E-06	2.55E-05	0.000967837	6.16E-06	6.07E-06	5.89E-06	0.000149784	0.001751617	6.69E-06	5.17E-06	6.02E-06
Iceland-F	0.000231791	8.03E-06	1.03E-05	8.47E-06	2.54E-05	0.000158917	7.01E-06	9.21E-06	1.07E-05	2.60E-05	5.02E-05	8.87E-06	1.06E-05	1.08E-05	5.63E-05	0.000165396	1.09E-05	1.07E-05	1.19E-05	1.39E-05	3.94E-05	9.81E-06	9.21E-06	1.02E-05	6.95E-06	0.000156896	6.64E-06	7.40E-06	7.79E-06	5.78E-06	0.000255314	6.04E-06	5.28E-06	6.65E-06	0.000530985	0.00119022	5.50E-06	5.62E-06	4.48E-06	1.92E-05	0.000838675	7.39E-06	6.81E-06	5.99E-06	8.92E-05	0.001567463	6.00E-06	7.24E-06	6.13E-06
Iceland-F	0.000325021	1.17E-05	1.13E-05	9.39E-06	4.03E-05	0.000193038	1.00E-05	1.08E-05	1.11E-05	3.34E-05	5.15E-05	1.14E-05	1.19E-05	1.16E-05	6.36E-05	0.00016278	1.31E-05	1.06E-05	1.06E-05	1.77E-05	5.64E-05	7.67E-06	1.08E-05	8.32E-06	6.27E-06	0.000227585	7.45E-06	7.54E-06	8.12E-06	6.06E-06	0.000313614	6.09E-06	7.38E-06	6.17E-06	0.000596518	0.001249527	6.23E-06	5.37E-06	4.84E-06	2.20E-05	0.001020426	7.02E-06	6.73E-06	4.26E-06	0.000137371	0.001857151	7.12E-06	8.11E-06	6.34E-06
Iceland-F	0.00026397	1.23E-05	9.91E-06	1.27E-05	2.09E-05	0.000150979	1.02E-05	1.10E-05	1.23E-05	2.82E-05	5.27E-05	1.11E-05	1.23E-05	1.10E-05	5.88E-05	0.000158054	1.48E-05	1.15E-05	1.14E-05	1.72E-05	4.85E-05	1.23E-05	9.82E-06	1.08E-05	5.53E-06	0.000178664	8.17E-06	7.92E-06	1.02E-05	6.31E-06	0.00025296	6.95E-06	6.34E-06	6.84E-06	0.000493215	0.000994501	5.49E-06	5.47E-06	5.90E-06	2.07E-05	0.000779226	7.24E-06	5.43E-06	6.91E-06	0.000122696	0.001555867	5.11E-06	7.49E-06	7.97E-06
Iceland-F	0.000255485	9.13E-06	9.93E-06	9.97E-06	4.02E-05	0.000164651	8.77E-06	9.12E-06	1.11E-05	3.50E-05	6.07E-05	9.83E-06	8.24E-06	1.07E-05	5.71E-05	0.000168022	7.99E-06	7.95E-06	8.87E-06	1.36E-05	3.41E-05	1.06E-05	8.79E-06	9.94E-06	8.54E-06	0.000110602	6.62E-06	7.01E-06	8.94E-06	6.67E-06	0.000180351	5.80E-06	6.30E-06	5.32E-06	0.000332965	0.001047897	6.32E-06	4.96E-06	5.18E-06	1.39E-05	0.000719141	4.96E-06	5.51E-06	5.35E-06	7.45E-05	0.001262332	5.89E-06	7.87E-06	6.49E-06
Iceland-F	0.000240655	9.68E-06	9.38E-06	8.60E-06	3.36E-05	0.000149209	8.80E-06	1.08E-05	7.88E-06	3.40E-05	5.05E-05	8.69E-06	8.21E-06	8.38E-06	5.43E-05	0.000171251	1.19E-05	1.05E-05	8.98E-06	1.18E-05	2.57E-05	8.32E-06	8.81E-06	6.52E-06	5.76E-06	9.33E-05	5.95E-06	7.79E-06	6.74E-06	7.43E-06	0.000168079	4.93E-06	6.15E-06	7.17E-06	0.000376428	0.000943255	6.10E-06	4.72E-06	6.84E-06	1.49E-05	0.000637841	7.58E-06	6.34E-06	7.68E-06	7.78E-05	0.001162576	9.07E-06	5.72E-06	7.37E-06
Iceland-F	0.000244576	1.31E-05	9.29E-06	1.08E-05	3.53E-05	0.000147008	1.17E-05	1.39E-05	1.17E-05	3.78E-05	5.78E-05	1.38E-05	8.18E-06	9.03E-06	6.26E-05	0.000176369	1.51E-05	9.06E-06	9.51E-06	1.53E-05	2.70E-05	1.25E-05	1.15E-05	8.88E-06	1.06E-05	9.28E-05	8.81E-06	9.81E-06	1.06E-05	9.00E-06	0.000150627	8.67E-06	6.84E-06	7.23E-06	0.00061542	0.000730074	5.15E-06	5.76E-06	6.39E-06	2.22E-05	0.000576412	8.69E-06	6.66E-06	8.29E-06	0.00011699	0.001101757	8.05E-06	6.27E-06	5.18E-06
Iceland-F	0.000291598	1.30E-05	1.33E-05	1.11E-05	4.33E-05	0.000159591	1.22E-05	1.26E-05	1.13E-05	4.42E-05	5.55E-05	1.52E-05	1.20E-05	1.25E-05	6.90E-05	0.00020863	1.30E-05	1.32E-05	1.23E-05	1.90E-05	2.82E-05	1.22E-05	9.88E-06	1.09E-05	5.22E-06	9.04E-05	1.04E-05	8.01E-06	9.62E-06	7.42E-06	0.00016669	8.42E-06	6.10E-06	4.85E-06	0.000395296	0.000674008	7.30E-06	6.70E-06	3.44E-06	1.57E-05	0.000622259	8.73E-06	6.14E-06	7.13E-06	7.76E-05	0.00118732	8.15E-06	8.94E-06	7.29E-06
Iceland-F	0.000249461	1.14E-05	9.60E-06	1.18E-05	4.69E-05	0.000141681	1.00E-05	1.16E-05	8.73E-06	3.93E-05	5.21E-05	1.01E-05	1.20E-05	1.18E-05	5.67E-05	0.000168684	1.19E-05	1.13E-05	1.03E-05	1.02E-05	1.76E-05	9.80E-06	9.17E-06	8.40E-06	5.15E-06	4.89E-05	6.89E-06	7.65E-06	9.43E-06	7.89E-06	0.000123543	9.29E-06	7.81E-06	7.64E-06	0.000307236	0.000585392	4.41E-06	3.93E-06	5.45E-06	1.23E-05	0.000468572	7.11E-06	7.28E-06	4.97E-06	5.09E-05	0.000839518	8.77E-06	6.86E-06	5.72E-06
Iceland-F	0.00034159	1.14E-05	1.10E-05	1.10E-05	2.96E-05	0.000202265	9.02E-06	1.39E-05	8.88E-06	2.81E-05	6.85E-05	1.11E-05	1.13E-05	1.36E-05	4.62E-05	0.000126366	1.06E-05	9.56E-06	1.06E-05	9.53E-06	5.18E-05	1.07E-05	1.04E-05	1.28E-05	4.62E-06	0.000136362	8.36E-06	9.38E-06	8.11E-06	8.40E-06	0.000249199	8.75E-06	6.08E-06	8.03E-06	0.000653494	0.000937373	6.25E-06	6.86E-06	9.65E-06	2.48E-05	0.000825209	7.43E-06	7.09E-06	1.03E-05	0.000121338	0.001526633	7.12E-06	6.22E-06	8.37E-06
Iceland-F	0.000308898	1.08E-05	1.09E-05	1.32E-05	2.91E-05	0.000190684	9.54E-06	1.10E-05	1.17E-05	2.92E-05	5.41E-05	1.14E-05	9.05E-06	9.30E-06	4.98E-05	0.000130226	1.09E-05	9.73E-06	1.09E-05	1.46E-05	3.60E-05	1.15E-05	1.03E-05	9.04E-06	7.34E-06	0.000120607	6.31E-06	8.67E-06	7.96E-06	8.48E-06	0.000249934	7.31E-06	7.08E-06	8.58E-06	0.000643778	0.001025312	7.74E-06	7.63E-06	5.08E-06	2.15E-05	0.000789387	7.39E-06	8.06E-06	8.79E-06	0.000118551	0.00141284	8.94E-06	8.96E-06	7.82E-06
Iceland-F	0.000244087	1.27E-05	1.10E-05	1.13E-05	2.08E-05	0.000158594	1.10E-05	1.04E-05	9.60E-06	2.35E-05	5.29E-05	9.21E-06	8.47E-06	7.74E-06	4.24E-05	0.000142499	1.12E-05	9.08E-06	1.32E-05	1.31E-05	3.92E-05	9.97E-06	5.63E-06	7.38E-06	5.19E-06	0.000119932	6.52E-06	7.07E-06	7.34E-06	4.97E-06	0.00022843	7.03E-06	9.33E-06	7.02E-06	0.00080028	0.000942064	8.49E-06	5.36E-06	6.84E-06	2.57E-05	0.000735504	6.98E-06	4.84E-06	8.76E-06	0.000112356	0.001356396	9.58E-06	6.54E-06	7.19E-06
Iceland-F	0.000349672	6.57E-06	9.92E-06	1.10E-05	3.36E-05	0.000210264	9.27E-06	1.11E-05	8.98E-06	2.84E-05	5.25E-05	9.74E-06	1.10E-05	9.17E-06	4.92E-05	0.000140359	1.25E-05	1.26E-05	1.09E-05	1.42E-05	3.71E-05	8.16E-06	7.60E-06	8.18E-06	5.44E-06	0.00010663	6.18E-06	8.93E-06	8.65E-06	5.28E-06	0.000264515	5.77E-06	7.53E-06	6.43E-06	0.000673277	0.001155346	5.32E-06	7.66E-06	6.14E-06	2.06E-05	0.000914101	4.87E-06	6.61E-06	7.51E-06	0.000111059	0.001490095	7.00E-06	7.43E-06	7.35E-06
Iceland-F	0.00035638	8.05E-06	8.29E-06	8.54E-06	3.01E-05	0.000215828	7.76E-06	1.25E-05	6.66E-06	2.51E-05	6.54E-05	8.42E-06	9.50E-06	7.89E-06	5.05E-05	0.000144523	1.35E-05	7.80E-06	9.01E-06	1.25E-05	4.87E-05	9.62E-06	7.67E-06	8.33E-06	4.86E-06	0.000166447	6.93E-06	5.63E-06	7.80E-06	4.23E-06	0.000295045	7.22E-06	6.58E-06	4.37E-06	0.000577025	0.001292713	4.63E-06	3.92E-06	5.44E-06	2.27E-05	0.000972108	8.55E-06	7.40E-06	5.94E-06	0.000159942	0.001659431	5.89E-06	7.75E-06	9.39E-06
Iceland-F	0.000315202	1.05E-05	9.54E-06	1.40E-05	2.48E-05	0.000190973	9.29E-06	7.70E-06	1.06E-05	2.42E-05	7.23E-05	7.96E-06	8.97E-06	1.13E-05	4.93E-05	0.000151452	1.08E-05	9.39E-06	9.15E-06	1.03E-05	5.49E-05	9.59E-06	1.04E-05	7.11E-06	4.77E-06	0.000133272	6.99E-06	5.41E-06	9.06E-06	7.73E-06	0.000234487	7.39E-06	7.60E-06	5.52E-06	0.000939176	0.000921455	5.95E-06	6.28E-06	4.92E-06	3.07E-05	0.000769517	5.48E-06	6.23E-06	5.85E-06	0.000173498	0.001470878	6.76E-06	7.70E-06	7.63E-06
Iceland-F	0.000364111	1.26E-05	8.91E-06	8.01E-06	3.52E-05	0.00021571	8.33E-06	1.03E-05	8.33E-06	2.89E-05	6.67E-05	9.48E-06	1.05E-05	1.05E-05	5.77E-05	0.000161206	1.09E-05	8.89E-06	1.02E-05	9.42E-06	5.38E-05	9.93E-06	7.74E-06	4.71E-06	3.35E-06	0.000149602	6.50E-06	5.68E-06	6.11E-06	8.01E-06	0.000293749	5.31E-06	5.77E-06	6.28E-06	0.000652369	0.001236414	4.62E-06	5.92E-06	5.00E-06	2.40E-05	0.000922522	7.41E-06	5.79E-06	5.30E-06	0.000136306	0.001613588	6.84E-06	8.41E-06	7.54E-06
Iceland-F	0.000337382	1.11E-05	9.57E-06	1.10E-05	3.44E-05	0.000196059	1.02E-05	9.49E-06	1.08E-05	3.27E-05	5.79E-05	9.50E-06	8.59E-06	9.79E-06	6.32E-05	0.000171603	1.17E-05	8.11E-06	9.83E-06	1.41E-05	4.49E-05	9.68E-06	8.49E-06	7.74E-06	6.18E-06	0.00016162	7.91E-06	8.21E-06	6.79E-06	6.49E-06	0.000281419	4.55E-06	4.66E-06	8.46E-06	0.000581453	0.001112276	4.47E-06	4.53E-06	5.20E-06	2.30E-05	0.000902851	3.67E-06	7.08E-06	7.69E-06	0.000113791	0.001582963	5.18E-06	8.03E-06	7.18E-06
Iceland-F	0.000344451	8.35E-06	9.24E-06	9.64E-06	3.69E-05	0.000215509	9.06E-06	9.75E-06	1.06E-05	3.02E-05	6.27E-05	1.26E-05	9.38E-06	9.50E-06	6.38E-05	0.000182331	1.23E-05	1.01E-05	9.26E-06	1.30E-05	4.55E-05	1.06E-05	8.76E-06	8.21E-06	5.89E-06	0.000153173	7.06E-06	9.21E-06	8.57E-06	7.36E-06	0.000291005	5.76E-06	5.75E-06	5.36E-06	0.000535847	0.001344459	5.89E-06	4.94E-06	5.80E-06	1.96E-05	0.000918978	5.57E-06	5.88E-06	7.49E-06	0.000127633	0.001628842	8.14E-06	5.71E-06	9.52E-06
Iceland-F	0.000308331	8.43E-06	1.07E-05	1.07E-05	3.13E-05	0.0001835	1.15E-05	9.56E-06	1.16E-05	3.06E-05	5.91E-05	9.86E-06	1.24E-05	1.07E-05	6.09E-05	0.000176708	9.82E-06	1.10E-05	1.20E-05	1.46E-05	4.44E-05	1.00E-05	9.15E-06	9.57E-06	5.92E-06	0.000130394	7.92E-06	8.42E-06	8.09E-06	6.19E-06	0.000249699	6.37E-06	6.40E-06	6.14E-06	0.000651301	0.001062614	6.07E-06	6.89E-06	5.13E-06	2.68E-05	0.000799256	7.39E-06	6.78E-06	6.30E-06	0.000135709	0.001423706	7.01E-06	5.79E-06	7.67E-06
Iceland-F	0.000312336	8.78E-06	1.04E-05	1.11E-05	3.48E-05	0.000192608	1.02E-05	7.70E-06	7.80E-06	3.16E-05	5.75E-05	1.15E-05	8.56E-06	1.02E-05	6.29E-05	0.000180564	8.42E-06	7.99E-06	1.00E-05	1.32E-05	3.27E-05	1.04E-05	1.03E-05	8.18E-06	5.79E-06	0.000111609	7.44E-06	7.25E-06	7.32E-06	7.71E-06	0.000218199	7.17E-06	4.63E-06	5.09E-06	0.000592627	0.001033216	5.15E-06	5.58E-06	5.22E-06	2.08E-05	0.000735075	4.62E-06	4.80E-06	6.57E-06	0.00012046	0.001309402	8.75E-06	7.28E-06	9.01E-06
Iceland-F	0.000352894	9.80E-06	1.01E-05	1.36E-05	4.30E-05	0.00021668	1.18E-05	1.05E-05	7.87E-06	3.28E-05	6.09E-05	1.15E-05	1.02E-05	8.98E-06	6.65E-05	0.000196678	9.37E-06	1.02E-05	8.62E-06	1.64E-05	4.02E-05	8.52E-06	1.07E-05	7.65E-06	5.81E-06	0.000146942	1.02E-05	7.59E-06	7.57E-06	7.41E-06	0.000218746	6.28E-06	5.20E-06	6.74E-06	0.000372145	0.001053831	5.86E-06	4.05E-06	4.56E-06	1.38E-05	0.000816674	6.22E-06	4.74E-06	7.33E-06	0.000101718	0.00142982	7.56E-06	5.37E-06	5.26E-06
Iceland-F	0.000315202	1.05E-05	9.54E-06	1.40E-05	2.48E-05	0.000190973	9.29E-06	7.70E-06	1.06E-05	2.42E-05	7.23E-05	7.96E-06	8.97E-06	1.13E-05	4.93E-05	0.000151452	1.08E-05	9.39E-06	9.15E-06	1.03E-05	5.49E-05	9.59E-06	1.04E-05	7.11E-06	4.77E-06	0.000133272	6.99E-06	5.41E-06	9.06E-06	7.73E-06	0.000234487	7.39E-06	7.60E-06	5.52E-06	0.000939176	0.000921455	5.95E-06	6.28E-06	4.92E-06	3.07E-05	0.000769517	5.48E-06	6.23E-06	5.85E-06	0.000173498	0.001470878	6.76E-06	7.70E-06	7.63E-06
Iceland-F	0.000364111	1.26E-05	8.91E-06	8.01E-06	3.52E-05	0.00021571	8.33E-06	1.03E-05	8.33E-06	2.89E-05	6.67E-05	9.48E-06	1.05E-05	1.05E-05	5.77E-05	0.000161206	1.09E-05	8.89E-06	1.02E-05	9.42E-06	5.38E-05	9.93E-06	7.74E-06	4.71E-06	3.35E-06	0.000149602	6.50E-06	5.68E-06	6.11E-06	8.01E-06	0.000293749	5.31E-06	5.77E-06	6.28E-06	0.000652369	0.001236414	4.62E-06	5.92E-06	5.00E-06	2.40E-05	0.000922522	7.41E-06	5.79E-06	5.30E-06	0.000136306	0.001613588	6.84E-06	8.41E-06	7.54E-06
Iceland-F	0.000337382	1.11E-05	9.57E-06	1.10E-05	3.44E-05	0.000196059	1.02E-05	9.49E-06	1.08E-05	3.27E-05	5.79E-05	9.50E-06	8.59E-06	9.79E-06	6.32E-05	0.000171603	1.17E-05	8.11E-06	9.83E-06	1.41E-05	4.49E-05	9.68E-06	8.49E-06	7.74E-06	6.18E-06	0.00016162	7.91E-06	8.21E-06	6.79E-06	6.49E-06	0.000281419	4.55E-06	4.66E-06	8.46E-06	0.000581453	0.001112276	4.47E-06	4.53E-06	5.20E-06	2.30E-05	0.000902851	3.67E-06	7.08E-06	7.69E-06	0.000113791	0.001582963	5.18E-06	8.03E-06	7.18E-06
Iceland-F	0.000344451	8.35E-06	9.24E-06	9.64E-06	3.69E-05	0.000215509	9.06E-06	9.75E-06	1.06E-05	3.02E-05	6.27E-05	1.26E-05	9.38E-06	9.50E-06	6.38E-05	0.000182331	1.23E-05	1.01E-05	9.26E-06	1.30E-05	4.55E-05	1.06E-05	8.76E-06	8.21E-06	5.89E-06	0.000153173	7.06E-06	9.21E-06	8.57E-06	7.36E-06	0.000291005	5.76E-06	5.75E-06	5.36E-06	0.000535847	0.001344459	5.89E-06	4.94E-06	5.80E-06	1.96E-05	0.000918978	5.57E-06	5.88E-06	7.49E-06	0.000127633	0.001628842	8.14E-06	5.71E-06	9.52E-06
Iceland-F	0.000308331	8.43E-06	1.07E-05	1.07E-05	3.13E-05	0.0001835	1.15E-05	9.56E-06	1.16E-05	3.06E-05	5.91E-05	9.86E-06	1.24E-05	1.07E-05	6.09E-05	0.000176708	9.82E-06	1.10E-05	1.20E-05	1.46E-05	4.44E-05	1.00E-05	9.15E-06	9.57E-06	5.92E-06	0.000130394	7.92E-06	8.42E-06	8.09E-06	6.19E-06	0.000249699	6.37E-06	6.40E-06	6.14E-06	0.000651301	0.001062614	6.07E-06	6.89E-06	5.13E-06	2.68E-05	0.000799256	7.39E-06	6.78E-06	6.30E-06	0.000135709	0.001423706	7.01E-06	5.79E-06	7.67E-06
Iceland-F	0.000312336	8.78E-06	1.04E-05	1.11E-05	3.48E-05	0.000192608	1.02E-05	7.70E-06	7.80E-06	3.16E-05	5.75E-05	1.15E-05	8.56E-06	1.02E-05	6.29E-05	0.000180564	8.42E-06	7.99E-06	1.00E-05	1.32E-05	3.27E-05	1.04E-05	1.03E-05	8.18E-06	5.79E-06	0.000111609	7.44E-06	7.25E-06	7.32E-06	7.71E-06	0.000218199	7.17E-06	4.63E-06	5.09E-06	0.000592627	0.001033216	5.15E-06	5.58E-06	5.22E-06	2.08E-05	0.000735075	4.62E-06	4.80E-06	6.57E-06	0.00012046	0.001309402	8.75E-06	7.28E-06	9.01E-06
Iceland-F	0.000352894	9.80E-06	1.01E-05	1.36E-05	4.30E-05	0.00021668	1.18E-05	1.05E-05	7.87E-06	3.28E-05	6.09E-05	1.15E-05	1.02E-05	8.98E-06	6.65E-05	0.000196678	9.37E-06	1.02E-05	8.62E-06	1.64E-05	4.02E-05	8.52E-06	1.07E-05	7.65E-06	5.81E-06	0.000146942	1.02E-05	7.59E-06	7.57E-06	7.41E-06	0.000218746	6.28E-06	5.20E-06	6.74E-06	0.000372145	0.001053831	5.86E-06	4.05E-06	4.56E-06	1.38E-05	0.000816674	6.22E-06	4.74E-06	7.33E-06	0.000101718	0.00142982	7.56E-06	5.37E-06	5.26E-06
[truncated: 5,000 more columns]
