# Supplementary material for: Data fusion and multivariate analysis for food authenticity analysis
Source: Nat Commun. 2023 Jun 8;14:3309. doi: 10.1038/s41467-023-38382-z (PMC10250487; doi:10.1038/s41467-023-38382-z)
Supplement: Supplementary file 3 — Source Data [file 41467_2023_38382_MOESM3_ESM.zip › Source Data.xlsx]

## Sheet: Figure 2(a)
Class	128.1	239.1	277.3	279.3	281.3	301.3	327.3	337.3
Alaska	0.00416978	0.0163839	0.000728722	0.00317261	0.0186859	0.011233	0.0203071	0.00510703
Alaska	0.00271414	0.0136923	0.000840436	0.00348983	0.0227547	0.0127139	0.0222954	0.00760807
Alaska	0.00275309	0.0134345	0.000844396	0.00348966	0.0236627	0.0157906	0.0259217	0.00757848
Alaska	0.00291674	0.0156041	0.000750627	0.00326742	0.0209073	0.0138052	0.0273158	0.0066293
Alaska	0.00373091	0.0173704	0.000588782	0.00283101	0.0157915	0.00988467	0.0178702	0.00494218
Alaska	0.00306883	0.0173273	0.000638365	0.00299685	0.0181189	0.0125915	0.0252257	0.00526618
Alaska	0.00354719	0.0148337	0.00071369	0.00307544	0.0161236	0.0107598	0.019004	0.00770371
Alaska	0.00276588	0.0149356	0.000657489	0.00308439	0.016539	0.0117967	0.0239822	0.00879587
Alaska	0.00340901	0.0168175	0.000750893	0.00312646	0.0162811	0.0107417	0.0179521	0.0077261
Alaska	0.00207679	0.0147771	0.000623418	0.00312895	0.0170609	0.013774	0.0341104	0.00772595
Alaska	0.0024406	0.0165856	0.000747286	0.0033461	0.0189956	0.0135481	0.0302715	0.01003
Alaska	0.00209223	0.0144577	0.000716487	0.00334531	0.0197721	0.0135791	0.0315884	0.0105332
Alaska	0.00237014	0.015869	0.000708054	0.00318811	0.0132728	0.0103995	0.0322593	0.00596354
Alaska	0.00369288	0.0156583	0.000814769	0.00341293	0.0140583	0.00914092	0.0263611	0.00807814
Alaska	0.0026073	0.0176037	0.000914558	0.00357619	0.0167082	0.010923	0.0341119	0.0084264
Alaska	0.00312653	0.0149347	0.00105962	0.00393914	0.0171573	0.0106572	0.0306894	0.0110719
Alaska	0.00286987	0.0173294	0.00104577	0.00381677	0.017214	0.0113879	0.0343662	0.0094568
Alaska	0.0034092	0.0173288	0.000809272	0.00333952	0.013675	0.00898903	0.0261776	0.0075742
Alaska	0.0023319	0.0154816	0.000793461	0.00353126	0.0196476	0.0127714	0.0346727	0.00644284
Alaska	0.00308735	0.0168759	0.000970418	0.00387243	0.023635	0.0124574	0.0265596	0.00782122
Alaska	0.00342348	0.0185966	0.000745018	0.00340798	0.0190589	0.0102435	0.0241563	0.00621563
Alaska	0.00256406	0.0168492	0.000993869	0.00389505	0.0248603	0.0136716	0.0312825	0.0083835
Alaska	0.00288955	0.0157949	0.000707066	0.00340328	0.0196959	0.0125849	0.0299959	0.00558953
Alaska	0.003692	0.0218081	0.000738735	0.00307287	0.0174228	0.00930492	0.020013	0.00508932
Alaska	0.00350795	0.0160403	0.000591567	0.00317902	0.0154043	0.00912424	0.0218066	0.00507157
Alaska	0.00259529	0.0137429	0.000816096	0.0038241	0.0211808	0.0122373	0.028334	0.00732053
Alaska	0.00241348	0.0157129	0.000739814	0.00362956	0.0196174	0.0131614	0.0323921	0.00615303
Alaska	0.00327527	0.0180816	0.000800391	0.00366303	0.0203029	0.0109453	0.0242696	0.00701151
Alaska	0.00217118	0.016855	0.000837	0.00369079	0.0211161	0.0136394	0.0316856	0.0064047
Alaska	0.00206327	0.0145387	0.000808288	0.00365775	0.0201657	0.0140526	0.0342419	0.00552461
Alaska	0.00233308	0.0201691	0.00100145	0.0038005	0.0180995	0.0154765	0.0390424	0.00938286
Alaska	0.00261112	0.0214583	0.000908238	0.00354388	0.0159989	0.0133471	0.0337579	0.00924488
Alaska	0.00345807	0.0221259	0.000880671	0.0034171	0.0145861	0.0120674	0.0298432	0.0100813
Alaska	0.00248017	0.0175443	0.00104799	0.00409622	0.0174198	0.013665	0.0337379	0.0135014
Alaska	0.00288908	0.0193965	0.00104097	0.00407216	0.0172743	0.0132359	0.0318558	0.0140047
Alaska	0.00298943	0.0173237	0.000906737	0.00365227	0.0151118	0.0112192	0.025106	0.0124729
Alaska	0.00230006	0.0168749	0.000633383	0.00331827	0.0161613	0.0128347	0.0331132	0.00711668
Alaska	0.00220983	0.0170122	0.000641238	0.00316906	0.0174158	0.0149729	0.0381027	0.00755483
Alaska	0.00227321	0.0173601	0.000793298	0.00326302	0.0192686	0.0146186	0.031766	0.00839491
Alaska	0.00398226	0.0199018	0.000837682	0.00326748	0.0182259	0.0125842	0.0225347	0.0090633
Alaska	0.00319375	0.0228341	0.000590394	0.00266358	0.0134413	0.00897088	0.0176433	0.00665299
Alaska	0.00294859	0.0253035	0.00081944	0.00326496	0.0190858	0.0138298	0.0274351	0.0093684
Alaska	0.00260635	0.0200482	0.000918761	0.00362328	0.0205133	0.00957623	0.018155	0.00778784
Alaska	0.00262905	0.0196532	0.000954774	0.00389512	0.0207697	0.0146532	0.0353013	0.00747477
Alaska	0.00310373	0.0227733	0.00070058	0.00288945	0.0150335	0.00808481	0.0183545	0.00575286
Alaska	0.00344895	0.0237473	0.000733137	0.00307984	0.0154836	0.00966264	0.0221654	0.00598899
Alaska	0.00317405	0.0214971	0.000662769	0.00315646	0.0165741	0.0129522	0.0252753	0.00637027
Alaska	0.00315016	0.023548	0.000643427	0.00304748	0.0151739	0.0114671	0.0229664	0.00587807
Alaska	0.00282689	0.0194801	0.000824967	0.00368915	0.0222107	0.0144596	0.0273886	0.00977504
Alaska	0.00370332	0.021853	0.000737599	0.00352681	0.0193001	0.0136306	0.0251881	0.00853601
Alaska	0.00375198	0.0239834	0.000626105	0.00294821	0.0154085	0.00990242	0.0181142	0.00638219
Alaska	0.00213137	0.0215667	0.00101859	0.00366882	0.0320984	0.0141738	0.0245109	0.00502501
Alaska	0.0027388	0.0194479	0.000957932	0.00353355	0.0284157	0.0135654	0.0244653	0.00479733
Alaska	0.00313302	0.0197043	0.000885152	0.00353495	0.0310878	0.0135335	0.0265306	0.00401544
Alaska	0.00263038	0.0230943	0.000933877	0.00364013	0.0317975	0.0142765	0.026202	0.00408852
Alaska	0.00239782	0.018606	0.000557508	0.00308329	0.0172409	0.014107	0.0362416	0.00468079
Alaska	0.00296853	0.0210022	0.000636548	0.00339747	0.0199095	0.0138861	0.029804	0.00688461
Alaska	0.00367289	0.0240478	0.000748335	0.0032558	0.0203261	0.0125672	0.0223959	0.00661602
Alaska	0.00231606	0.0234384	0.000809314	0.00337955	0.0225236	0.0159176	0.0328395	0.00777634
Alaska	0.00409805	0.0272015	0.00078644	0.00328014	0.0194735	0.013055	0.0219015	0.00650519
Alaska	0.00358011	0.0250099	0.000571165	0.00300272	0.0163012	0.0147241	0.0347949	0.00475143
Alaska	0.00252735	0.0198058	0.0009212	0.00374634	0.0270514	0.0120569	0.0307279	0.00807427
Alaska	0.00330544	0.0206107	0.000766486	0.00368736	0.021582	0.0104326	0.0268875	0.00648197
Alaska	0.00254382	0.0184741	0.000737148	0.00363036	0.019169	0.0128346	0.0315754	0.00507826
Alaska	0.00291979	0.0216793	0.000973464	0.00383116	0.0245002	0.0119045	0.0263625	0.0080787
Alaska	0.00453791	0.0230004	0.00068353	0.00299619	0.0165143	0.00740378	0.0154536	0.00488203
Alaska	0.00321906	0.0205768	0.000994455	0.00383016	0.0226331	0.00944585	0.0185053	0.00715759
Alaska	0.00190637	0.0177303	0.000832799	0.00339371	0.0189387	0.0133148	0.0315147	0.0065999
Alaska	0.00205665	0.0167657	0.000549572	0.00304444	0.0115793	0.0139062	0.0417264	0.0032545
Alaska	0.00220659	0.0212259	0.000608168	0.00296668	0.0142665	0.0123685	0.0330144	0.00533359
Alaska	0.00307992	0.0232305	0.00062108	0.00309401	0.0137664	0.0125215	0.0318463	0.00588293
Alaska	0.0024685	0.0210328	0.000786294	0.00345593	0.0179426	0.0156238	0.036996	0.00865503
Alaska	0.00310897	0.0239053	0.000815936	0.00339415	0.0179877	0.0152899	0.0311824	0.00898715
Alaska	0.00338403	0.0189919	0.00077058	0.00345183	0.0238163	0.0104685	0.0293567	0.00677711
Alaska	0.00288574	0.0187104	0.000804587	0.00356393	0.0246186	0.0114096	0.0332226	0.00711802
Alaska	0.00262235	0.0162839	0.000894235	0.00381787	0.025812	0.0111843	0.028903	0.00809415
Alaska	0.00314231	0.0188237	0.000820758	0.00368824	0.0228308	0.00955371	0.022732	0.00667203
Alaska	0.00278147	0.0188313	0.000847187	0.00330828	0.0218876	0.0102735	0.0250373	0.00662963
Alaska	0.00376172	0.0233451	0.000863398	0.00344548	0.0203794	0.00834275	0.0174818	0.00601152
Alaska	0.00350859	0.0202246	0.000544974	0.00308561	0.0175388	0.0140491	0.0211911	0.00728217
Alaska	0.00263966	0.0233004	0.000657788	0.00312529	0.0208759	0.0174883	0.0281829	0.00802161
Alaska	0.00338374	0.0194359	0.000560662	0.00311079	0.0180974	0.0159622	0.0263309	0.00689262
Alaska	0.00223553	0.0181803	0.000721536	0.00364499	0.0246631	0.0199808	0.0313945	0.0110904
Alaska	0.00144785	0.0152275	0.000922644	0.00400898	0.028914	0.0212955	0.0304731	0.0128782
Alaska	0.0025386	0.0180666	0.000745136	0.0036259	0.0214602	0.0144384	0.0311631	0.0107365
Alaska	0.00249881	0.0166882	0.000742709	0.00376189	0.0219565	0.0134787	0.0267036	0.0115741
Alaska	0.00164124	0.0169608	0.000782815	0.00359643	0.0237174	0.0146747	0.0334738	0.0105139
Alaska	0.00254152	0.0176494	0.000858681	0.00429792	0.0248222	0.0143634	0.0258376	0.0123769
Alaska	0.00260809	0.0187925	0.000645885	0.00329589	0.0175209	0.0119784	0.027393	0.00710658
Alaska	0.00237211	0.0189879	0.000746857	0.00371733	0.0223803	0.0141545	0.0283458	0.0110491
Alaska	0.00209023	0.0150522	0.00111901	0.00394376	0.020345	0.0149337	0.0378451	0.0129683
Alaska	0.00294917	0.0170215	0.00115532	0.00370394	0.0177375	0.0129215	0.0290446	0.0125583
Alaska	0.00256627	0.0172424	0.000924743	0.00329699	0.0161956	0.0129116	0.032629	0.010392
Alaska	0.00212552	0.0173654	0.00148811	0.00446352	0.0226106	0.0150916	0.0279683	0.0160497
Alaska	0.00219103	0.0144749	0.00115433	0.00374151	0.0204836	0.0150841	0.0406843	0.0119359
Alaska	0.0018265	0.0159051	0.0012531	0.00391239	0.0209416	0.0145033	0.032747	0.0114851
Alaska	0.00231445	0.0154121	0.000722459	0.0035601	0.0126427	0.0124021	0.0404636	0.00527411
Alaska	0.00395071	0.0201786	0.000845044	0.00352349	0.0143295	0.0095667	0.024844	0.0101127
Alaska	0.00371361	0.0186535	0.000917036	0.00385763	0.0154911	0.00963831	0.023947	0.0113756
Alaska	0.00204573	0.0167152	0.000861598	0.00335701	0.0150772	0.0127491	0.0394341	0.00830562
Alaska	0.0024905	0.0173985	0.000992538	0.00380097	0.0190778	0.0119886	0.0354036	0.0107534
Alaska	0.00297214	0.0211599	0.000829756	0.00349592	0.0156505	0.00965701	0.031142	0.0104714
Alaska	0.00273668	0.0186171	0.000839363	0.00335387	0.0216965	0.0144079	0.0315278	0.00876537
Alaska	0.00330647	0.0175025	0.000647169	0.00314551	0.0185785	0.0120899	0.0232255	0.00766667
Alaska	0.00236116	0.0176365	0.000780553	0.00340142	0.0231698	0.0140349	0.025392	0.00919557
Alaska	0.00216974	0.0182225	0.000683052	0.00336514	0.0207962	0.0135714	0.0308945	0.00798691
Alaska	0.00239145	0.0184153	0.000624274	0.00301189	0.0178996	0.0127688	0.030913	0.00566561
Alaska	0.00222716	0.018438	0.000785561	0.0034696	0.02458	0.0137685	0.0293284	0.00897145
Alaska	0.00337408	0.0209492	0.000950875	0.00376797	0.0183164	0.0120192	0.0206302	0.00745647
Alaska	0.00249856	0.018827	0.00137452	0.00442765	0.0263039	0.0152904	0.0211549	0.0115041
Alaska	0.00314563	0.0217483	0.000872791	0.00362461	0.0169523	0.0120495	0.0213806	0.00757928
Alaska	0.00424958	0.0206112	0.00101396	0.00381538	0.0186053	0.0117113	0.0169161	0.00839468
Alaska	0.00354227	0.0174804	0.000786278	0.00367553	0.0162769	0.0112489	0.0206093	0.00744063
Alaska	0.0019901	0.0141324	0.0011714	0.00410497	0.02392	0.0154591	0.0270596	0.0121254
Alaska	0.00384167	0.0165332	0.000968291	0.00392303	0.020491	0.0123612	0.0250177	0.00725139
Alaska	0.00441976	0.0197707	0.00116946	0.00416427	0.020775	0.0109315	0.0172452	0.00631988
Alaska	0.00321928	0.0150259	0.00113366	0.00413041	0.0249741	0.0141147	0.0295055	0.00720777
Alaska	0.00392671	0.0171742	0.000918644	0.00377942	0.0198115	0.011724	0.0246657	0.00642375
Alaska	0.00357253	0.01692	0.000945758	0.00396696	0.0217324	0.0121337	0.0277611	0.00770333
Alaska	0.00325555	0.0176203	0.00122401	0.00439947	0.0247505	0.0137984	0.0230969	0.00823487
Alaska	0.00282407	0.0186471	0.000815207	0.0039985	0.0229749	0.0150381	0.0266621	0.00896905
Alaska	0.00256411	0.0150908	0.000937777	0.00423208	0.0261111	0.0164803	0.0277887	0.0110949
Alaska	0.0019507	0.0159526	0.000863734	0.0035914	0.024069	0.0141825	0.0243521	0.0084743
Alaska	0.00252258	0.0194178	0.000876493	0.0041469	0.0230518	0.0151107	0.0256543	0.00970564
Alaska	0.00305282	0.0178683	0.000839396	0.00385908	0.0211298	0.0128517	0.0206924	0.00853187
Alaska	0.00254023	0.0191777	0.000806228	0.00380524	0.0218672	0.0139752	0.0252962	0.00888946
Alaska	0.00238689	0.0178772	0.00121949	0.00464404	0.0227041	0.0107024	0.0329703	0.00992876
Alaska	0.00383389	0.0185784	0.00112064	0.00446829	0.0188588	0.00781112	0.0222925	0.00814367
Alaska	0.00379545	0.0192044	0.00127193	0.0047297	0.0219421	0.0081649	0.0214389	0.00940587
Alaska	0.00228047	0.017141	0.00127098	0.00439829	0.0235488	0.0106625	0.0306165	0.00904206
Alaska	0.0023241	0.0152822	0.00084351	0.0034998	0.0177232	0.0115276	0.0374055	0.00768702
Alaska	0.00264404	0.0159706	0.000821097	0.00363139	0.0165673	0.0102815	0.033224	0.00760454
Alaska	0.00350618	0.0169048	0.000747182	0.00349562	0.0157537	0.00983728	0.0305271	0.00744447
Alaska	0.00221299	0.0188458	0.000915827	0.0037445	0.0190001	0.0101604	0.0316987	0.00865265
Alaska	0.00242337	0.0152433	0.00102612	0.00371774	0.0201581	0.0109504	0.0294453	0.00906671
Alaska	0.00217155	0.0179413	0.000867946	0.0033681	0.0181377	0.00936835	0.0254624	0.00757466
Alaska	0.00280586	0.0177111	0.00100421	0.00346629	0.0137345	0.0129944	0.0257838	0.0135036
Alaska	0.00371387	0.0200813	0.000891593	0.00338044	0.0116895	0.0110408	0.0226119	0.0120534
Alaska	0.00413586	0.0205036	0.000855523	0.00333591	0.01212	0.0107925	0.021334	0.0113751
Alaska	0.00350552	0.0179051	0.000995913	0.00352627	0.0130789	0.0134741	0.0216592	0.0136191
Alaska	0.0033938	0.0170528	0.00116051	0.00377976	0.0139184	0.0139669	0.0207864	0.0140315
Alaska	0.00300612	0.0185678	0.000982866	0.00321352	0.0135378	0.0105167	0.0202625	0.0127157
Alaska	0.00343446	0.0186343	0.000933878	0.00370696	0.0172254	0.0147855	0.0258229	0.0103494
Alaska	0.00340156	0.0173795	0.00117504	0.00439143	0.0208345	0.0155324	0.0215366	0.0114976
Alaska	0.002653	0.0185602	0.000920845	0.00382865	0.0187668	0.0163835	0.0286988	0.00927554
Alaska	0.00242442	0.0166607	0.00115487	0.00425861	0.0217687	0.0166095	0.0247136	0.0119299
Alaska	0.0029717	0.017116	0.000840859	0.00401452	0.0170864	0.0146042	0.0265403	0.00929352
Alaska	0.00335317	0.0182673	0.000867078	0.00377296	0.017183	0.0143767	0.0258172	0.00854663
Alaska	0.00305597	0.0214072	0.00100236	0.00345372	0.0165105	0.0108529	0.0224658	0.00873945
Alaska	0.00352438	0.0184283	0.000988803	0.00359626	0.0162397	0.0112639	0.025271	0.00956367
Alaska	0.00237864	0.0180797	0.00108826	0.0037392	0.0190204	0.0128032	0.0263447	0.0117399
Alaska	0.0019151	0.0186313	0.00116396	0.00386884	0.021696	0.0132138	0.0267687	0.0111979
Alaska	0.00257853	0.0200001	0.00118347	0.00408807	0.0214463	0.0121832	0.0241619	0.011603
Alaska	0.00318889	0.0205094	0.00111802	0.00372292	0.0181032	0.0120023	0.0237647	0.00984294
Alaska	0.0019548	0.0200116	0.00129281	0.00459516	0.0273751	0.0113071	0.0250222	0.0107473
Alaska	0.00273219	0.0160313	0.00107136	0.00461879	0.0228876	0.0110046	0.0265229	0.00958775
Alaska	0.00301822	0.0179368	0.000848469	0.00425148	0.01959	0.00994601	0.0262563	0.00841493
Alaska	0.00196731	0.0156083	0.00135355	0.00504699	0.0303799	0.0125599	0.0271253	0.013034
Alaska	0.0015595	0.0145006	0.00107907	0.00439902	0.0267061	0.0123647	0.030545	0.0113975
Alaska	0.0013249	0.0147789	0.00104816	0.00402736	0.0245076	0.0131042	0.0311947	0.00841105
Alaska	0.00163602	0.0133488	0.000854314	0.00341356	0.0167957	0.0103746	0.0270741	0.00673312
Alaska	0.00287646	0.0157476	0.00088188	0.00357453	0.0164421	0.00955423	0.022215	0.00802229
Alaska	0.00402602	0.0147079	0.00099485	0.00367542	0.0165612	0.00846443	0.019596	0.00874014
Alaska	0.0015719	0.0125169	0.000940949	0.00344729	0.0179209	0.0100717	0.0244824	0.00730901
Alaska	0.00412046	0.0155523	0.000908457	0.00361884	0.0150722	0.00817969	0.0189443	0.00839139
Alaska	0.0014351	0.0144173	0.00110965	0.0037874	0.0194691	0.0100802	0.0235607	0.0100991
Alaska	0.00161055	0.0126536	0.00089153	0.00315881	0.0159093	0.00872932	0.0214996	0.00957397
Alaska	0.00412742	0.0179436	0.000667957	0.00343442	0.0115513	0.00774494	0.0233394	0.00640788
Alaska	0.00243698	0.0154366	0.00080308	0.00345811	0.0146522	0.0091095	0.0275822	0.00880863
Alaska	0.00257089	0.0175364	0.000686406	0.00295837	0.0122779	0.00781492	0.0247763	0.00721027
Alaska	0.00166412	0.0123082	0.000940734	0.0039929	0.0191284	0.0120648	0.0298676	0.00601404
Alaska	0.00174779	0.012797	0.00105464	0.00414245	0.023629	0.0119683	0.0279644	0.00836977
Alaska	0.00190012	0.0126237	0.00125394	0.00459716	0.0273126	0.012549	0.0282229	0.0101432
Alaska	0.00176488	0.0115705	0.00137061	0.00505514	0.0302156	0.013053	0.0284647	0.0116475
Alaska	0.00240094	0.0123625	0.00150238	0.00544368	0.0316641	0.0128109	0.0258583	0.0116081
Alaska	0.00196298	0.0106282	0.00138941	0.00443073	0.0217068	0.0130328	0.0290953	0.0164037
Alaska	0.00297178	0.0152177	0.00104271	0.0037323	0.0174937	0.0107028	0.0282161	0.0124184
Alaska	0.00219264	0.015171	0.0010828	0.00377061	0.0194457	0.0118884	0.0316362	0.0129877
Alaska	0.00176767	0.0146886	0.000872752	0.00338581	0.0170713	0.0122492	0.0381163	0.00956496
Alaska	0.00171418	0.0145424	0.00128246	0.00381969	0.0216111	0.0118591	0.0244167	0.0131917
Alaska	0.00200756	0.0153431	0.00117614	0.00378394	0.0205124	0.0124313	0.0315569	0.0131221
Alaska	0.00208561	0.0158661	0.000985663	0.00344848	0.0173992	0.0101508	0.024684	0.0112097
Alaska	0.00302813	0.0159503	0.000914658	0.0038917	0.0228701	0.0114038	0.0231475	0.00818251
Alaska	0.00258423	0.012701	0.00102756	0.00415403	0.0258365	0.0119173	0.0218917	0.00867659
Alaska	0.00351501	0.0139913	0.000899144	0.00368656	0.0234204	0.0106374	0.0216311	0.00751359
Alaska	0.00232523	0.0155119	0.00109769	0.00448326	0.028247	0.013063	0.0283908	0.00935298
Alaska	0.00167517	0.0131473	0.000938592	0.00368251	0.02302	0.0118417	0.0238756	0.00685251
Alaska	0.00278073	0.0142082	0.000810255	0.00419435	0.0210097	0.0110812	0.0228127	0.00660119
Alaska	0.00152095	0.0137652	0.000913699	0.00380986	0.0227942	0.00931831	0.0244462	0.00839121
Alaska	0.00180361	0.0150666	0.00118887	0.00457441	0.0279014	0.0110164	0.0262061	0.00970389
Alaska	0.00394825	0.0169825	0.000923388	0.00414601	0.0192632	0.0081853	0.020236	0.0066095
Alaska	0.00289094	0.0150078	0.00114083	0.00418402	0.0242792	0.00947576	0.021083	0.0087039
Alaska	0.00307187	0.0169553	0.00115075	0.00450105	0.0239721	0.00950406	0.0207562	0.0087597
Alaska	0.00169626	0.0120633	0.00127382	0.0050208	0.0351342	0.0185354	0.0498247	0.0117268
Alaska	0.00153204	0.0139923	0.00162943	0.00618539	0.0443139	0.0202285	0.0450461	0.013667
Alaska	0.00105138	0.0120111	0.00162518	0.00617808	0.0454042	0.0192519	0.0472902	0.0153378
Alaska	0.00123977	0.0148732	0.00155139	0.00586704	0.0392655	0.0205889	0.0488405	0.0132139
Alaska	0.00120826	0.0105121	0.00114672	0.00493793	0.0326554	0.0171197	0.0452933	0.0110949
Alaska	0.00122047	0.0134565	0.00132336	0.00503515	0.0312126	0.0192048	0.0317542	0.0179041
Alaska	0.00163941	0.0143737	0.0013771	0.0047154	0.0312828	0.0221554	0.0379407	0.0182884
Alaska	0.0016555	0.0154679	0.00155753	0.00518715	0.0345872	0.026956	0.0416559	0.0191616
Alaska	0.00214645	0.0185265	0.00127307	0.00468005	0.0281692	0.0195785	0.0291494	0.0149813
Alaska	0.00232174	0.016654	0.00130083	0.00467395	0.0269097	0.0195193	0.0295397	0.0148274
Alaska	0.00131439	0.0129552	0.00159462	0.00564591	0.0395834	0.0205383	0.0479362	0.0156197
Alaska	0.00160183	0.0149857	0.00166471	0.00562348	0.0374118	0.0203056	0.0420162	0.0135959
Alaska	0.00257957	0.0171775	0.00122159	0.004582	0.0287518	0.0144987	0.03305	0.00964789
Alaska	0.00232174	0.0199937	0.00123132	0.00448225	0.0285301	0.0167938	0.038512	0.0104974
Alaska	0.00266472	0.0116407	0.00117495	0.00450324	0.0293636	0.0161529	0.0413445	0.0109301
Alaska	0.00138707	0.0156446	0.00138969	0.00482322	0.0354962	0.0230725	0.0458847	0.0131087
Alaska	0.00106905	0.0114063	0.00146362	0.00497319	0.0393886	0.026089	0.0518618	0.0144958
Alaska	0.00281756	0.0117003	0.000770318	0.00338851	0.0222548	0.0139223	0.0251741	0.00796955
Alaska	0.0025056	0.016594	0.000805091	0.00337832	0.0218564	0.0136511	0.0278824	0.0076082
Alaska	0.0015758	0.0174076	0.00126274	0.00510266	0.0397755	0.0224951	0.0338449	0.0127478
Alaska	0.00114469	0.0132042	0.00170541	0.00616889	0.0524814	0.0293	0.0372872	0.016438
Alaska	0.00154215	0.01309	0.00123691	0.00514347	0.0434527	0.0258151	0.0378964	0.0142971
Alaska	0.00205365	0.0176584	0.00108171	0.00454973	0.0357516	0.0226124	0.0329687	0.0117077
Alaska	0.00179506	0.0114324	0.00136021	0.00546283	0.0390391	0.0222744	0.027042	0.0114597
Alaska	0.00193672	0.0147236	0.0013331	0.00530147	0.0421032	0.0222888	0.031433	0.0138728
Alaska	0.00192447	0.0155564	0.00131964	0.00478518	0.031597	0.0181134	0.0399358	0.0155704
Alaska	0.00161429	0.0125185	0.00124941	0.00455617	0.028994	0.0161676	0.038326	0.0157072
Alaska	0.00102422	0.0151624	0.0015021	0.00516984	0.0374043	0.0199921	0.0408775	0.0191545
Alaska	0.00221253	0.0141571	0.00140369	0.00474829	0.0270108	0.0168375	0.0314002	0.0144075
Alaska	0.00146227	0.0133395	0.00162281	0.00548592	0.0348421	0.0226712	0.0484753	0.0131095
Alaska	0.002605	0.0107373	0.00122393	0.00427345	0.0240002	0.0127872	0.0239128	0.0119918
Alaska	0.00144874	0.013236	0.00213771	0.00601996	0.0364748	0.0211124	0.0461898	0.0178785
Alaska	0.0013584	0.0146604	0.00201231	0.00584199	0.0353749	0.0162578	0.0396828	0.0173124
Alaska	0.00109449	0.0101438	0.00220899	0.00627355	0.0403156	0.0169805	0.0353675	0.0179472
Alaska	0.00243058	0.0122454	0.0020751	0.00610338	0.0351612	0.0188129	0.0388328	0.0173952
Alaska	0.00147877	0.0153759	0.00194129	0.00583695	0.0328486	0.0174029	0.0362766	0.0150919
Alaska	0.00267761	0.0123577	0.00215133	0.00639347	0.0354073	0.021399	0.0441261	0.0173592
Alaska	0.00118815	0.0126397	0.00191443	0.00671812	0.0474904	0.0223103	0.0317258	0.0176379
Alaska	0.00116781	0.0135072	0.00196417	0.00676442	0.0504006	0.0245597	0.0339675	0.0175652
Alaska	0.0018462	0.0149655	0.00145254	0.00550234	0.0400769	0.0241179	0.0373671	0.0149131
Alaska	0.00226738	0.0104945	0.00142676	0.00536743	0.0418782	0.0286469	0.041798	0.0148833
Alaska	0.00210653	0.0129296	0.00133158	0.00526862	0.0401055	0.0261261	0.0399533	0.0152951
Alaska	0.00201733	0.0129423	0.00170923	0.0063255	0.0472566	0.0240164	0.0350246	0.017739
Alaska	0.00160048	0.0126145	0.00148141	0.00554921	0.0460775	0.0227753	0.0406065	0.0119563
Alaska	0.000725788	0.0108346	0.00176555	0.00629618	0.055817	0.0253165	0.0434554	0.0142992
Alaska	0.00117505	0.0103713	0.00164191	0.0057929	0.0511418	0.0236169	0.0426413	0.0129537
Alaska	0.000966262	0.0101709	0.00178009	0.00691979	0.0534865	0.0251848	0.0389716	0.0134777
Alaska	0.0011567	0.0100339	0.00188374	0.00629616	0.0538791	0.0230287	0.0359934	0.0138574
Alaska	0.00144538	0.0109179	0.00185998	0.00628113	0.0537479	0.0237777	0.0364518	0.0130716
Alaska	0.00135566	0.01192	0.00232177	0.00616408	0.0370187	0.0213173	0.0432016	0.0237126
Alaska	0.000991319	0.00990713	0.00206933	0.0058338	0.034267	0.0196729	0.0474428	0.0249535
Alaska	0.00140001	0.00847498	0.00181282	0.00502936	0.0301635	0.0190689	0.0487513	0.0216015
Alaska	0.000944874	0.00816414	0.00189067	0.00519955	0.0311269	0.019664	0.0528489	0.024245
Alaska	0.000846471	0.00771476	0.00218821	0.00569764	0.0356452	0.0205146	0.0492598	0.0244177
Alaska	0.00126855	0.00754751	0.00171083	0.00496205	0.0294921	0.019937	0.0573149	0.0239833
Alaska	0.000993638	0.0145002	0.00131091	0.00498187	0.0495589	0.0300481	0.0587627	0.0108249
Alaska	0.00139445	0.013316	0.0012919	0.00505655	0.0454305	0.0223387	0.0409568	0.00954721
Alaska	0.00146626	0.0122174	0.00118371	0.00493801	0.045681	0.0230145	0.0458526	0.00921748
Alaska	0.00131447	0.014181	0.00113925	0.0044443	0.0397488	0.027328	0.0586078	0.00743271
Alaska	0.00132857	0.013102	0.00113938	0.00425615	0.037001	0.0277914	0.0640959	0.00613024
Alaska	0.00146245	0.0120233	0.00134778	0.00502419	0.0480601	0.0248158	0.0464752	0.00992667
Alaska	0.00129719	0.0117883	0.00154364	0.00717714	0.0458967	0.0224934	0.0371041	0.015459
Alaska	0.00217313	0.013543	0.00141901	0.00549395	0.0381589	0.0205082	0.0326626	0.0134572
Alaska	0.00177044	0.00968271	0.00146618	0.00570177	0.0416743	0.0205941	0.0336333	0.0153153
Alaska	0.00105063	0.00910806	0.001423	0.00552635	0.042532	0.0261437	0.0519352	0.0136516
Alaska	0.00190315	0.0105646	0.0015646	0.00637	0.0432966	0.0234347	0.0355742	0.0146587
Alaska	0.00157313	0.011356	0.00140646	0.00559473	0.0416224	0.0250719	0.0480135	0.0134717
Alaska	0.000863213	0.00909217	0.00206582	0.00665053	0.0567893	0.0224697	0.043855	0.0163997
Alaska	0.00119509	0.0118857	0.00170377	0.00605038	0.0489416	0.0204534	0.0399769	0.0133895
Alaska	0.000909788	0.0111217	0.00184068	0.00625087	0.0544652	0.02145	0.0446803	0.0154235
Alaska	0.00146249	0.0128965	0.00192702	0.00611971	0.0516026	0.0199873	0.0413512	0.0145282
Alaska	0.00117553	0.0112097	0.00158092	0.00549033	0.0440258	0.0259014	0.0562502	0.0133171
Alaska	0.00132199	0.0115082	0.00140498	0.0050212	0.0395933	0.02482	0.0549185	0.0111669
Alaska	0.00129589	0.0111743	0.00123924	0.00471583	0.0348525	0.0219622	0.0503518	0.0101946
Alaska	0.00236563	0.0111564	0.0011174	0.00424732	0.0312044	0.0210153	0.0469408	0.00981439
Alaska	0.0012003	0.00989443	0.00135021	0.00495715	0.0392399	0.0239324	0.0476354	0.0129441
Alaska	0.00237686	0.0118068	0.00122869	0.00455225	0.0331273	0.0212891	0.045119	0.00930453
Alaska	0.00120244	0.0120972	0.0014566	0.00542903	0.0408795	0.0259369	0.0520372	0.0167623
Alaska	0.00137997	0.014022	0.00158632	0.00562278	0.0401945	0.0291353	0.0517466	0.0148588
Alaska	0.00138631	0.0123669	0.00154085	0.00554654	0.0410797	0.0300029	0.0508407	0.0155776
Alaska	0.00168897	0.0140598	0.00130979	0.0049483	0.0355913	0.0257721	0.04534	0.0139195
Alaska	0.00146969	0.0147301	0.0013013	0.00505745	0.035622	0.0248346	0.0405458	0.0138867
Alaska	0.00202265	0.0153814	0.00131488	0.00511584	0.0357996	0.0263828	0.0393264	0.0139709
Alaska	0.00239493	0.0190944	0.00140428	0.00471602	0.028049	0.0128409	0.0301595	0.011848
Alaska	0.00160329	0.0144076	0.00183164	0.00517731	0.0346728	0.0203022	0.058481	0.0144165
Alaska	0.00191906	0.0136918	0.00188758	0.00531308	0.0339531	0.0171063	0.0435383	0.014059
Alaska	0.00153874	0.0165275	0.00184305	0.00547162	0.0343545	0.0159317	0.0435658	0.0147531
Alaska	0.00155914	0.0152801	0.00191233	0.00541738	0.0354035	0.0196977	0.0510567	0.0158035
Alaska	0.00177717	0.0149198	0.00169542	0.00502174	0.0309233	0.0182228	0.0510154	0.0118947
Alaska	0.00117585	0.0105383	0.00193007	0.00675193	0.0476664	0.0191566	0.0433632	0.0159183
Alaska	0.00205869	0.0154162	0.00177392	0.00662062	0.0425395	0.015537	0.0332247	0.015161
Alaska	0.0021263	0.0172684	0.00172918	0.00622428	0.0409253	0.0155571	0.0341302	0.0146772
Alaska	0.00182752	0.0125409	0.00166656	0.00606462	0.0410234	0.0191456	0.0454532	0.0144948
Alaska	0.00241175	0.0108596	0.00144059	0.00559015	0.0356849	0.0132843	0.0338036	0.0134627
Alaska	0.00187499	0.0132145	0.00168995	0.00613866	0.0393819	0.0166684	0.0406674	0.0160571
Alaska	0.00279641	0.0116136	0.00136743	0.00574312	0.0376679	0.0140437	0.0349105	0.0113414
Alaska	0.0020601	0.00957452	0.00167267	0.00633828	0.0430753	0.0175465	0.0419906	0.0150745
Alaska	0.00127849	0.0109813	0.00147588	0.00606433	0.042851	0.0176038	0.0466368	0.0149859
Alaska	0.00112786	0.00814177	0.00130397	0.00551293	0.0386431	0.0182435	0.0534172	0.0139138
Alaska	0.00220761	0.0108346	0.00132911	0.00550925	0.0348178	0.0136836	0.0337626	0.0123929
Alaska	0.00155522	0.0112796	5.6e-05	0.00338677	0.0339129	0.000197843	0.00689736	0.00792526
Alaska	0.0013988	0.0116396	5.32e-05	0.00340978	0.0300834	0.000184873	0.00705208	0.00693313
Alaska	0.00134673	0.00930982	3.66e-05	0.00337897	0.0302646	0.000139176	0.00705889	0.00676698
Alaska	0.00138907	0.0120036	4.03e-05	0.00345743	0.0337953	0.000168938	0.00681198	0.00789796
Alaska	0.00111385	0.0120447	4.66e-05	0.00383317	0.0372645	0.000248859	0.00893141	0.00832071
Alaska	0.000841649	0.0105162	3.29e-05	0.00287424	0.0299499	0.00013915	0.00655411	0.00697467
Alaska	0.00115349	0.00968702	6.23e-05	0.00313616	0.02405	0.000195486	0.00631006	0.0153788
Alaska	0.00135843	0.0160454	5.4e-05	0.00381864	0.0293328	0.000302321	0.00768642	0.0186426
Alaska	0.00140575	0.0126893	5.71e-05	0.00310771	0.0239355	0.000193649	0.0061178	0.0147428
Alaska	0.000909262	0.0100026	7.85e-05	0.00382711	0.0286832	0.000299913	0.0082331	0.0180308
Alaska	0.00187003	0.0123799	5.11e-05	0.00296576	0.0231807	0.000180567	0.00474579	0.013598
Alaska	0.00170611	0.0109175	4.74e-05	0.00258401	0.0191877	0.000143055	0.0039661	0.0112917
Alaska	0.000810442	0.00929423	4.76e-05	0.00286044	0.0197674	0.00017526	0.00888675	0.0179763
Alaska	0.0012762	0.0111793	4.28e-05	0.00278103	0.019118	0.000151377	0.00761827	0.0174404
Alaska	0.00239126	0.0128427	0.000985287	0.00321741	0.0178462	0.00880744	0.0202855	0.0142221
Alaska	0.00199636	0.0138071	0.00110173	0.0037517	0.0205765	0.01054	0.0250193	0.0177101
Alaska	0.00237405	0.0169787	0.00108614	0.0034326	0.0180881	0.0088006	0.019192	0.0140085
Alaska	0.00159368	0.0102769	0.0008561	0.00309438	0.0165174	0.00679351	0.0168132	0.0123149
Alaska	0.00136152	0.0111444	5.78e-05	0.00301258	0.0233528	0.000135496	0.00510141	0.0139752
Alaska	0.000908895	0.0106756	5.75e-05	0.00356948	0.0280571	0.00018116	0.00653769	0.0175335
Alaska	0.00193082	0.0124398	0.00156586	0.00530061	0.0305557	0.0107483	0.0202374	0.0151399
Alaska	0.00169541	0.0148638	4.08e-05	0.002788	0.0198842	0.000145182	0.00618387	0.0109019
Alaska	0.0016479	0.0128369	0.000909942	0.00353595	0.0199895	0.00774924	0.0170503	0.0112976
Alaska	0.0021145	0.013299	0.000835423	0.00328427	0.0183934	0.00706429	0.0147234	0.0102982
Alaska	0.00158522	0.0109344	5.43e-05	0.00355382	0.0288564	0.000103678	0.00487015	0.00820277
Alaska	0.00177308	0.0118854	0.00103979	0.00401617	0.0240754	0.00722588	0.0173294	0.00724583
Alaska	0.00192939	0.0128502	0.00134579	0.00478091	0.0298959	0.00845471	0.0197819	0.00842064
Alaska	0.00214268	0.015051	0.00124438	0.00465162	0.0278991	0.00811619	0.018432	0.00769869
Alaska	0.00225807	0.0150254	0.00114393	0.00428939	0.0258254	0.00813828	0.0184359	0.00695568
Alaska	0.00198151	0.0167839	0.0014174	0.00489151	0.0311503	0.0094755	0.0209855	0.00849827
Alaska	0.00117365	0.0144485	4.02e-05	0.00345946	0.0277623	0.000173626	0.00669133	0.0160724
Alaska	0.00145447	0.0145819	4.46e-05	0.00289324	0.0239913	0.000159357	0.0057445	0.0135447
Alaska	0.00146686	0.0168959	0.000990202	0.00370358	0.0223728	0.0107725	0.02001	0.012335
Alaska	0.0011368	0.0161575	3.68e-05	0.00330912	0.0284748	0.000161176	0.00575186	0.016382
Alaska	0.00156319	0.0147137	0.00136631	0.00478471	0.0281836	0.0121046	0.0191357	0.015116
Alaska	0.00125928	0.0120432	4.69e-05	0.00308341	0.0255094	0.000138883	0.00501805	0.0126824
Alaska	0.00140576	0.0124968	4.15e-05	0.00346051	0.0241172	0.000151038	0.00518018	0.0161562
Alaska	0.00155963	0.0160114	0.00138659	0.00533115	0.0263874	0.0132754	0.0251559	0.0167496
Alaska	0.00144448	0.0130945	0.00136691	0.0048001	0.0254193	0.0125552	0.0255754	0.0167691
Alaska	0.00146857	0.0137136	4.79e-05	0.00378955	0.0247463	0.000148221	0.00776021	0.0166835
Alaska	0.00215049	0.0209668	0.00113606	0.00401227	0.0206623	0.0116397	0.0232637	0.0116296
Alaska	0.00122316	0.011125	5.72e-05	0.00407486	0.0275545	0.000275951	0.00800653	0.0194706
Alaska	0.000945384	0.010972	5.83e-05	0.00327188	0.0240206	0.000185449	0.00699325	0.0137045
Alaska	0.00113964	0.0121233	4.96e-05	0.00306637	0.0231695	0.000148532	0.00623078	0.0135088
Alaska	0.00091639	0.0109872	3.69e-05	0.0032113	0.0263442	0.000197401	0.00728901	0.01589
Alaska	0.000867944	0.010476	5.16e-05	0.0033607	0.0260637	0.000149884	0.0062732	0.015576
Alaska	0.00163176	0.0121889	3.74e-05	0.00271104	0.0224769	0.000135748	0.00327658	0.0114552
Alaska	0.00126578	0.0122238	4.36e-05	0.00329663	0.024935	0.000168842	0.00586574	0.014439
Alaska	0.0012049	0.0139263	3.53e-05	0.00324635	0.0263539	0.000295858	0.00909393	0.00764503
Alaska	0.000757034	0.0108873	3.63e-05	0.00336811	0.0302189	0.000246758	0.00839276	0.0104456
Alaska	0.00114706	0.0152072	0.00111302	0.00473519	0.0314991	0.0180396	0.0310983	0.010895
Alaska	0.00152373	0.0162143	0.00118403	0.00509927	0.0320126	0.0168627	0.0253327	0.0105526
Alaska	0.00126267	0.0157714	4.04e-05	0.00319586	0.02705	0.000187979	0.00681872	0.00988196
Alaska	0.00240624	0.0168967	0.00138899	0.00474743	0.0272298	0.0132401	0.0245576	0.0133953
Alaska	0.0019559	0.0163854	0.00142699	0.00496308	0.028435	0.015407	0.0296616	0.0165799
Alaska	0.00195791	0.0216734	0.00165353	0.00535075	0.0300228	0.0168418	0.0277873	0.0165128
Alaska	0.0017151	0.0192086	0.00147699	0.00501541	0.0286689	0.0140808	0.0268828	0.0143541
Alaska	0.00164463	0.0188941	0.00145233	0.00516513	0.0302794	0.0154158	0.0297329	0.0162889
Alaska	0.00295809	0.0180306	0.00136563	0.00455831	0.0234484	0.0116032	0.0192944	0.0117779
Alaska	0.001896	0.0157333	0.00126873	0.00440627	0.0254572	0.0143251	0.0281027	0.0113777
Alaska	0.00270457	0.0169447	0.00110972	0.00401864	0.0203809	0.0109421	0.0218273	0.0095807
Alaska	0.00123973	0.0146507	0.00135825	0.00490712	0.0274824	0.0150913	0.0336202	0.0121093
Alaska	0.00233796	0.0167001	0.00109005	0.00412859	0.0209857	0.0112688	0.0229911	0.0101339
Alaska	0.00189867	0.0227677	0.00112446	0.00414205	0.0221803	0.0138746	0.0282616	0.00926968
Alaska	0.00235086	0.0143198	0.00125306	0.00441924	0.0235182	0.0132902	0.0252162	0.0127075
Alaska	0.00131228	0.00988965	7.04e-05	0.00335754	0.0333361	0.000231108	0.00902301	0.00764212
Alaska	0.00109597	0.0100698	5.93e-05	0.00338117	0.0362091	0.000159917	0.00713707	0.00833678
Alaska	0.000995693	0.00841959	6.18e-05	0.00386887	0.0444346	0.00022445	0.00770383	0.00910755
Alaska	0.00121201	0.0131709	5.05e-05	0.00310313	0.0272106	0.000197101	0.00865091	0.00509595
Alaska	0.000939929	0.0105327	7e-05	0.00326094	0.0334435	0.000165523	0.00723412	0.00707317
Alaska	0.000908498	0.00843129	0.00181739	0.00611821	0.0543623	0.0174215	0.0262159	0.0109958
Alaska	0.00147571	0.0110241	0.00118349	0.00493611	0.0317842	0.0107692	0.0270774	0.0109597
Alaska	0.00114002	0.0100058	7.24e-05	0.00449933	0.0420828	0.000165603	0.00597996	0.0147307
Alaska	0.00210355	0.0127878	0.000973962	0.0042545	0.0256752	0.00971456	0.0252767	0.00792213
Alaska	0.00189238	0.0152307	0.00114149	0.00452366	0.0298462	0.0107491	0.0270986	0.00967295
Alaska	0.00246522	0.0165658	0.0010316	0.00432465	0.0259397	0.00949637	0.0243649	0.00893249
Alaska	0.00174067	0.0125627	7.61e-05	0.00397327	0.0327031	0.000120813	0.00529577	0.0109507
Alaska	0.0011639	0.0129251	6.74e-05	0.00360667	0.0290722	0.000199358	0.00848598	0.014629
Alaska	0.00088199	0.0128398	4.55e-05	0.00349361	0.0297457	0.000154575	0.00922685	0.0156405
Alaska	0.000883867	0.0118457	4.17e-05	0.00338051	0.0281201	0.000181104	0.00941216	0.0139094
Alaska	0.00177306	0.01148	0.00208688	0.00642041	0.0361863	0.0136616	0.0213188	0.0191352
Alaska	0.00110283	0.0122043	6.29e-05	0.00395659	0.0318026	0.000245994	0.0112272	0.0178264
Alaska	0.00112431	0.0136904	3.85e-05	0.00311512	0.02785	0.000152945	0.00545677	0.014728
Alaska	0.00123689	0.00739133	5.28e-05	0.0035621	0.0286395	0.000194051	0.00592023	0.0202641
Alaska	0.00106684	0.0071079	5.67e-05	0.00372933	0.0289452	0.000208648	0.0072345	0.0213799
Alaska	0.00105472	0.00677486	0.00139656	0.0048204	0.028225	0.0144488	0.0252126	0.0216389
Alaska	0.00131667	0.00697674	0.00140253	0.00485749	0.0282903	0.0146224	0.025193	0.0210467
Alaska	0.00135756	0.00795153	0.00134832	0.00460042	0.0264261	0.0140329	0.0242686	0.0192533
Alaska	0.00136691	0.00782868	0.00142552	0.00481002	0.0277885	0.0143469	0.0237124	0.0196751
Alaska	0.000803825	0.00841123	4.57e-05	0.00286898	0.0174917	0.000155349	0.00830163	0.0115829
Alaska	0.00112683	0.0105943	3.68e-05	0.0029146	0.0172435	0.000182252	0.00928563	0.0114865
Alaska	0.0012175	0.0114002	4.66e-05	0.00285295	0.0169578	0.000218394	0.0105786	0.0107739
Alaska	0.00176928	0.0133131	0.0010134	0.00373002	0.0183235	0.0120199	0.0290896	0.0117806
Alaska	0.00102746	0.010106	0.00124267	0.00418402	0.0216371	0.0149864	0.0344845	0.0139819
Alaska	0.00127993	0.0109344	0.001296	0.00442199	0.0221523	0.0147325	0.0330196	0.0170903
Alaska	0.00110732	0.0100656	4.74e-05	0.0028108	0.016139	0.00016138	0.00824502	0.011161
Alaska	0.00132122	0.0103198	4.33e-05	0.00284525	0.0256377	0.000152538	0.00635124	0.00937007
Alaska	0.00185062	0.0113773	0.000696036	0.00337214	0.0220651	0.0101507	0.0175698	0.00687926
Alaska	0.00147946	0.0110661	0.00077071	0.00351618	0.0261768	0.00967614	0.0164211	0.00765144
Alaska	0.0011762	0.00942485	5.39e-05	0.00297759	0.027213	0.000161003	0.00669565	0.00960106
Alaska	0.00108857	0.0106549	4.67e-05	0.00267982	0.0236587	0.000138101	0.00576959	0.0084082
Alaska	0.00140492	0.011555	4.54e-05	0.00292769	0.0273112	0.000158907	0.00611729	0.00925782
Alaska	0.0014035	0.0096886	0.00113182	0.00364838	0.0171791	0.014203	0.0250922	0.0168027
Alaska	0.0017356	0.0119315	0.00101516	0.00336992	0.0158833	0.0117461	0.0217264	0.0141504
Alaska	0.0018298	0.011814	0.00100099	0.00326768	0.0156511	0.0121136	0.0225922	0.0143204
Alaska	0.0024866	0.0140917	0.00102106	0.0031786	0.0160493	0.0108003	0.0192398	0.0122746
Alaska	0.0024006	0.0140821	0.000811141	0.00288669	0.0137693	0.0104461	0.020155	0.0111892
Alaska	0.00146685	0.0126383	0.00105932	0.00349933	0.0160039	0.0130169	0.0220891	0.0154211
Alaska	0.00147617	0.0117096	0.000962835	0.00385053	0.0262955	0.0111348	0.0222109	0.00779064
Alaska	0.00135819	0.00985363	0.000930511	0.0037561	0.025504	0.00953131	0.0191254	0.00686934
Alaska	0.00129206	0.0109939	0.00095323	0.00375649	0.0261166	0.0106126	0.0223657	0.00728362
Alaska	0.00275975	0.0153193	0.000724278	0.00303622	0.0196968	0.00746043	0.0137764	0.004702
Alaska	0.00201862	0.0136495	0.000702884	0.00316427	0.0208135	0.00806042	0.0166146	0.00536849
Alaska	0.00238175	0.0137001	0.000686361	0.00301164	0.0198111	0.00813981	0.015842	0.00494214
Alaska	0.00217434	0.014768	0.000800053	0.00349537	0.018692	0.0115049	0.0260602	0.00883676
Alaska	0.00261987	0.0160364	0.000729375	0.00318649	0.0178219	0.0104592	0.0238955	0.00736686
Alaska	0.00217118	0.0153644	0.000731472	0.00320918	0.018975	0.0105692	0.0236236	0.00801899
Alaska	0.00126306	0.0146532	0.000816781	0.00349611	0.0200716	0.0124696	0.028013	0.010037
Alaska	0.00136036	0.0130792	0.000883362	0.00366897	0.0217288	0.0133424	0.0300763	0.0107216
Alaska	0.00175319	0.0176396	0.000841573	0.00351269	0.0218755	0.0142792	0.030996	0.0108024
Alaska	0.00126008	0.00948705	0.00121704	0.00442961	0.0264583	0.0140642	0.0294156	0.0132547
Alaska	0.00151586	0.0109114	0.00114898	0.00421691	0.0252118	0.0124004	0.0249777	0.0115056
Alaska	0.00128714	0.0110747	0.00124513	0.00476788	0.0267868	0.0124326	0.0234426	0.0109344
Alaska	0.00101332	0.0104099	0.00110614	0.00411775	0.024958	0.0112531	0.0216946	0.0106586
Alaska	0.00135688	0.012783	0.00133966	0.00450439	0.0285965	0.0122057	0.0211379	0.0110808
Alaska	0.00121236	0.0113092	0.00135218	0.00451607	0.0276873	0.0136709	0.0249411	0.0120217
Alaska	0.00108223	0.0100032	5.41e-05	0.00289494	0.0178435	0.000134089	0.00794589	0.0156772
Alaska	0.00185776	0.012599	0.000900084	0.00338701	0.0163101	0.0100172	0.0215415	0.0124372
Alaska	0.00146194	0.0126217	0.00110207	0.00383585	0.0192142	0.0117623	0.0239704	0.015186
Alaska	0.00169924	0.0151798	0.00118993	0.00402772	0.0197982	0.0142363	0.0288748	0.0159229
Alaska	0.00128974	0.0106424	0.00136638	0.00456227	0.0211641	0.0140207	0.0259103	0.0164978
Alaska	0.00156042	0.0112406	0.00133618	0.00417954	0.0202497	0.0134192	0.0249622	0.0159925
Alaska	0.00147402	0.0125687	0.00115448	0.00438037	0.0217226	0.013329	0.0309053	0.0124723
Alaska	0.00118037	0.0109719	0.00102749	0.0041066	0.0210265	0.0129558	0.0309805	0.0109306
Alaska	0.000860032	0.00992032	0.00110013	0.00423323	0.0229801	0.0134517	0.0316292	0.0122283
Alaska	0.00100105	0.0102517	0.00120616	0.00439129	0.0223727	0.0124052	0.0269595	0.0133022
Alaska	0.00105633	0.0107648	0.00114069	0.00453252	0.0224393	0.0125519	0.0269538	0.012686
Alaska	0.00121462	0.0125161	0.000970983	0.00392357	0.0205265	0.0105828	0.02245	0.0110206
Alaska	0.000921194	0.00840824	7.1e-05	0.00324479	0.0226198	0.000114582	0.00755309	0.0161067
Alaska	0.000959976	0.00943624	5.45e-05	0.0029243	0.0205294	7.46e-05	0.00636109	0.0129389
Alaska	0.000991372	0.00934571	0.0012752	0.00396433	0.0214258	0.00971128	0.0236015	0.0139104
Alaska	0.0011792	0.0113211	0.00120845	0.00394112	0.0207564	0.00966404	0.0229435	0.0132249
Alaska	0.00131944	0.0115935	0.00124582	0.00386798	0.0206256	0.0109158	0.0264672	0.0130853
Alaska	0.000992954	0.00985147	0.00118418	0.00384621	0.0199002	0.0111492	0.0277272	0.0120468
Alaska	0.000892192	0.00791464	0.00123002	0.00424747	0.0287835	0.0161439	0.0411558	0.0143435
Alaska	0.00144766	0.0101966	0.00109597	0.00399743	0.0261603	0.014477	0.0355623	0.0121666
Alaska	0.00118099	0.00771666	0.0011148	0.00408184	0.0266301	0.0138258	0.0324599	0.0120287
Alaska	0.00149933	0.00997118	0.00078913	0.0035024	0.0233775	0.012531	0.0326735	0.00991417
Alaska	0.00126093	0.00822407	0.00122404	0.00425341	0.0290704	0.0140654	0.0316097	0.0123902
Alaska	0.00165789	0.00906486	0.00122388	0.00428866	0.0286094	0.0141426	0.0309986	0.0120077
Alaska	0.00169676	0.00873362	0.00103716	0.0039519	0.0206024	0.0118843	0.0243342	0.0144775
Alaska	0.0019584	0.00909932	0.000843432	0.00344284	0.0171986	0.00835043	0.0168057	0.0107437
Alaska	0.00111445	0.00740778	0.00106636	0.00392912	0.0208554	0.00987296	0.0192719	0.0139254
Alaska	0.00122785	0.00697751	0.00106217	0.00393381	0.022324	0.00989708	0.017777	0.014071
Alaska	0.00137585	0.00867883	0.00121784	0.0041534	0.0232722	0.0110075	0.0201179	0.0153043
Alaska	0.000989465	0.00745686	0.00116373	0.00410161	0.0225766	0.0107017	0.0202339	0.014695
Alaska	0.00178205	0.0103875	0.000882219	0.00341896	0.0154545	0.010627	0.0248398	0.0138824
Alaska	0.00117057	0.00970546	0.000856304	0.00408164	0.0171149	0.010628	0.0250279	0.0143599
Alaska	0.00143157	0.0118634	0.000812216	0.00328782	0.0155246	0.00955406	0.023015	0.0135953
Alaska	0.00126343	0.0103354	0.0010022	0.00399122	0.0169135	0.00940502	0.01959	0.0141885
Alaska	0.00187246	0.0129126	0.000988994	0.00355469	0.0172262	0.00999394	0.0211139	0.0148294
Alaska	0.00183958	0.0118363	0.0011152	0.0037	0.0171353	0.010697	0.0214303	0.0147741
Alaska	0.000895338	0.010849	5.56e-05	0.00344259	0.0271574	0.000186967	0.0115096	0.0138546
Alaska	0.00132579	0.0126018	0.00099761	0.0044434	0.0267455	0.0149636	0.0336624	0.012684
Alaska	0.00114077	0.0110847	4.4e-05	0.00289035	0.0180096	0.000155339	0.0102698	0.00629525
Alaska	0.00129752	0.0109806	0.000769945	0.003947	0.020429	0.0147888	0.0369211	0.00784969
Alaska	0.00114165	0.0104143	0.000896876	0.00430975	0.0251978	0.0127084	0.0292663	0.0115661
Alaska	0.00115807	0.0106406	5.5e-05	0.00342665	0.0249993	0.000145855	0.00942296	0.0114619
Alaska	0.00145858	0.0111413	0.000839291	0.00417682	0.0260233	0.0156178	0.0296433	0.00946397
Alaska	0.00118162	0.0108527	0.000885371	0.00431561	0.02904	0.0157544	0.0270164	0.0108366
Alaska	0.001652	0.0118728	0.000888933	0.00429511	0.0279804	0.0138954	0.0234667	0.00989151
Alaska	0.00126875	0.0101631	0.000812011	0.00405832	0.026599	0.0121972	0.0203648	0.00934381
Alaska	0.00140429	0.0112884	0.000784392	0.00426479	0.0255012	0.0128664	0.0235481	0.00928558
Alaska	0.000936438	0.00936214	5.71e-05	0.00324948	0.0265758	0.000140475	0.0063612	0.00927688
Alaska	0.00108858	0.010241	0.0010061	0.0040905	0.0315513	0.0132969	0.0267856	0.00735484
Alaska	0.00131461	0.01236	0.000805391	0.00368114	0.0271647	0.011077	0.0224507	0.00628203
Alaska	0.00119041	0.012599	0.000809018	0.00374032	0.0275079	0.0115172	0.0247263	0.00656643
Alaska	0.00108324	0.0119973	0.000855114	0.00382943	0.0298312	0.0124855	0.0275145	0.00701895
Alaska	0.00137811	0.0129031	0.000813332	0.00368643	0.0274613	0.0107587	0.0226652	0.00630276
Alaska	0.00130794	0.0119561	0.000780255	0.00361562	0.0270932	0.0106327	0.0228694	0.00612851
Alaska	0.00149767	0.0128197	0.000948164	0.00384959	0.0304398	0.010625	0.0198189	0.00640698
Alaska	0.000819371	0.0096756	0.00110854	0.00443351	0.0268063	0.0172479	0.0403081	0.0118839
Alaska	0.00095092	0.0101812	0.00100561	0.00419054	0.025416	0.0141755	0.0322648	0.0110658
Alaska	0.000861505	0.0104627	0.0010329	0.00437318	0.0263867	0.0150038	0.0347484	0.0111727
Alaska	0.00108431	0.0112937	0.0010157	0.00437844	0.0261051	0.0142244	0.0316402	0.0106327
Alaska	0.00137819	0.0115457	0.00105061	0.00446581	0.0260148	0.0124002	0.0259477	0.0103038
Alaska	0.00146512	0.0113048	0.00100718	0.00432668	0.0255313	0.0117221	0.02371	0.00992032
Alaska	0.00117161	0.0109745	0.000946851	0.0039423	0.0252272	0.0142679	0.0311801	0.011473
Alaska	0.00116441	0.0119608	0.000783394	0.00362345	0.0242911	0.0119885	0.0269251	0.01004
Alaska	0.00159002	0.0121537	0.000977906	0.00404225	0.026825	0.0124708	0.0265082	0.0115503
Alaska	0.00124023	0.0113077	0.00104878	0.00427547	0.0288386	0.0129035	0.0277102	0.0128912
Alaska	0.00142253	0.0125326	0.000950779	0.00404128	0.0265108	0.0118803	0.0259596	0.0115602
Alaska	0.00135747	0.0115421	0.000964748	0.00393911	0.0254088	0.0109697	0.0243649	0.0111722
Alaska	0.00160909	0.0106204	0.000721456	0.00341512	0.0212397	0.0103138	0.0275253	0.00747675
Alaska	0.00108639	0.00937045	0.000832425	0.00373208	0.0259189	0.0108931	0.0283094	0.00843098
Alaska	0.00120736	0.0102035	0.000808089	0.00363093	0.0258104	0.0115638	0.0306744	0.0080744
Alaska	0.00114445	0.0104865	0.000723974	0.0034372	0.0245458	0.0106641	0.028392	0.00762211
Alaska	0.00153375	0.012318	0.000695342	0.0032878	0.0234677	0.00964632	0.0252943	0.00720317
Alaska	0.000926203	0.0098858	0.000721241	0.00338335	0.0237208	0.00887444	0.0227128	0.0083069
Alaska	0.00125323	0.0119632	0.000832938	0.00403318	0.0259555	0.0188564	0.0328885	0.0102883
Alaska	0.00120403	0.0113975	0.00071698	0.004199	0.0257078	0.0152003	0.0249361	0.00956903
Alaska	0.00109451	0.011477	0.000680514	0.00375942	0.0240692	0.0140775	0.023766	0.00900781
Alaska	0.000759158	0.010459	0.00074731	0.00389591	0.026974	0.0157201	0.0253958	0.0105263
Alaska	0.000759409	0.0101953	0.000540883	0.0033013	0.0223874	0.0129308	0.024365	0.00761808
Alaska	0.000994619	0.0107845	0.000686505	0.00361186	0.0250915	0.0132777	0.0208744	0.009055
Alaska	0.00132356	0.0103059	0.00114769	0.00447915	0.0307254	0.0151493	0.0314284	0.010458
Alaska	0.000833361	0.0069701	0.00111093	0.00458096	0.033006	0.0135686	0.0279677	0.0111289
Alaska	0.000814564	0.00779462	0.00108194	0.00443268	0.0322341	0.0127849	0.026961	0.0106375
Alaska	0.000814048	0.00784528	0.000989679	0.00420013	0.0312781	0.0119466	0.0254578	0.0102193
Alaska	0.000725758	0.008184	0.00097008	0.00404157	0.0308638	0.0111616	0.024377	0.0102864
Alaska	0.000898399	0.00897325	0.000966238	0.00424986	0.0316109	0.0107658	0.0223962	0.00975526
Alaska	0.00101194	0.0102603	0.00105843	0.00418433	0.0228565	0.0132922	0.0371946	0.0114013
Alaska	0.00117563	0.0113096	0.000826219	0.00384975	0.0198442	0.0099037	0.0274869	0.00931961
Alaska	0.000898251	0.0095445	0.000914271	0.00384531	0.0202601	0.00986076	0.0275774	0.0110279
Alaska	0.00103185	0.0100197	0.000816577	0.00387291	0.0191396	0.00905619	0.0252258	0.00972926
Alaska	0.00135524	0.0123502	0.000786677	0.00342128	0.0195615	0.00882997	0.0251137	0.00875281
Alaska	0.00121365	0.01203	0.000856496	0.00377127	0.0204767	0.00954643	0.0260816	0.0103457
Alaska	0.00142525	0.0122894	0.000865234	0.00326291	0.0160334	0.00829797	0.0212049	0.0104216
Alaska	0.00128994	0.0125607	0.00100077	0.00381247	0.0193183	0.00750203	0.0164155	0.0120482
Alaska	0.00110085	0.0110071	0.000946388	0.00372847	0.018197	0.0073081	0.0177149	0.011462
Alaska	0.000899919	0.0100999	0.000935105	0.0036091	0.0185743	0.00710469	0.0181061	0.0116436
Alaska	0.00184007	0.0151137	0.000871139	0.00330826	0.0164145	0.0062869	0.0150088	0.00879505
Alaska	0.00121217	0.0116708	0.000935309	0.00361317	0.018163	0.00699926	0.0176561	0.0101704
Alaska	0.00124461	0.0122773	0.00115116	0.00356107	0.0175164	0.0108781	0.0270477	0.0144909
Alaska	0.00183728	0.0131175	0.000815365	0.00301493	0.0139258	0.00750742	0.0191268	0.0104751
Alaska	0.00150533	0.0113861	0.000771449	0.00302406	0.0141208	0.00704113	0.0184716	0.0110037
Alaska	0.00138625	0.0108981	0.000837445	0.00320715	0.0149106	0.00697876	0.0176045	0.0115
Alaska	0.0013389	0.00979106	0.000793658	0.00305209	0.0148894	0.00655135	0.0170963	0.0114103
Alaska	0.000923704	0.0100602	0.000869462	0.00321819	0.0155068	0.00704621	0.0179531	0.0131939
Alaska	0.000925753	0.0103445	0.000798138	0.0038683	0.0250434	0.0131876	0.0253484	0.014755
Alaska	0.00110759	0.0115989	0.000639608	0.00355464	0.0219753	0.00993921	0.0197818	0.0121751
Alaska	0.00103744	0.0103866	0.00062936	0.00347526	0.0220417	0.0107901	0.022816	0.0117083
Alaska	0.00104194	0.012054	0.00057405	0.00347235	0.0202237	0.0095382	0.0196071	0.0107468
Alaska	0.00100026	0.0131277	0.000531109	0.00325787	0.0198201	0.00966639	0.0209825	0.0104279
Alaska	0.00173888	0.0134226	0.000509558	0.00284236	0.0167896	0.00742784	0.0151872	0.00841259
Alaska	0.00105348	0.011349	0.000541774	0.00294689	0.0201687	0.011576	0.0262235	0.00731951
Alaska	0.00133746	0.012966	0.000457428	0.00290254	0.0183248	0.00870175	0.0193755	0.00606261
Alaska	0.00150349	0.0129839	0.000427416	0.00278786	0.017244	0.00804579	0.0176752	0.00545788
Alaska	0.00132304	0.0132042	0.000491583	0.00292453	0.0192209	0.00867259	0.0183798	0.00586628
Alaska	0.00115078	0.012602	0.000472199	0.00289566	0.0190672	0.00850551	0.0182344	0.00591849
Alaska	0.000767594	0.00942916	0.000458562	0.002786	0.0197928	0.00831133	0.0187278	0.00598767
Alaska	0.000767638	0.0109449	0.000706028	0.00320667	0.0157918	0.0105056	0.0323694	0.0145681
Alaska	0.000778021	0.0122129	0.000609695	0.0030416	0.014963	0.00825519	0.0261241	0.0129848
Alaska	0.000839509	0.0123615	0.000587526	0.0029098	0.0142136	0.00781123	0.0242278	0.0117271
Alaska	0.000894139	0.0124072	0.000568552	0.00283269	0.0138069	0.00688176	0.0212821	0.0113808
Alaska	0.00101259	0.0125102	0.000514368	0.00264668	0.0126875	0.00651665	0.0197186	0.0111305
Alaska	0.00137976	0.0152786	0.000570812	0.00265337	0.0127289	0.00647911	0.0181834	0.0107491
Alaska	0.0010353	0.0126725	0.00081563	0.00317473	0.0180121	0.0117469	0.0238892	0.0107822
Alaska	0.00100377	0.0127563	0.000777392	0.00331497	0.0192493	0.0100887	0.0195242	0.0104378
Alaska	0.00104336	0.0134672	0.00077845	0.00333942	0.0190563	0.00996	0.0195204	0.01021
Alaska	0.000984279	0.0121711	0.000710943	0.00307929	0.0174939	0.0085117	0.0170592	0.00882865
Alaska	0.000889088	0.010875	0.000681197	0.00309604	0.0178804	0.00879043	0.0154937	0.00976857
Alaska	0.00114272	0.0115348	0.000715533	0.00298717	0.0171619	0.00817718	0.0144439	0.00979249
Alaska	0.00107928	0.0109927	0.000809085	0.00365501	0.0255996	0.0124763	0.0263731	0.0105436
Alaska	0.00103881	0.0120767	0.000705634	0.0034757	0.0234108	0.0101058	0.0221989	0.00877657
Alaska	0.00137238	0.0117136	0.000702236	0.00352388	0.0232424	0.00922752	0.0176078	0.00836297
Alaska	0.00109229	0.0111514	0.000615618	0.00340924	0.0222742	0.00927855	0.0188125	0.00855644
Alaska	0.00100256	0.0101598	0.000702417	0.00347096	0.0229818	0.00965489	0.0193627	0.00886368
Alaska	0.00078321	0.0101042	0.000520855	0.00311248	0.0204619	0.00884416	0.0209473	0.00722335
Alaska	0.000916564	0.00962153	0.000866057	0.00380507	0.0191022	0.0111321	0.0248722	0.013044
Alaska	0.00100963	0.0103318	0.000632592	0.00357091	0.0163381	0.0082297	0.0198576	0.0106224
Alaska	0.00115287	0.0103051	0.000708098	0.0031774	0.0167603	0.00827458	0.0193481	0.0106491
Alaska	0.00102472	0.0116219	0.000601516	0.00291659	0.0149451	0.00742271	0.0186956	0.00924133
Alaska	0.000755883	0.0099067	0.000703521	0.00315746	0.0172978	0.0083305	0.0208058	0.011696
Alaska	0.000977084	0.0106969	0.000521201	0.00261406	0.0141542	0.00671862	0.0177374	0.00912317
Alaska	0.00143486	0.0113103	0.000585251	0.0029973	0.0191834	0.00984456	0.0210978	0.00693417
Alaska	0.00112802	0.0106167	0.000562527	0.00316772	0.0190216	0.00829637	0.0181195	0.00732817
Alaska	0.00103183	0.0100556	0.000605019	0.00324212	0.0201831	0.00858119	0.0185237	0.00766179
Alaska	0.00119496	0.0101989	0.000545758	0.00308689	0.0183308	0.00759837	0.016693	0.0063862
Alaska	0.000869031	0.00942979	0.000664522	0.00337477	0.0220381	0.00849101	0.0177202	0.0075875
Alaska	0.000913355	0.00925976	0.000679161	0.00341778	0.0228318	0.00848542	0.0177351	0.0074399
Alaska	0.000906072	0.00990356	0.000818216	0.00357279	0.0223238	0.0124023	0.0236618	0.0121876
Alaska	0.00112215	0.0116563	0.000700829	0.00339525	0.0209235	0.00994267	0.0194683	0.00988881
Alaska	0.000852811	0.00936097	0.000659632	0.0033672	0.0211885	0.0101107	0.0197616	0.0108825
Alaska	0.000830161	0.00910001	0.000653549	0.00322995	0.0206732	0.0096108	0.018199	0.0102989
Alaska	0.00101111	0.0106449	0.000586811	0.00297748	0.0182848	0.00849174	0.0170141	0.00875831
Alaska	0.00118313	0.0106895	0.000635285	0.00307825	0.0187478	0.00852663	0.0158676	0.00875475
Alaska	0.000781916	0.0100742	0.000465736	0.00249023	0.0257629	0.0110051	0.030012	0.00263277
Alaska	0.000793078	0.00938815	0.00047304	0.00271086	0.0259588	0.0094262	0.02588	0.00284075
Alaska	0.000709686	0.00885571	0.000428505	0.00259502	0.0250461	0.00894997	0.0245805	0.00275453
Alaska	0.000856776	0.0101789	0.000403747	0.00247124	0.023666	0.00824878	0.0229079	0.00227702
Alaska	0.000799217	0.00958572	0.000412312	0.0024284	0.0231328	0.0077755	0.0215657	0.0021933
Alaska	0.00099807	0.0106583	0.000411104	0.00244892	0.0230889	0.00762829	0.0206693	0.00225719
Alaska	0.00087024	0.00867999	0.000936594	0.0034658	0.0181432	0.0107217	0.026735	0.0115561
Alaska	0.000867109	0.0091919	6.59e-05	0.00258546	0.0157594	0.000107481	0.00749738	0.00944045
Alaska	0.000810717	0.00899983	6.78e-05	0.00263748	0.0148737	9.27e-05	0.00678993	0.00878125
Alaska	0.0007621	0.0106602	6.88e-05	0.0026141	0.0146201	0.000131946	0.00692832	0.00900959
Alaska	0.000772914	0.013271	5.62e-05	0.00241008	0.0106475	0.000128222	0.00743589	0.00495778
Alaska	0.000586314	0.00966811	5.51e-05	0.00235253	0.00995924	0.00013086	0.00717849	0.00368833
Alaska	0.00111053	0.0142246	0.000392488	0.00223418	0.012847	0.0073081	0.0177208	0.00572686
Alaska	0.00113492	0.0153645	0.000375547	0.00237749	0.0124837	0.00599642	0.0145286	0.00539544
Alaska	0.00144568	0.0130244	0.000355359	0.00205452	0.0107544	0.00487749	0.0114301	0.0046302
Alaska	0.00107736	0.0144219	0.000358072	0.00224894	0.012302	0.00596111	0.0146491	0.005454
Alaska	0.00120655	0.0126056	0.000316879	0.00217783	0.0108555	0.00503703	0.0131323	0.00424725
Alaska	0.000930829	0.0150866	0.000290486	0.00211523	0.0107313	0.00596158	0.0162977	0.00421559
Alaska	0.000835881	0.0110599	0.000565432	0.00268096	0.0165903	0.00781928	0.0159046	0.00699016
Alaska	0.00087616	0.0131567	5.97e-05	0.00217325	0.0153554	0.000114002	0.0053619	0.00605051
Alaska	0.000772016	0.0119409	5.54e-05	0.00206767	0.0146745	8.62e-05	0.00471248	0.00553536
Alaska	0.000827578	0.0127264	5.09e-05	0.00205862	0.0150568	9.14e-05	0.004729	0.00579135
Alaska	0.000914051	0.012851	5.23e-05	0.00203569	0.0156186	7.41e-05	0.00416648	0.00551979
Alaska	0.000835538	0.0103378	0.00045236	0.00233238	0.014908	0.00560562	0.010464	0.00489149
Norway	0.00179061	0.0109935	0.00808756	0.0232404	0.065057	0.00902953	0.0184003	0.00307859
Norway	0.00122115	0.0100235	0.00958927	0.0261378	0.0700238	0.0116571	0.0250515	0.00250299
Norway	0.00201492	0.00874982	0.00645532	0.018261	0.044148	0.00808534	0.0159746	0.00174244
Norway	0.00138509	0.0154063	0.00953237	0.0288377	0.084968	0.00730637	0.0160448	0.00286209
Norway	0.0015186	0.0123267	0.0106942	0.0327702	0.0914285	0.00625698	0.012224	0.00284251
Norway	0.00162677	0.0108742	0.00939542	0.0275102	0.0742292	0.00897226	0.0170889	0.00234375
Norway	0.00121081	0.0110088	0.0130448	0.0409066	0.118997	0.00755734	0.0152665	0.00404043
Norway	0.00091937	0.0158488	0.0161758	0.0506661	0.143718	0.005871	0.0110997	0.00371082
Norway	0.00157651	0.0157194	0.0108194	0.0338882	0.0978638	0.00542816	0.0105244	0.00286928
Norway	0.00141671	0.0186008	0.0114993	0.0354536	0.0998674	0.00524433	0.0104173	0.00272053
Norway	0.00124043	0.0125881	0.0120531	0.036849	0.105733	0.0104311	0.0150968	0.00267967
Norway	0.00147346	0.0173594	0.0111569	0.0329612	0.0902529	0.00923697	0.0164857	0.00277385
Norway	0.00167082	0.0131334	0.0130184	0.0389584	0.103275	0.00956238	0.0157561	0.00293284
Norway	0.000816118	0.0081489	0.00996521	0.0269713	0.0680167	0.0132022	0.0272349	0.00200673
Norway	0.00153533	0.0132023	0.00762866	0.0223189	0.0631145	0.0104618	0.0206935	0.00225741
Norway	0.00159354	0.0124823	0.00632929	0.0180663	0.0455037	0.0103931	0.019759	0.00169283
Norway	0.000741252	0.00613913	0.00902591	0.0240808	0.0536211	0.0134104	0.0210112	0.00150813
Norway	0.00173051	0.00877283	0.00568918	0.0162375	0.03396	0.00934718	0.0138828	0.00109985
Norway	0.0011886	0.00537234	0.00643561	0.0186049	0.0400156	0.0100766	0.0148576	0.00114608
Norway	0.00105576	0.00555638	0.00602121	0.0171815	0.037868	0.010054	0.0153826	0.00110564
Norway	0.0009087	0.00594334	0.00530338	0.0149003	0.0334257	0.00962433	0.0150285	0.000917244
Norway	0.00143965	0.0104191	0.00489445	0.0141086	0.0313218	0.0073814	0.011808	0.00102768
Norway	0.00106123	0.0057759	0.0075022	0.0221314	0.0501107	0.00941329	0.014311	0.00153552
Norway	0.000822416	0.00573509	0.00972123	0.0280369	0.0631554	0.0114826	0.0151649	0.00182736
Norway	0.0010204	0.00839503	0.0109859	0.032289	0.0773827	0.00997719	0.0133155	0.0021208
Norway	0.00133384	0.0113773	0.0098893	0.0293125	0.0735953	0.00750052	0.0112587	0.00209032
Norway	0.00132363	0.0143668	0.00970414	0.028495	0.0736132	0.00698418	0.0110449	0.00205309
Norway	0.00118931	0.0123677	0.0100159	0.0299626	0.0804317	0.00667251	0.0113617	0.0022046
Norway	0.00127208	0.0151029	0.0119532	0.0361489	0.0992908	0.00518184	0.00887146	0.00242838
Norway	0.0010879	0.0119232	0.0108694	0.0327945	0.088324	0.00667413	0.0110128	0.00235128
Norway	0.00183424	0.0137963	0.0085464	0.0259048	0.0671855	0.00507217	0.00830987	0.00183902
Norway	0.00158093	0.0130853	0.00828988	0.0248039	0.0667573	0.00477512	0.00871117	0.00186612
Norway	0.00189433	0.0126498	0.0102051	0.0308057	0.0817969	0.00581795	0.00891234	0.00221291
Norway	0.000869098	0.00529527	0.00819737	0.0238673	0.0519175	0.0116171	0.0173985	0.00159553
Norway	0.00105019	0.00720951	0.00689912	0.0194594	0.0410404	0.0101382	0.0146549	0.00126229
Norway	0.00167898	0.00946022	0.00521656	0.0146859	0.0293722	0.00778729	0.0111618	0.00103464
Norway	0.00127772	0.00989455	0.00992895	0.0285091	0.0666738	0.0100245	0.0126689	0.0017593
Norway	0.00147408	0.0121539	0.00913064	0.0267188	0.0645819	0.00847313	0.0117129	0.00182471
Norway	0.00110328	0.00801303	0.00773868	0.0216573	0.0490099	0.0115545	0.0181501	0.0015753
Norway	0.00114214	0.00840398	0.00707599	0.0195904	0.0429175	0.0108221	0.0163185	0.0012772
Norway	0.00152241	0.0076975	0.00607379	0.0166935	0.0343614	0.00891737	0.0129381	0.00115262
Norway	0.00114416	0.00739481	0.00805492	0.0226571	0.0481082	0.0113885	0.0150945	0.00142486
Norway	0.000934681	0.00695783	0.00762233	0.0213535	0.0451262	0.0111297	0.01499	0.0013621
Norway	0.00110498	0.00877832	0.00839871	0.0226678	0.0505842	0.0117047	0.0173762	0.00153334
Norway	0.00111808	0.00789115	0.00724621	0.0202807	0.0441511	0.0115085	0.019372	0.0013712
Norway	0.0011651	0.0102387	0.00708192	0.0203827	0.0431544	0.0100885	0.0161033	0.00137887
Norway	0.00127425	0.0101488	0.00769504	0.0217183	0.0472129	0.0117276	0.0193177	0.0015107
Norway	0.00217266	0.0134655	0.00298795	0.00859167	0.0186963	0.00459643	0.0101266	0.000835601
Norway	0.00176129	0.0161057	0.00686579	0.0186538	0.0459371	0.00931445	0.0177026	0.00158555
Norway	0.00168487	0.0120967	0.00646414	0.0183093	0.0460739	0.00932027	0.0175935	0.00157076
Norway	0.00165207	0.0134786	0.00900319	0.0251287	0.0619299	0.00935266	0.0190913	0.00184725
Norway	0.00170841	0.0137499	0.00882997	0.0252744	0.0641546	0.0083351	0.0168657	0.00188773
Norway	0.00138949	0.0168938	0.00903726	0.0245111	0.0603109	0.010761	0.0192845	0.00188294
Norway	0.000941455	0.00790056	0.0103417	0.0299803	0.0668336	0.0129432	0.0185243	0.0019554
Norway	0.0010706	0.00939512	0.00901788	0.0265907	0.0584377	0.0118485	0.0176734	0.00169889
Norway	0.00152485	0.0156054	0.0105976	0.0316152	0.080526	0.00803598	0.0134719	0.00219054
Norway	0.00119889	0.0134727	0.0106631	0.0314902	0.0777128	0.0105989	0.0182159	0.00207322
Norway	0.00151003	0.0183874	0.00994095	0.0295388	0.078477	0.00559515	0.0115961	0.00206081
Norway	0.00199701	0.0143596	0.00762843	0.0221273	0.0538169	0.00850391	0.0166464	0.00160443
Norway	0.00182278	0.0191561	0.0114872	0.0356804	0.098824	0.0035461	0.00926219	0.00246689
Norway	0.00147058	0.0132056	0.0100047	0.0312699	0.0787733	0.00575607	0.0121585	0.00214813
Norway	0.00164857	0.0149299	0.00997992	0.0300329	0.0788766	0.00706618	0.013791	0.00226453
Norway	0.00197512	0.0134448	0.00811553	0.0243207	0.0617101	0.00630578	0.0131995	0.00190155
Norway	0.0015956	0.0163504	0.0111654	0.0344182	0.0927182	0.00533055	0.0112072	0.00255552
Norway	0.00150352	0.0158463	0.0082435	0.024055	0.0608704	0.00726597	0.017027	0.0017692
Norway	0.00205869	0.0175236	0.00896333	0.0258288	0.0626499	0.0071717	0.0158141	0.00174901
Norway	0.00183162	0.0204778	0.0104261	0.0314647	0.0827607	0.00574772	0.0109149	0.00206354
Norway	0.00157927	0.0121939	0.00819741	0.0234508	0.0571303	0.00807693	0.0171806	0.00157223
Norway	0.00188445	0.0111743	0.006833	0.0189426	0.0425887	0.0098632	0.0179094	0.00129925
Norway	0.00210945	0.0113616	0.0051933	0.0143625	0.0314569	0.00793119	0.0158839	0.00101778
Norway	0.00199761	0.0122645	0.00681225	0.020612	0.0504722	0.00615235	0.0111342	0.00150151
Norway	0.00185673	0.00886792	0.00876741	0.0261523	0.0648707	0.00659825	0.0105176	0.00176011
Norway	0.00171261	0.00922642	0.00779478	0.0227727	0.0555132	0.00676521	0.0107484	0.00158616
Norway	0.00177718	0.0124055	0.00717303	0.0210999	0.0498686	0.00697342	0.011314	0.00134325
Norway	0.00111985	0.00989497	0.00739944	0.0204455	0.0459326	0.0115226	0.0203	0.00150564
Norway	0.00109205	0.0111696	0.006071	0.0172292	0.0384671	0.00951891	0.0160482	0.00113961
Norway	0.00137551	0.0143705	0.00813056	0.023442	0.0550381	0.00956071	0.012717	0.00154398
Norway	0.00138161	0.0159989	0.0110331	0.0333392	0.0897467	0.00493845	0.00719319	0.00239697
Norway	0.00172744	0.0162168	0.00972753	0.0294757	0.0780305	0.00386871	0.00590462	0.00195166
Norway	0.00179175	0.0191193	0.00949562	0.0287729	0.0775229	0.00425443	0.00596313	0.00196925
Norway	0.00204121	0.021907	0.00951849	0.0283318	0.0744481	0.00584122	0.00988099	0.00193918
Norway	0.00199912	0.0214105	0.00953063	0.0280423	0.0739531	0.00556813	0.00961498	0.00201163
Norway	0.00163766	0.0161814	0.0101337	0.028895	0.0723355	0.00811073	0.0130042	0.00192084
Norway	0.00134761	0.0160184	0.00979306	0.0271607	0.0634594	0.00974866	0.0152871	0.00176326
Norway	0.00175096	0.0142927	0.00944213	0.0272726	0.06563	0.00849207	0.0126981	0.00178977
Norway	0.00144254	0.0171656	0.00880398	0.0245351	0.0575281	0.00890059	0.0131123	0.00169653
Norway	0.00148428	0.0113962	0.0109502	0.0320862	0.0829801	0.00849508	0.0139015	0.0022902
Norway	0.00163557	0.014543	0.00875847	0.0261765	0.069851	0.00568349	0.00924265	0.0019956
Norway	0.00192041	0.0171188	0.00982646	0.0295792	0.0804747	0.00502484	0.00707085	0.00210617
Norway	0.00170588	0.0166947	0.00877103	0.0266166	0.0712509	0.00702729	0.00918431	0.00203808
Norway	0.00231617	0.020639	0.00668442	0.020213	0.0541481	0.00365445	0.00616279	0.00152885
Norway	0.00191303	0.0175607	0.0083754	0.0249857	0.0681395	0.00674679	0.0120373	0.00194226
Norway	0.00138483	0.0117762	0.0150629	0.0432339	0.0965788	0.00878662	0.0135876	0.00204182
Norway	0.00142729	0.0126178	0.00877426	0.0254849	0.0639324	0.00657536	0.012234	0.00150331
Norway	0.00131702	0.0128695	0.0121296	0.0348723	0.0809564	0.0108929	0.0164966	0.00177862
Norway	0.00118325	0.0116794	0.010969	0.0314748	0.0770765	0.00935941	0.0148054	0.00169319
Norway	0.00150026	0.0154545	0.0100729	0.0290544	0.0719048	0.00713739	0.0110141	0.00185479
Norway	0.00110544	0.0126947	0.0130131	0.0389667	0.0991826	0.00731649	0.0115335	0.00255265
Norway	0.00103801	0.0143692	0.0128974	0.0377579	0.0918225	0.00847153	0.0128722	0.00236542
Norway	0.0015407	0.0137679	0.0107031	0.0312625	0.0800259	0.00790481	0.01204	0.00194667
Norway	0.00111349	0.0110132	0.0139117	0.0405469	0.103424	0.00991947	0.013345	0.00229152
Norway	0.00129878	0.0125684	0.0118151	0.0346543	0.0874983	0.00898393	0.0124365	0.00216629
Norway	0.00178491	0.0130893	0.00887723	0.0253485	0.0638872	0.00787019	0.0131455	0.00175575
Norway	0.00165144	0.0148035	0.00855844	0.0249721	0.0611268	0.00667901	0.0111952	0.00168237
Norway	0.00175764	0.015759	0.00820237	0.0244142	0.0620599	0.00615175	0.0100489	0.00174704
Norway	0.00141353	0.0114833	0.00875045	0.0263128	0.0656271	0.00729207	0.0113252	0.00186447
Norway	0.00172099	0.0113254	0.00363391	0.0105459	0.022411	0.00555701	0.0110562	0.000909513
Norway	0.00139598	0.0116364	0.00553739	0.015563	0.0342886	0.00829966	0.0154017	0.00119659
Norway	0.00104586	0.00703113	0.00631627	0.0180883	0.04105	0.00867454	0.0171008	0.00124019
Norway	0.00106335	0.00908335	0.006019	0.0168359	0.03903	0.00861054	0.0174438	0.00120898
Norway	0.00136113	0.00883104	0.00632663	0.0182208	0.0421238	0.00803344	0.0146559	0.00128617
Norway	0.00105459	0.0116004	0.0100256	0.0290511	0.0714503	0.00999703	0.0164053	0.00206568
Norway	0.00148443	0.0153958	0.00734555	0.0209376	0.0491146	0.00753297	0.0120239	0.00162343
Norway	0.00142866	0.0152782	0.010146	0.0302349	0.0784053	0.0072827	0.0105087	0.0021048
Norway	0.00117547	0.00885992	0.00701088	0.0201316	0.0437393	0.00974156	0.0144037	0.0012716
Norway	0.000958485	0.00989261	0.00798811	0.0227728	0.0509955	0.0104145	0.0157302	0.00150584
Norway	0.000965681	0.00882933	0.00699953	0.0197349	0.0428975	0.0104914	0.0161515	0.00127844
Norway	0.00168886	0.0131417	0.0057836	0.0171419	0.0398442	0.00705376	0.0112377	0.00122636
Norway	0.00207841	0.0143781	0.00582636	0.0173248	0.0421183	0.00559879	0.00887063	0.0012717
Norway	0.00163871	0.0134138	0.00577065	0.0169323	0.0391557	0.00680185	0.0104083	0.00116725
Norway	0.00184892	0.0110596	0.00585268	0.0166954	0.0358661	0.00791398	0.0121075	0.00121233
Norway	0.00135538	0.00946629	0.00696153	0.0200442	0.0433372	0.00910911	0.0129173	0.00134509
Norway	0.00163279	0.00936029	0.00487148	0.0140216	0.029994	0.00736523	0.0125529	0.000976011
Norway	0.00177998	0.0139396	0.0066893	0.0195301	0.0499979	0.00766745	0.0129166	0.00138717
Norway	0.00149042	0.0128499	0.00767523	0.0229496	0.0601123	0.00665871	0.00991772	0.00160524
Norway	0.00124231	0.00966631	0.00704194	0.0204183	0.048739	0.00925873	0.0140595	0.00128578
Norway	0.00124103	0.0105046	0.00620088	0.0178587	0.0406101	0.00939248	0.0142941	0.0010421
Norway	0.00119844	0.0116543	0.00682346	0.0204099	0.0494698	0.00708541	0.0103841	0.00121183
Norway	0.00194748	0.01695	0.0062636	0.018287	0.0439837	0.00515702	0.0076789	0.00115428
Norway	0.00124963	0.0120056	0.00948164	0.0266859	0.057959	0.0149983	0.0166297	0.00153726
Norway	0.000963075	0.0077092	0.00927005	0.026737	0.0572833	0.0149899	0.0173185	0.0013672
Norway	0.000910196	0.008135	0.00878782	0.0247741	0.054248	0.0129473	0.0161806	0.00139997
Norway	0.00171498	0.0098627	0.00656118	0.0189065	0.0406277	0.00993578	0.0136976	0.0011508
Norway	0.001054	0.00882187	0.00877388	0.0246868	0.0545962	0.0130183	0.0170501	0.00142705
Norway	0.00153604	0.0107802	0.00851783	0.0250234	0.0591718	0.0114842	0.0157665	0.00152553
Norway	0.00118671	0.00990648	0.0072983	0.0200267	0.043446	0.0102376	0.0170064	0.00126783
Norway	0.0016642	0.0130914	0.00481961	0.0135318	0.0288737	0.00709573	0.0131	0.000944575
Norway	0.00162965	0.0108888	0.00503596	0.0139128	0.0292548	0.0076423	0.0147498	0.000933062
Norway	0.0011687	0.00969798	0.00818334	0.0223807	0.0507684	0.0104503	0.0169923	0.00134768
Norway	0.00158602	0.0128907	0.00682824	0.0195503	0.0447214	0.0098916	0.0159388	0.00124387
Norway	0.00167112	0.0146554	0.00572322	0.0157509	0.0360473	0.0092246	0.0149754	0.001026
Norway	0.00132657	0.0104197	0.00435695	0.0128623	0.0279101	0.00787882	0.0143829	0.00111698
Norway	0.00116131	0.00910147	0.00607139	0.0177933	0.0397975	0.00862237	0.0146849	0.00121647
Norway	0.00143418	0.0117342	0.00448698	0.0128512	0.0280643	0.00811033	0.0143787	0.000948798
Norway	0.00159723	0.0107223	0.00333529	0.00956697	0.0200989	0.00700944	0.0148951	0.000665764
Norway	0.00152219	0.00961351	0.00501681	0.0145008	0.0316299	0.00863363	0.0154203	0.00101
Norway	0.00122408	0.0160803	0.00996606	0.0301806	0.0732651	0.00722032	0.0120524	0.00204963
Norway	0.00150856	0.0188472	0.0111269	0.0325979	0.0832668	0.00657833	0.0109847	0.00224899
Norway	0.00139413	0.0147219	0.009981	0.0296391	0.0759827	0.00548796	0.00962321	0.00194976
Norway	0.0013981	0.0161752	0.0101426	0.0294773	0.0747172	0.00719349	0.012369	0.00200139
Norway	0.00131394	0.0120391	0.00929276	0.0265868	0.0655644	0.00713762	0.0128619	0.00166717
Norway	0.00130273	0.0131636	0.00878528	0.0254094	0.0590178	0.00736318	0.0130502	0.0015088
Norway	0.00120096	0.0104617	0.00797867	0.0223283	0.0498999	0.00990627	0.0155277	0.00134457
Norway	0.000850473	0.00881946	0.0103856	0.0305228	0.0695811	0.00932275	0.0143258	0.00173239
Norway	0.00119203	0.00795238	0.00831127	0.0235517	0.0575111	0.0100745	0.0156744	0.00159134
Norway	0.00137492	0.00978561	0.00588374	0.0171236	0.0389145	0.00841723	0.0133697	0.00116052
Norway	0.00144466	0.0097188	0.00623313	0.0178901	0.0429112	0.00715189	0.012118	0.00127231
Norway	0.00136029	0.00834863	0.00721851	0.0207638	0.0496129	0.00830718	0.0136387	0.00135091
Norway	0.00190886	0.0111629	0.00523655	0.0144552	0.0323404	0.00641204	0.0116877	0.0010241
Norway	0.0022959	0.0158581	0.00664473	0.019067	0.0466905	0.0057531	0.00899236	0.00139424
Norway	0.00156038	0.0109767	0.00628747	0.0182102	0.0435797	0.00700121	0.0124584	0.00133113
Norway	0.00198395	0.0138182	0.00596194	0.0175005	0.0444589	0.00461361	0.00820357	0.00130732
Norway	0.00127106	0.00851289	0.00590319	0.0165462	0.0358258	0.00844063	0.0149394	0.00108826
Norway	0.00163805	0.0121018	0.00531505	0.0142983	0.031894	0.00860449	0.0157431	0.00102317
Norway	0.00131644	0.009614	0.00629476	0.017424	0.0424259	0.00803658	0.0140511	0.00123271
Norway	0.00160095	0.016231	0.00611792	0.0176762	0.041121	0.00605533	0.00985008	0.00127243
Norway	0.00200409	0.0145074	0.00741376	0.0216585	0.0556178	0.00549598	0.00964903	0.00160204
Norway	0.00148785	0.0125447	0.00655811	0.0188377	0.047002	0.00590141	0.0112476	0.00152122
Norway	0.00180423	0.0126159	0.00671739	0.0189434	0.0454167	0.00658592	0.0114854	0.0013711
Norway	0.00103285	0.0095602	0.00834769	0.0230383	0.0580122	0.00847951	0.0156492	0.00153764
Norway	0.00117076	0.00989983	0.00491342	0.0133943	0.0297781	0.00773492	0.0140108	0.000946317
Norway	0.00106836	0.00734137	0.00753162	0.0214049	0.0506901	0.0089209	0.014683	0.00144504
Norway	0.00140349	0.0118521	0.00903848	0.0259827	0.0687127	0.00803352	0.0135883	0.00204458
Norway	0.00155907	0.0108926	0.00709261	0.0201189	0.048761	0.00694274	0.0109969	0.00136628
Norway	0.00179118	0.00981876	0.00575154	0.0164597	0.0395724	0.00683949	0.0116429	0.00122433
Norway	0.00197326	0.0145483	0.00536088	0.0151081	0.0361048	0.00500406	0.00839161	0.00115748
Norway	0.00158872	0.01356	0.00633016	0.0175163	0.0403897	0.00855776	0.0154627	0.00125912
Norway	0.001685	0.0176854	0.00498136	0.0134723	0.0295401	0.00708578	0.0113851	0.00097694
Norway	0.00347883	0.0127283	0.00448973	0.012899	0.0289897	0.00440331	0.00660027	0.00104566
Norway	0.0011569	0.0104763	0.00634897	0.0180643	0.0410538	0.0104812	0.017221	0.00125077
Norway	0.00119773	0.00929418	0.00470657	0.0135664	0.0298027	0.00933551	0.0151701	0.000888598
Norway	0.000718967	0.00699714	0.00617193	0.0177503	0.0401895	0.0107293	0.0158239	0.00109427
Norway	0.00155381	0.0129696	0.00465673	0.0137469	0.0317333	0.00592178	0.00845264	0.000981737
Norway	0.00215095	0.0232197	0.00587241	0.0175045	0.0452737	0.00492697	0.00745132	0.001339
Norway	0.00226075	0.0203735	0.00549191	0.0160931	0.0376828	0.00617306	0.00961078	0.00125542
Norway	0.0013058	0.0077647	0.0066678	0.0189716	0.0393771	0.0100101	0.0135926	0.00115532
Norway	0.00135814	0.0088195	0.00635044	0.0180746	0.0389747	0.00945075	0.0139908	0.00112343
Norway	0.00126606	0.00891782	0.00590083	0.0170947	0.0367207	0.00885001	0.0131634	0.00111225
Norway	0.00119299	0.00746936	0.00734481	0.0212757	0.0472462	0.00994897	0.0137221	0.00138979
Norway	0.0015755	0.00987975	0.0067279	0.0191204	0.0413548	0.00960103	0.0132453	0.00120458
Norway	0.00168605	0.0132094	0.00426455	0.0122685	0.0260801	0.00764348	0.0118837	0.000877178
Norway	0.00136552	0.0151563	0.00796906	0.0225034	0.0556624	0.00534837	0.0103163	0.00151565
Norway	0.00188323	0.0132666	0.00737699	0.0213997	0.0542072	0.00342843	0.0064114	0.00142315
Norway	0.0017637	0.0163156	0.0101679	0.0309847	0.0871258	0.00301084	0.00605445	0.00208145
Norway	0.00162785	0.0143271	0.0116411	0.0345746	0.0950677	0.00343311	0.00612375	0.00219643
Norway	0.0021567	0.0131692	0.00656459	0.0191244	0.0473808	0.0038203	0.00608371	0.00117626
Norway	0.00139217	0.0167617	0.00989106	0.0284855	0.0727342	0.00569455	0.00866476	0.00178098
Norway	0.00137163	0.0145469	0.00781063	0.0226581	0.053872	0.00784671	0.0143769	0.00166524
Norway	0.00186071	0.0148862	0.00591225	0.0178467	0.0425488	0.006218	0.0125935	0.00131449
Norway	0.0017703	0.0135194	0.00475541	0.0145152	0.032534	0.00632969	0.0116509	0.000995136
Norway	0.00135629	0.0136149	0.00651299	0.0189339	0.0432887	0.00913099	0.0159374	0.00130188
Norway	0.00187997	0.0131194	0.00454059	0.0141191	0.0363146	0.0065986	0.0133532	0.00132901
Norway	0.00143156	0.0112664	0.00490077	0.0147393	0.0383799	0.00817695	0.0160642	0.00142418
Norway	0.00151722	0.0131428	0.00431697	0.0123385	0.027853	0.00665544	0.0140545	0.000895029
Norway	0.00192711	0.0108211	0.00358953	0.010487	0.0247355	0.00467613	0.0103243	0.00078911
Norway	0.00182019	0.0115175	0.0043428	0.0130316	0.0320524	0.00499045	0.0103112	0.000993231
Norway	0.00100907	0.0143223	0.00735574	0.0201486	0.05423	0.00997887	0.020727	0.00163982
Norway	0.00181517	0.0168469	0.00426569	0.0121261	0.0304015	0.00607517	0.0126745	0.000939441
Norway	0.00173013	0.0119458	0.00424189	0.0122864	0.0288312	0.00711951	0.0145562	0.000942282
Norway	0.00111302	0.0137015	0.00806098	0.0225003	0.0557986	0.00720537	0.0139562	0.00167448
Norway	0.0014605	0.014308	0.00953917	0.0286061	0.0780064	0.00598012	0.0110314	0.00204861
Norway	0.00149205	0.0140212	0.00724629	0.0205527	0.0509745	0.00608328	0.0112576	0.00143252
Norway	0.00141824	0.0129793	0.0077384	0.0217932	0.0544852	0.00664248	0.0126027	0.00157307
Norway	0.000986893	0.00920813	0.00766735	0.0218884	0.0549192	0.00810871	0.0155382	0.00156195
Norway	0.00142508	0.0146031	0.00786212	0.0230521	0.0603739	0.00549511	0.011046	0.00163856
Norway	0.00121952	0.0121986	0.00456704	0.0125976	0.0276887	0.00641705	0.0130629	0.00109572
Norway	0.00137131	0.0122755	0.00773921	0.0222421	0.0554188	0.00737958	0.0128531	0.00149337
Norway	0.00110939	0.00917992	0.00735637	0.020077	0.0478166	0.00840948	0.0145252	0.00135284
Norway	0.00115048	0.00975317	0.0043373	0.0120211	0.0260316	0.00689233	0.0140216	0.000981485
Norway	0.0011701	0.00789887	0.006757	0.0183648	0.0424971	0.00884019	0.0165971	0.00133501
Norway	0.00149056	0.0094561	0.00522404	0.0141606	0.0313671	0.00875997	0.0177185	0.00101433
Norway	0.00184309	0.012285	0.00609195	0.0184569	0.0454814	0.00581731	0.00973761	0.00130162
Norway	0.00136254	0.011663	0.00756245	0.0226118	0.0578647	0.00682225	0.011273	0.00143886
Norway	0.00170137	0.0124463	0.00757982	0.0227876	0.0587398	0.00566553	0.009386	0.0015738
Norway	0.00167692	0.0141776	0.00664619	0.0198606	0.0492835	0.00575498	0.00957638	0.00124571
Norway	0.00190255	0.0142691	0.00381361	0.0112743	0.0252821	0.00505539	0.0089009	0.00092172
Norway	0.0021928	0.0151249	0.00453148	0.0133288	0.0323038	0.00442901	0.00795764	0.000926098
Norway	0.00165184	0.011624	0.00543637	0.0152358	0.0363899	0.00683529	0.0149351	0.00108707
Norway	0.00158468	0.0143896	0.00502753	0.01408	0.0331882	0.00586685	0.0118917	0.00108391
Norway	0.00201855	0.012493	0.00381328	0.0113414	0.0290099	0.00531855	0.0105086	0.00102114
Norway	0.00208428	0.0135871	0.00276352	0.00833999	0.0210794	0.00385284	0.00821457	0.0007676
Norway	0.00166097	0.011914	0.00486949	0.0148318	0.038132	0.00587321	0.0107691	0.00108714
Norway	0.00196527	0.0141439	0.00457175	0.0128542	0.0297961	0.00561495	0.010443	0.000955449
Norway	0.0013085	0.0125684	0.0129588	0.0382979	0.0935542	0.00956994	0.0154207	0.00247465
Norway	0.00181979	0.0122786	0.0131722	0.0367697	0.0830573	0.00968723	0.0131065	0.0023303
Norway	0.00176586	0.0144509	0.00794289	0.0239773	0.061944	0.00625634	0.0100062	0.00178683
Norway	0.00205998	0.0159571	0.0101591	0.0303473	0.0815292	0.00388202	0.0070938	0.00206811
Norway	0.00196593	0.013182	0.00972365	0.0296609	0.0793639	0.00303493	0.00576813	0.002249
Norway	0.00150689	0.0138341	0.0116214	0.0359704	0.0989472	0.00258234	0.00575978	0.00256036
Norway	0.00180024	0.0159283	0.00449067	0.0128562	0.0300897	0.00527065	0.0102451	0.00103046
Norway	0.00134444	0.0102945	0.00573082	0.015754	0.0376718	0.00653754	0.013757	0.00117825
Norway	0.00155381	0.00956483	0.00576116	0.0156788	0.0369833	0.00754508	0.0148574	0.00115201
Norway	0.00184114	0.00891796	0.0031845	0.00908948	0.020112	0.00554815	0.0124182	0.000777094
Norway	0.0017997	0.010733	0.00317972	0.00893913	0.0215153	0.00455702	0.0100665	0.00089579
Norway	0.00175205	0.0121193	0.00377528	0.0106052	0.0239948	0.00538837	0.0115912	0.00081978
Norway	0.00168421	0.013257	0.00475589	0.0130855	0.0294578	0.00689757	0.0137784	0.000986639
Norway	0.00110119	0.0114169	0.00990412	0.0288848	0.0790097	0.00810149	0.0122322	0.00212672
Norway	0.000962469	0.0113172	0.00960871	0.0293203	0.080921	0.00632712	0.0104287	0.00209834
Norway	0.00138426	0.0136053	0.0114909	0.0349989	0.0949376	0.00359748	0.00615978	0.00239677
Norway	0.00150268	0.0139817	0.00988874	0.0299817	0.0780047	0.00574468	0.00860216	0.00194876
Norway	0.00127828	0.0158884	0.0130477	0.0407502	0.10647	0.00416974	0.00671941	0.00244798
Norway	0.00140886	0.0127191	0.0109153	0.0332675	0.0867282	0.00588313	0.00871556	0.00233996
Norway	0.00149683	0.0163624	0.00807544	0.0239327	0.0614328	0.00651974	0.0113105	0.00168207
Norway	0.00215377	0.0153145	0.00609997	0.0184274	0.0454989	0.00327807	0.00588294	0.00124966
Norway	0.00187795	0.0171415	0.00683541	0.0202307	0.0496652	0.00516337	0.00904505	0.00134778
Norway	0.00195134	0.0161929	0.00740707	0.0212992	0.050026	0.00676793	0.0110424	0.00136738
Norway	0.00172672	0.0162583	0.00800891	0.0239894	0.0581659	0.00501669	0.0091179	0.00146265
Norway	0.00175137	0.0120141	0.00710083	0.0203712	0.0495815	0.00642268	0.011683	0.00131142
Norway	0.00192868	0.0165198	0.00585606	0.0171464	0.0396634	0.00446658	0.00713688	0.00130037
Norway	0.00160516	0.0154055	0.00804418	0.0229747	0.0520369	0.00665342	0.00981037	0.00132578
Norway	0.00151695	0.0168567	0.00942662	0.0281796	0.0685132	0.00555713	0.00860041	0.0015544
Norway	0.00218051	0.0165473	0.00738453	0.0214529	0.049852	0.00497991	0.00806503	0.00148034
Norway	0.00175406	0.0133312	0.0096254	0.0277409	0.0670564	0.00783786	0.0119629	0.00164989
Norway	0.00272996	0.0145974	0.00502783	0.0149256	0.034286	0.00379095	0.00643836	0.00108331
Norway	0.00214456	0.0188347	0.00733763	0.0210266	0.0504234	0.00551656	0.00906175	0.00138887
Norway	0.00212178	0.0165376	0.00794929	0.0230132	0.0572887	0.00554244	0.00947475	0.00158028
Norway	0.00191047	0.0153279	0.00920658	0.0276022	0.072308	0.00483941	0.0081663	0.00174129
Norway	0.0015263	0.0118725	0.0104474	0.0300798	0.0783826	0.00774942	0.0131988	0.00196326
Norway	0.00193199	0.0137654	0.00681388	0.0200703	0.0498584	0.00572501	0.0105995	0.00138919
Norway	0.00182959	0.0114157	0.00548969	0.0152741	0.0346694	0.00735337	0.0127243	0.00117257
Norway	0.00131303	0.0104198	0.00758085	0.0217658	0.0521488	0.00785869	0.0143035	0.00140871
Norway	0.00171256	0.0116452	0.00638828	0.0179908	0.0412682	0.00763879	0.0121683	0.00121115
Norway	0.00146442	0.00934573	0.00604593	0.0173838	0.0383193	0.00807848	0.0135071	0.00115146
Norway	0.00202268	0.0101494	0.00506756	0.0140668	0.0309329	0.00801131	0.0137425	0.000945132
Norway	0.00263453	0.015778	0.00449936	0.0116967	0.0252535	0.00634216	0.0124822	0.000918383
Norway	0.0018808	0.0132187	0.00738675	0.0201353	0.0500899	0.00734115	0.013461	0.00150746
Norway	0.00128978	0.0124138	0.0068206	0.0194092	0.0418535	0.00960408	0.0150924	0.00121543
Norway	0.00219703	0.0151515	0.00502191	0.0144669	0.0306885	0.00739236	0.00966514	0.00101864
Norway	0.0016576	0.00929822	0.00576937	0.0169255	0.0361495	0.00833088	0.011251	0.00108303
Norway	0.00156765	0.0136285	0.00803062	0.0239648	0.0583094	0.00680316	0.00863317	0.00154799
Norway	0.00160178	0.0142232	0.0117625	0.0365317	0.10016	0.00479179	0.00669608	0.00239966
Norway	0.001781	0.0179374	0.0110314	0.0334568	0.0912879	0.0051816	0.00756305	0.00220748
Norway	0.00164729	0.0147697	0.00818186	0.0241508	0.0579796	0.00994056	0.0174962	0.0017441
Norway	0.00206346	0.0153473	0.00425637	0.0121225	0.026243	0.00751924	0.0176104	0.000934346
Norway	0.00198534	0.015646	0.00541804	0.0155524	0.0357275	0.00631366	0.0116634	0.00114504
Norway	0.00193431	0.0190784	0.00398659	0.0113951	0.0261972	0.00760917	0.0175399	0.00100593
Norway	0.00181852	0.021741	0.0039539	0.010935	0.0246588	0.00664541	0.0150762	0.000933528
Norway	0.00199818	0.0148054	0.00620494	0.0178495	0.0405724	0.00562795	0.00840016	0.00118152
Norway	0.00207687	0.0151481	0.00624857	0.0182185	0.0431366	0.0046758	0.00753266	0.00116616
Norway	0.00178971	0.0192764	0.0077342	0.0221436	0.0523504	0.00452633	0.00717103	0.00145364
Norway	0.0027566	0.0211676	0.00788642	0.0230209	0.0566914	0.00327171	0.00566642	0.0015448
Norway	0.00198007	0.0212794	0.00714575	0.0197235	0.046409	0.00751917	0.0131222	0.00134058
Norway	0.00175903	0.0221631	0.00759422	0.0210458	0.0491353	0.00882497	0.0141084	0.00140242
Norway	0.00137136	0.0100528	0.00951179	0.0281219	0.062473	0.0142591	0.0152303	0.00166375
Norway	0.00150695	0.0133673	0.00768674	0.0222832	0.0472701	0.0105184	0.0119878	0.00132054
Norway	0.00143379	0.0114366	0.00743825	0.0218779	0.0466134	0.0095816	0.010895	0.00128504
Norway	0.00151008	0.0124799	0.00752626	0.0220482	0.0474718	0.0102413	0.0126577	0.00133639
Norway	0.00150181	0.013514	0.00781067	0.0226254	0.0486655	0.0113313	0.0126202	0.00142107
Norway	0.00143683	0.0125194	0.0075308	0.0222319	0.0488127	0.0107144	0.0137249	0.0013297
Norway	0.0014457	0.0168447	0.00970451	0.0317494	0.0859121	0.00375857	0.0060568	0.00245218
Norway	0.00144462	0.014416	0.00877419	0.028883	0.0809188	0.00253281	0.00469622	0.00241289
Norway	0.0015601	0.0200049	0.0124104	0.040174	0.118779	0.00300673	0.00585221	0.00315654
Norway	0.00195975	0.0200185	0.00976537	0.0314944	0.088248	0.00350078	0.00594935	0.00250133
Norway	0.00215968	0.021075	0.00519546	0.0164888	0.0432779	0.00259014	0.00452932	0.00154082
Norway	0.00193541	0.0259607	0.0064532	0.0202732	0.0545375	0.00365677	0.00677282	0.00191385
Norway	0.00120456	0.00992528	0.000153671	0.0111524	0.0388295	0.000113616	0.00363265	0.00093649
Norway	0.00137549	0.00914116	0.000107889	0.00835951	0.0281109	7.63e-05	0.00272969	0.000625646
Norway	0.00161593	0.0110216	0.00448842	0.0132165	0.029817	0.00630622	0.0091498	0.000930178
Norway	0.00154291	0.012104	0.00479137	0.0134237	0.0303175	0.00671621	0.00972778	0.000950816
Norway	0.0016038	0.011007	0.00583226	0.0165228	0.0401838	0.00612259	0.00927919	0.00124004
Norway	0.00166163	0.0168618	0.00897051	0.0279006	0.0802544	0.00308051	0.00596916	0.00227156
Norway	0.00136723	0.0142305	0.0100664	0.0288024	0.0699171	0.00683469	0.0122007	0.00177577
Norway	0.00186074	0.0199044	0.00665144	0.0192137	0.0466537	0.00451588	0.00821116	0.00126395
Norway	0.00148191	0.0226827	0.0139822	0.0414083	0.101106	0.00395215	0.00905511	0.00287652
Norway	0.00179591	0.0257288	0.00818407	0.0245756	0.0643088	0.00394387	0.00656713	0.00155256
Norway	0.00168677	0.0261708	0.0111968	0.0334844	0.0903249	0.00368972	0.00736858	0.00199195
Norway	0.00151316	0.0142434	0.00719693	0.0214366	0.0490584	0.00835243	0.0121451	0.00148173
Norway	0.00140401	0.0156482	0.0064082	0.0197632	0.0490735	0.00578641	0.00961992	0.00167693
Norway	0.00203084	0.022444	0.00455621	0.0136386	0.0313304	0.00479479	0.00830489	0.00118818
Norway	0.00212266	0.0202486	0.00680581	0.0205366	0.0526747	0.00477365	0.0106603	0.00172497
Norway	0.00211552	0.0205459	0.00567076	0.0178278	0.0479761	0.00509096	0.0112794	0.00157997
Norway	0.00125049	0.0100625	0.00745155	0.0216177	0.0464523	0.0100989	0.0163346	0.00146685
Norway	0.00116395	0.00835197	0.00727263	0.0213598	0.045113	0.00983703	0.0148134	0.00134295
Norway	0.00159984	0.00983014	0.00552502	0.0158985	0.0328247	0.00777621	0.0129892	0.00105677
Norway	0.0019587	0.0128061	0.00644433	0.0185485	0.0391132	0.00877545	0.0129525	0.00122367
Norway	0.00164282	0.0143207	0.00583366	0.0167502	0.0367591	0.00770488	0.0125298	0.00125216
Norway	0.00143134	0.0121041	0.00905284	0.0260494	0.0597806	0.00663827	0.0121074	0.00166958
Norway	0.0016167	0.0150842	0.0089205	0.0266739	0.0641366	0.00600689	0.0108714	0.00172379
Norway	0.00194468	0.015686	0.00986589	0.0298995	0.0818176	0.00372465	0.00929946	0.0024444
Norway	0.00188602	0.0161227	0.0093152	0.0273634	0.0657758	0.00530895	0.0103811	0.00191644
Norway	0.00142561	0.020281	0.0120393	0.0350152	0.0861484	0.00627515	0.0115295	0.00232595
Norway	0.00153412	0.0187263	0.0113798	0.0336199	0.0885817	0.00583721	0.0107284	0.00233846
Norway	0.00140796	0.0188495	0.0112944	0.0346938	0.0933803	0.00451482	0.00998626	0.00276723
Norway	0.00151327	0.0135886	0.00911344	0.0256279	0.0589749	0.0079297	0.0120802	0.00164948
Norway	0.00164844	0.0140769	0.00754831	0.0210728	0.047703	0.00762776	0.013288	0.00146498
Norway	0.00162622	0.0114362	0.00786223	0.0225066	0.0514204	0.00744363	0.0131735	0.00145514
Norway	0.00160802	0.0127758	0.00880181	0.0254061	0.0607703	0.00708175	0.0123366	0.00165973
Norway	0.00181575	0.0172587	0.00853975	0.0261766	0.065775	0.00405614	0.00777314	0.00181168
Norway	0.00166592	0.0169176	0.00919845	0.0281162	0.0741791	0.00331831	0.00761286	0.00205705
Norway	0.00147751	0.0175709	0.0105983	0.0302613	0.0750555	0.00689026	0.0149099	0.00217306
Norway	0.00146733	0.0174501	0.0132667	0.0402981	0.10265	0.00570018	0.0115024	0.00242817
Norway	0.00167644	0.0214062	0.0125705	0.0390325	0.105082	0.00361938	0.0080948	0.00273402
Norway	0.00183087	0.0207693	0.0120979	0.0358205	0.092777	0.00265267	0.00685863	0.00250828
Norway	0.00145145	0.0184422	0.013264	0.0409691	0.117812	0.00275438	0.00805566	0.00317529
Norway	0.00195839	0.0188382	0.00952999	0.0287836	0.0731803	0.00228053	0.00587675	0.00194985
Norway	0.00205597	0.0159676	0.00795199	0.0236332	0.0553141	0.00566234	0.0117241	0.00169574
Norway	0.00185118	0.0138497	0.00731737	0.0216231	0.0518163	0.00632286	0.0135912	0.00146143
Norway	0.00147478	0.0111316	0.00832664	0.0237393	0.0571523	0.00825141	0.0157174	0.00171353
Norway	0.00287649	0.0135869	0.00597303	0.0177625	0.0412768	0.00426667	0.00890733	0.00127696
Norway	0.00137988	0.0149325	0.0115122	0.033728	0.0804675	0.00905252	0.0154473	0.00232236
Norway	0.00162063	0.020668	0.0112114	0.0328262	0.0843238	0.00807149	0.014579	0.00244812
Norway	0.00256045	0.0183112	0.00453696	0.0132362	0.0308614	0.00581218	0.0138465	0.00105677
Norway	0.00208422	0.0172731	0.00558089	0.015789	0.0355279	0.00794308	0.0168485	0.00115351
Norway	0.00254317	0.0199979	0.00387803	0.0109944	0.028842	0.00596136	0.0131943	0.00105324
Norway	0.00281274	0.0138413	0.00309199	0.00901877	0.0232087	0.00382114	0.0081186	0.00106374
Norway	0.00244938	0.0226065	0.00495373	0.0143835	0.0401357	0.0065319	0.0131349	0.00141412
Norway	0.00239784	0.0174154	0.00309677	0.0085693	0.0196545	0.00407901	0.00869585	0.000921259
Norway	0.00166427	0.0149784	0.0109204	0.0335059	0.0859877	0.00832483	0.0113485	0.00239218
Norway	0.00169374	0.0114649	0.00964161	0.0294005	0.070832	0.0093729	0.0126697	0.00207711
Norway	0.00194793	0.0187029	0.00922285	0.0296578	0.0769162	0.00519342	0.00734586	0.00215732
Norway	0.00200566	0.0136987	0.012503	0.0394978	0.105417	0.00912716	0.0124134	0.00316884
Norway	0.00167576	0.0160504	0.0109674	0.0339412	0.0808544	0.0104598	0.0134054	0.00233888
Norway	0.00160983	0.0125327	0.0057612	0.016162	0.0329311	0.00778584	0.01131	0.00109236
Norway	0.00152326	0.011087	0.00724127	0.0206118	0.0424385	0.00963363	0.0131534	0.00135275
Norway	0.00164649	0.0118397	0.00676756	0.0195974	0.0415675	0.00813783	0.0119447	0.00130864
Norway	0.00156853	0.0110539	0.00769319	0.0224152	0.0488005	0.00865359	0.0124562	0.00149782
Norway	0.0017126	0.0108054	0.00704323	0.0202685	0.0430412	0.00844723	0.0123262	0.00142905
Norway	0.00148224	0.02253	0.00919204	0.0273618	0.0672974	0.00568788	0.00939914	0.00208458
Norway	0.00151291	0.0140959	0.0100297	0.0291169	0.0686583	0.00905492	0.0133079	0.00193079
Norway	0.00200343	0.0157252	0.00484114	0.01469	0.0346067	0.00405847	0.00674286	0.00119372
Norway	0.00137821	0.0138902	0.0101173	0.0297541	0.0749774	0.00822746	0.0129626	0.00193227
Norway	0.00127377	0.0256701	0.0132899	0.0407277	0.11065	0.00685815	0.0108099	0.00289252
Norway	0.00169753	0.0127883	0.00686625	0.0198487	0.0458536	0.00696675	0.0110332	0.00133102
Norway	0.00228964	0.0137017	0.00369602	0.0112159	0.0249241	0.00415228	0.00620484	0.000887217
Norway	0.00176993	0.0182239	0.00663315	0.0203445	0.0515424	0.00404293	0.00599668	0.00131443
Norway	0.00208551	0.0180563	0.00644709	0.0195674	0.0480511	0.00480738	0.00704381	0.00119895
Norway	0.00175122	0.0179628	0.00730504	0.0216269	0.0519533	0.00599545	0.00875846	0.0014109
Norway	0.0012693	0.0214819	0.0105618	0.0309221	0.0760817	0.00653608	0.0099577	0.00228778
Norway	0.00169113	0.0203763	0.0099726	0.0298739	0.0741204	0.00493303	0.00847193	0.0020788
Norway	0.00126445	0.018594	0.011504	0.0324687	0.0751255	0.0098617	0.0148246	0.00220908
Norway	0.00183389	0.0179798	0.0103124	0.0302565	0.0742909	0.00777155	0.011863	0.00212781
Norway	0.00179138	0.0217085	0.00912983	0.0272605	0.0695757	0.00615105	0.011136	0.00210879
Norway	0.00112826	0.012664	0.00794637	0.022433	0.0478787	0.0104957	0.01559	0.00149138
Norway	0.00148137	0.0110644	0.0063719	0.0187364	0.0386825	0.00766768	0.0118608	0.00123815
Norway	0.00129012	0.0118105	0.00874135	0.0252865	0.053064	0.0102652	0.0130044	0.00161342
Norway	0.0017763	0.0171201	0.00720475	0.0215324	0.0496985	0.00700841	0.00960777	0.00151349
Norway	0.00179486	0.0158544	0.00994119	0.0309541	0.0850567	0.0042548	0.00708293	0.00245407
Norway	0.00180263	0.0189442	0.00883089	0.0270025	0.0706068	0.00628356	0.00946444	0.00208316
Norway	0.00228373	0.0165576	0.00742676	0.0224774	0.0552293	0.00678237	0.00969305	0.00167283
Norway	0.00137529	0.0209722	0.00896817	0.0276207	0.0644411	0.00662413	0.00831536	0.00202385
Norway	0.00148632	0.0121258	0.00873575	0.0258337	0.0672474	0.00630324	0.0115334	0.00193743
Norway	0.00180769	0.0160338	0.00703837	0.0212467	0.0530138	0.00439373	0.00834851	0.00145456
Norway	0.00136974	0.0174544	0.0091573	0.0265562	0.0640303	0.00671597	0.0114589	0.00176952
Norway	0.00135307	0.0135163	0.00809868	0.0232011	0.0539011	0.00814804	0.0127705	0.00147492
Norway	0.00187213	0.0116652	0.00513431	0.0145453	0.0333848	0.00548198	0.00966965	0.00100742
Norway	0.0014127	0.014742	0.00807709	0.0244426	0.0647892	0.00422164	0.00717505	0.00158624
Norway	0.000938926	0.00722616	0.000165222	0.0141624	0.047519	0.000108694	0.00428147	0.00111532
Norway	0.00103205	0.00899268	0.000143719	0.0135077	0.045194	9.71e-05	0.00364372	0.00101471
Norway	0.00165231	0.00988642	0.00600143	0.0173133	0.0379723	0.00821757	0.0115561	0.00111797
Norway	0.00129397	0.0100578	0.00631153	0.0179479	0.039921	0.00836323	0.0122015	0.00110449
Norway	0.00100362	0.00896494	0.00841091	0.0253364	0.0598847	0.00829176	0.0112274	0.00152988
Norway	0.00148075	0.0111372	0.00777833	0.0233096	0.0565395	0.00662235	0.0106535	0.00148629
Norway	0.00118574	0.00927102	0.00809918	0.0226679	0.0521088	0.00926539	0.015862	0.00149814
Norway	0.00145056	0.0113285	0.00793905	0.0222262	0.0514124	0.00768034	0.0137796	0.00156161
Norway	0.00169448	0.0131097	0.00756855	0.0213624	0.0484836	0.00787794	0.0120511	0.00143805
Norway	0.00150101	0.00924991	0.00814499	0.022709	0.0513173	0.0089457	0.0141596	0.00147205
Norway	0.00160599	0.0126229	0.00720335	0.0208779	0.050797	0.00619653	0.0112646	0.00141601
Norway	0.00170818	0.013074	0.00860794	0.0242092	0.0566286	0.007641	0.0120332	0.00149223
Norway	0.0017722	0.0168157	0.00851327	0.0265479	0.0739453	0.00505253	0.0105032	0.00241404
Norway	0.00194618	0.0174288	0.00565786	0.017673	0.045042	0.0047599	0.00894884	0.00149362
Norway	0.00183029	0.0168091	0.0080789	0.0261309	0.071238	0.00464421	0.00816493	0.00219424
Norway	0.00129725	0.0170058	0.0134776	0.0418328	0.11508	0.00467175	0.0091155	0.00275593
Norway	0.00204022	0.0172055	0.00611084	0.0197521	0.0576656	0.00382528	0.00801244	0.00205397
Norway	0.00126366	0.0153422	0.0138041	0.0416467	0.108713	0.00733049	0.012102	0.00293973
Norway	0.00169855	0.01527	0.0101863	0.031234	0.0789549	0.00589655	0.00952777	0.00196931
Norway	0.00192094	0.0154166	0.00749183	0.0225866	0.0580401	0.00443979	0.00844033	0.00167728
Norway	0.00146153	0.0151335	0.0102848	0.0313929	0.0885442	0.00433091	0.00814019	0.00210312
Norway	0.00160958	0.0191764	0.0116471	0.0349094	0.0920039	0.00530753	0.00929325	0.00228815
Norway	0.00145619	0.0116761	0.00715346	0.021103	0.0466062	0.00793956	0.0113444	0.00136692
Norway	0.00166994	0.0126679	0.00603532	0.0185006	0.0431593	0.00558907	0.00865788	0.00134529
Norway	0.0016703	0.0147452	0.00856887	0.0264254	0.0671943	0.00420354	0.00660484	0.00175216
Norway	0.00222668	0.0122973	0.008	0.0243804	0.0556736	0.00711789	0.00882098	0.00161078
Norway	0.00151297	0.0162153	0.0141302	0.0460574	0.1318	0.00335238	0.00755985	0.00298325
Norway	0.00132786	0.0178435	0.0118421	0.037162	0.106806	0.00265615	0.00614918	0.00270774
Norway	0.00120902	0.00821806	0.000153374	0.0128739	0.0434115	9.56e-05	0.00394328	0.00106847
Norway	0.00139207	0.010228	0.00671456	0.0198794	0.0457766	0.00730618	0.00984746	0.00131934
Norway	0.00136612	0.0136082	0.000166425	0.0126008	0.0460815	6.59e-05	0.00279474	0.000983938
Norway	0.00136556	0.012376	0.000155012	0.0129303	0.047368	6.82e-05	0.00301835	0.000958575
Norway	0.00142754	0.0180321	0.00701206	0.0210661	0.0524145	0.00425833	0.00595862	0.00132158
Norway	0.00169169	0.0163938	0.00772422	0.0230366	0.0551031	0.00521034	0.00700607	0.00143941
Norway	0.00215372	0.0173378	0.00710559	0.0213186	0.0513153	0.00519869	0.00873298	0.00155593
Norway	0.00176738	0.0168217	0.0079977	0.0240718	0.0590342	0.00588749	0.00905526	0.00185098
Norway	0.00168353	0.0151455	0.007092	0.0204732	0.0499045	0.00689755	0.0119276	0.00160701
Norway	0.00185939	0.0144988	0.0064082	0.0183681	0.0417368	0.007778	0.0133929	0.00142804
Norway	0.0016567	0.0208949	0.00620826	0.0179174	0.0433843	0.00727062	0.0123876	0.0014474
Norway	0.00214489	0.0167284	0.00655356	0.0191769	0.0442025	0.00714297	0.0111368	0.00136045
Norway	0.00139808	0.0125985	0.00828571	0.0242381	0.0542017	0.0100513	0.0155649	0.00161351
Norway	0.00135619	0.0150628	0.008315	0.0244482	0.0578051	0.00743414	0.0120133	0.00171807
Norway	0.00147452	0.014142	0.00883739	0.0260382	0.0633968	0.00600546	0.0113244	0.00171572
Norway	0.00193439	0.0157494	0.00823285	0.0249335	0.0646303	0.00417903	0.00758709	0.00161538
Norway	0.00146164	0.0146951	0.00708813	0.0215702	0.0542068	0.0047602	0.00938729	0.00157213
Norway	0.00189655	0.0157991	0.00808619	0.0245521	0.0613949	0.00586775	0.00973514	0.00175199
Norway	0.0014667	0.0161432	0.00895437	0.0277286	0.0726732	0.00500883	0.00883203	0.00209415
Norway	0.00123095	0.0145346	0.0112799	0.0352007	0.0946756	0.00598125	0.0101942	0.00239617
Norway	0.00117153	0.0122424	0.00970772	0.0300165	0.0780628	0.0058402	0.0104626	0.00200923
Norway	0.00128413	0.0128695	0.0139613	0.0434639	0.115965	0.00572393	0.00919788	0.00254283
Norway	0.0014936	0.0154277	0.0102113	0.032003	0.0861355	0.00305938	0.00608588	0.00218396
Norway	0.00164168	0.0161443	0.00763106	0.0233855	0.0606928	0.00372916	0.00801411	0.00164275
Norway	0.00137948	0.0118063	0.00863442	0.0254694	0.0580975	0.00960773	0.0153399	0.00166348
Norway	0.00174243	0.0171319	0.00963136	0.0284076	0.0695417	0.00717579	0.00969285	0.00184793
Norway	0.00145447	0.0193359	0.0116194	0.0350743	0.0935217	0.00457575	0.00725241	0.0021506
Norway	0.00166434	0.0169999	0.00803588	0.023765	0.0585993	0.00568814	0.00964867	0.00163992
Norway	0.00153052	0.0142784	0.00941518	0.0274799	0.0698216	0.00753978	0.0128701	0.00199423
Norway	0.00172945	0.0180929	0.0101946	0.0305812	0.0787749	0.00793462	0.0132488	0.00224189
Norway	0.0014357	0.0105056	0.00505149	0.0148307	0.0314626	0.0067324	0.0120382	0.001096
Norway	0.00169824	0.0104414	0.00682788	0.0198659	0.0423156	0.00798265	0.0123001	0.00137377
Norway	0.00165606	0.0160525	0.00809973	0.0237474	0.0549627	0.00674307	0.0100307	0.00158253
Norway	0.0019105	0.0181887	0.008222	0.0247726	0.0617394	0.00443196	0.00647035	0.00169825
Norway	0.00208203	0.0149062	0.00683743	0.0204672	0.0532884	0.00583662	0.00957084	0.00161591
Norway	0.00157159	0.0150572	0.0107554	0.0314393	0.0790812	0.00787536	0.011991	0.00215575
Norway	0.00168487	0.0127753	0.0072044	0.0203358	0.0467338	0.00768236	0.0144726	0.00134143
Norway	0.00150592	0.0142159	0.00725081	0.020364	0.0487988	0.00597239	0.0104509	0.00121548
Norway	0.00145904	0.0144438	0.00801776	0.0222511	0.0522727	0.00793565	0.0131325	0.00147058
Norway	0.00154578	0.0104001	0.00753872	0.0215023	0.0490727	0.00865117	0.0146935	0.0013881
Norway	0.00158308	0.012686	0.00898669	0.0260641	0.0645724	0.00686723	0.0113063	0.00166253
Norway	0.00169947	0.0124501	0.000196135	0.0160204	0.05385	8.11e-05	0.00376322	0.00130522
Norway	0.00145985	0.0144494	0.000190128	0.0178357	0.0596562	7.26e-05	0.00346567	0.00126592
Norway	0.00191022	0.0140108	0.000184616	0.0153629	0.0481455	8.17e-05	0.00370446	0.00108745
Norway	0.00146436	0.0118893	0.000197209	0.0186515	0.0599933	0.000105244	0.00427034	0.00132603
Norway	0.00152324	0.0122296	0.000175449	0.0163063	0.0547614	8.16e-05	0.00414393	0.00121646
Norway	0.00170216	0.012228	0.000139767	0.0105755	0.0354152	8.3e-05	0.00379757	0.00083902
Norway	0.00142653	0.0116616	0.000123883	0.00863608	0.0301727	4.83e-05	0.00216098	0.000692305
Norway	0.00137369	0.0112459	0.000115827	0.00789954	0.0280443	4.05e-05	0.00202366	0.000567579
Norway	0.00143031	0.0129756	0.000146415	0.0104366	0.0396478	3.26e-05	0.00198081	0.000849552
Norway	0.00141478	0.0144299	0.00616089	0.0185633	0.046938	0.00277338	0.00535078	0.00125452
Norway	0.00105556	0.0133216	0.000141058	0.0103554	0.0347847	6.23e-05	0.00252062	0.000827448
Norway	0.00130168	0.0145139	0.000126925	0.0120003	0.0427353	4.04e-05	0.00279132	0.000917206
Norway	0.00107782	0.00862454	0.000183349	0.0149502	0.0537228	6.75e-05	0.00353842	0.00125131
Norway	0.00132152	0.0103642	0.00420644	0.0118588	0.0260719	0.00531883	0.00895085	0.000825561
Norway	0.00110349	0.00960712	0.000134177	0.0101884	0.0362194	5.76e-05	0.00257832	0.000807597
Norway	0.00124503	0.0120765	0.00762626	0.0223693	0.057544	0.00413647	0.00659592	0.00138899
Norway	0.00142109	0.0133735	0.000145538	0.0112211	0.0429949	2.87e-05	0.00163166	0.00079138
Norway	0.00155753	0.0141949	0.000168802	0.0134998	0.0537141	3.4e-05	0.00206981	0.00105297
Norway	0.00138741	0.0107061	0.00762335	0.0215583	0.049955	0.00790191	0.0126603	0.00139139
Norway	0.00128932	0.0108488	0.00721985	0.0200936	0.0470779	0.00761166	0.0119097	0.0012478
Norway	0.00147853	0.0111216	0.00740713	0.0207161	0.0472214	0.00753586	0.0115081	0.00134784
Norway	0.00112438	0.0123445	0.00699141	0.0208586	0.0510682	0.00501058	0.00906825	0.00137761
Norway	0.00144679	0.0145577	0.00830743	0.0241	0.059033	0.00630076	0.0100243	0.0015675
Norway	0.00162175	0.0144777	0.00565746	0.0164791	0.0409884	0.00391272	0.00725775	0.0012944
Norway	0.00128891	0.0119924	0.00013476	0.00850353	0.0279409	9.82e-05	0.00374127	0.000644072
Norway	0.00153714	0.0123604	0.00903973	0.0263338	0.0680262	0.00833063	0.0154835	0.00247022
Norway	0.00149157	0.0160346	0.00957711	0.0279371	0.0716053	0.007187	0.0119432	0.00208579
Norway	0.00136385	0.0131717	0.00923352	0.0282377	0.0779519	0.00751175	0.0130705	0.00265047
Norway	0.00130594	0.0145986	0.0109653	0.0345767	0.0960295	0.00385385	0.00760453	0.00293294
Norway	0.00170296	0.0130214	0.00929766	0.0278456	0.0706258	0.00706654	0.00988193	0.00200273
Norway	0.00148529	0.0156137	0.00570589	0.0163625	0.0371107	0.00719318	0.010968	0.00123104
Norway	0.00172376	0.0134433	0.00502579	0.0149659	0.0346439	0.00603249	0.0114145	0.00120861
Norway	0.00193986	0.0169538	0.00498286	0.0146195	0.0357754	0.005104	0.00890683	0.0011797
Norway	0.00212872	0.0154596	0.0045886	0.0134282	0.0329459	0.00488669	0.00883054	0.00111426
Norway	0.00164449	0.0171923	0.00876003	0.025564	0.0670004	0.00755529	0.0116146	0.00198722
Norway	0.00177033	0.0138355	0.00676312	0.0200783	0.0497873	0.00646622	0.0102515	0.00151901
Norway	0.00160308	0.0160109	0.00914324	0.027655	0.0738096	0.00349524	0.00720237	0.00223178
Norway	0.00167	0.0176795	0.0108833	0.0328263	0.0872055	0.00498786	0.00823103	0.00251631
Norway	0.00150189	0.0193716	0.00799792	0.0234091	0.0579418	0.00608177	0.00985871	0.00183881
Norway	0.0014849	0.0176076	0.00935962	0.0273945	0.0677395	0.00795626	0.0125849	0.00205352
Norway	0.00163415	0.0219213	0.00821159	0.0237465	0.0572414	0.005642	0.00914621	0.00182276
Norway	0.00115696	0.0248343	0.0094095	0.028408	0.0703806	0.00469878	0.00800911	0.00233673
Norway	0.00160319	0.0134648	0.00774632	0.0225722	0.0575123	0.00566972	0.0109403	0.00168393
Norway	0.00143568	0.0146058	0.00741515	0.0210488	0.0488842	0.00704743	0.0130317	0.00140785
Norway	0.00178496	0.0144558	0.00662872	0.0182664	0.0412663	0.00733004	0.0133831	0.00135707
Norway	0.00184092	0.0152375	0.00661997	0.0193376	0.0502469	0.00566647	0.0112917	0.00169331
Norway	0.00152331	0.0185224	0.00744351	0.0209061	0.0499675	0.00657051	0.011731	0.00155511
Norway	0.0016165	0.0181411	0.00860209	0.0239854	0.0582818	0.00742981	0.0124281	0.00179416
Norway	0.00139697	0.0116323	0.00617491	0.0180238	0.0412894	0.00617611	0.0101578	0.00127281
Norway	0.00128097	0.01232	0.00583178	0.0161367	0.0334833	0.00744686	0.0119513	0.00114506
Norway	0.0011996	0.0107265	0.00744252	0.0211787	0.0459998	0.00786516	0.0115879	0.00138253
Norway	0.00155353	0.0139531	0.00784275	0.0227769	0.052609	0.00770945	0.0109167	0.00151496
Norway	0.00120604	0.0119011	0.00873502	0.0260449	0.0621593	0.00693185	0.0105539	0.00183868
Norway	0.00149393	0.0110495	0.00846647	0.0247544	0.0590589	0.00747399	0.0114284	0.0017356
Norway	0.00138697	0.0142895	0.00829636	0.0240932	0.055493	0.00779801	0.0129312	0.00182024
Norway	0.00135749	0.017216	0.00880137	0.0259395	0.063797	0.00646297	0.0112973	0.00185961
Norway	0.00169483	0.0163932	0.00660186	0.0208199	0.0497715	0.00350592	0.00625597	0.0014912
Norway	0.00115259	0.00940291	0.00714424	0.0215951	0.0501401	0.00701192	0.012243	0.00151637
Norway	0.00131035	0.0159193	0.0107519	0.0322744	0.0825624	0.00692657	0.0119511	0.00236153
Norway	0.00131026	0.0168738	0.0106828	0.0338509	0.0912644	0.00518935	0.00973136	0.0023914
Norway	0.00146513	0.0123876	0.00563535	0.0165378	0.0361144	0.005409	0.00870813	0.00122335
Norway	0.00140997	0.0115049	0.00618514	0.0179007	0.0392358	0.00664289	0.011517	0.00124065
Norway	0.00116971	0.0133819	0.00739703	0.0214869	0.0468931	0.00651715	0.010382	0.00150823
Norway	0.00124524	0.0107349	0.0065074	0.0189646	0.0398406	0.00737441	0.0118856	0.00134378
Norway	0.00159869	0.0124652	0.00687355	0.0199279	0.0446252	0.00641905	0.0105254	0.00142308
Norway	0.00135597	0.0152644	0.00582913	0.0166335	0.0359981	0.00611567	0.0103909	0.00128954
Norway	0.00185547	0.0130386	0.00339476	0.00961044	0.0203024	0.00402795	0.00700111	0.00100314
Norway	0.00164142	0.0154504	0.00523245	0.0145682	0.0303471	0.00644727	0.00961537	0.00114131
Norway	0.00177077	0.0149461	0.00640383	0.0182998	0.0422471	0.00542471	0.00815901	0.00142478
Norway	0.00138923	0.0166749	0.00880185	0.0252922	0.0624727	0.0059738	0.00988222	0.00185734
Norway	0.00144679	0.0170106	0.00851914	0.0243407	0.0611457	0.00593512	0.0100847	0.00180824
Norway	0.00150285	0.0144517	0.00745187	0.0211804	0.0521214	0.00536317	0.00958761	0.0016691
Norway	0.00145661	0.0106831	0.00532164	0.0142542	0.0313185	0.00616522	0.0126489	0.00120254
Norway	0.00145042	0.011661	0.00639095	0.0174554	0.0405796	0.00622171	0.0105544	0.00142308
Norway	0.00158398	0.0133209	0.00844951	0.0254546	0.0662046	0.00389709	0.00642032	0.00191767
Norway	0.00127362	0.0146529	0.00868913	0.0256059	0.0653522	0.00532949	0.00845578	0.00191415
Norway	0.00169799	0.0149706	0.00850598	0.0250733	0.063876	0.00494009	0.00762852	0.00179324
Norway	0.000862126	0.00621334	0.000154746	0.0106255	0.0319974	8.95e-05	0.00387242	0.000832034
Norway	0.000863553	0.00604899	0.00723404	0.0203848	0.044578	0.0092792	0.0128254	0.00146116
Norway	0.000699577	0.00541769	0.000174683	0.012422	0.0393593	0.000100882	0.00415524	0.000787032
Norway	0.000923163	0.0082998	0.0076327	0.0194218	0.0438687	0.00899087	0.00873247	0.00109152
Norway	0.00088703	0.00919437	0.00715218	0.0183034	0.0413552	0.00827276	0.00970626	0.00111812
Norway	0.00111498	0.0113916	0.010538	0.0315739	0.0856106	0.00279505	0.00504639	0.00225266
Norway	0.000841568	0.00753643	0.00575461	0.0161995	0.0378901	0.0068573	0.0112242	0.00125069
Norway	0.000674657	0.00617801	0.00661857	0.0187886	0.042957	0.00756096	0.0117159	0.00144967
Norway	0.000819095	0.00761128	0.00735029	0.0212167	0.0514826	0.00649729	0.0104625	0.00156199
Norway	0.000708174	0.00820385	0.00845105	0.0251756	0.063936	0.00543522	0.00864919	0.00193397
Norway	0.000899937	0.0107181	0.0103057	0.0310843	0.0829528	0.00416391	0.00639642	0.00221192
Norway	0.000918995	0.00863417	0.00680885	0.0197538	0.0475548	0.00650034	0.0107794	0.00148601
Norway	0.000754143	0.00547288	0.000181357	0.0115742	0.0370707	8.04e-05	0.00339724	0.000830681
Norway	0.000698488	0.00555821	0.00604608	0.0176463	0.0396712	0.00761996	0.0115129	0.0014042
Norway	0.000983014	0.00568853	0.00703937	0.0205773	0.0477743	0.0077509	0.0122506	0.0014789
Norway	0.00128756	0.0126623	0.0095657	0.0295676	0.0916173	0.00355434	0.00689524	0.00264596
Norway	0.00132011	0.0146657	0.00777277	0.0236821	0.0665462	0.0035871	0.00691769	0.00205489
Norway	0.00114431	0.0185446	0.0104389	0.0324924	0.102986	0.00358957	0.00851052	0.00335967
Norway	0.00112487	0.0103162	0.00649939	0.0188155	0.0435257	0.0077316	0.011891	0.00141045
Norway	0.000964854	0.00863045	0.00644005	0.0186252	0.0415184	0.00804075	0.0126065	0.00133469
Norway	0.00160785	0.0140213	0.0059263	0.0177135	0.0480284	0.00454254	0.00820182	0.00174072
Norway	0.00126964	0.0163356	0.010708	0.0327445	0.0986626	0.00400785	0.00715789	0.0027331
Norway	0.00111533	0.0216246	0.0102026	0.0312536	0.0955387	0.00455768	0.00915579	0.00314868
Norway	0.00110866	0.0198823	0.0101815	0.0313386	0.0921351	0.00416762	0.00793899	0.00301455
Norway	0.00128309	0.0120881	0.00646362	0.0191932	0.0493733	0.00516828	0.00941233	0.00166199
Norway	0.00125205	0.0118192	0.00673737	0.020809	0.0544805	0.00438505	0.00746374	0.00176327
Norway	0.00133346	0.0144706	0.00895122	0.027885	0.0772725	0.00351257	0.00648111	0.00235621
Norway	0.00117761	0.0172125	0.00794424	0.0245598	0.0701907	0.00308136	0.00652779	0.00239257
Norway	0.0011609	0.0211206	0.00698406	0.0214862	0.0625731	0.00411335	0.00801222	0.00213631
Norway	0.00140126	0.0156713	0.0060526	0.018059	0.0478248	0.00430979	0.00799626	0.00180697
Norway	0.0011252	0.016148	0.00673975	0.0203333	0.0526853	0.00455586	0.00785695	0.00196117
Norway	0.00107526	0.0123418	0.00793401	0.0233996	0.0601211	0.00698949	0.0112789	0.00211099
Norway	0.00121767	0.01831	0.00714195	0.0214934	0.0590901	0.00515655	0.00925759	0.00219543
Norway	0.000987627	0.0101958	0.00571001	0.0165214	0.0404188	0.00585987	0.00964528	0.0014732
Norway	0.000934029	0.0082043	0.00487708	0.0140242	0.0317938	0.00658819	0.0111584	0.00105909
Norway	0.00130331	0.0135964	0.00404585	0.0122861	0.0321501	0.00342337	0.00629156	0.001275
Norway	0.00114861	0.0194814	0.00542642	0.0160703	0.0436966	0.00421896	0.0076563	0.0017217
Norway	0.00107345	0.0142332	0.00477817	0.0140829	0.0365979	0.00336029	0.00653748	0.00144291
Norway	0.000771302	0.0100941	0.00506568	0.0141054	0.0313435	0.0068916	0.0108575	0.00121005
Norway	0.000888957	0.0099576	0.00558819	0.0164632	0.0399699	0.00638955	0.0100742	0.00158499
Norway	0.00116046	0.0138797	0.00630016	0.0190217	0.0500241	0.00451342	0.00754762	0.00193622
Norway	0.00099855	0.0119106	0.0059295	0.0170933	0.0430664	0.00602718	0.0103983	0.00171928
Norway	0.00119829	0.0159563	0.00672015	0.0208848	0.0577078	0.00315165	0.00649881	0.00227027
Norway	0.00123891	0.00997714	0.00494778	0.0144944	0.0351344	0.00491511	0.00930602	0.00143152
Norway	0.000996753	0.0102977	0.00565623	0.0165422	0.041561	0.00512199	0.00920866	0.00146908
Norway	0.00118018	0.0105803	0.0056979	0.0159915	0.0383675	0.00558407	0.010116	0.00144229
Norway	0.00090997	0.00989344	0.00690936	0.0196021	0.048456	0.00766605	0.0137705	0.0019103
Norway	0.00102145	0.0105553	0.00494891	0.0140806	0.0324601	0.00633728	0.0119515	0.001392
Norway	0.00120632	0.0126576	0.00562271	0.0166693	0.0411871	0.00490275	0.00962291	0.00169779
Scotland	0.00158452	0.00743025	0.0101329	0.0214324	0.0456237	0.00786731	0.0175799	0.00321977
Scotland	0.00136054	0.00672883	0.009549	0.0198541	0.0433769	0.00748858	0.0184067	0.0032948
Scotland	0.00133812	0.00739522	0.0100819	0.021992	0.050035	0.00713729	0.016721	0.00398745
Scotland	0.00112972	0.00749078	0.00928032	0.0204097	0.0457372	0.00688094	0.0166136	0.00383219
Scotland	0.00138641	0.0072788	0.0115835	0.02487	0.0519336	0.00713635	0.016288	0.0033039
Scotland	0.00125059	0.00699883	0.0100088	0.0216546	0.0463193	0.00639409	0.0149233	0.00314858
Scotland	0.00105568	0.00797904	0.0110174	0.0229192	0.0465931	0.0071948	0.0163723	0.00287836
Scotland	0.00102575	0.00825238	0.0112056	0.0236384	0.0475516	0.00690834	0.0151185	0.00305625
Scotland	0.0010168	0.00896776	0.0114281	0.0244146	0.0504705	0.00630839	0.0131948	0.00302067
Scotland	0.000909836	0.00807657	0.00960649	0.0202233	0.0405375	0.00667493	0.0163237	0.00257066
Scotland	0.0013767	0.0112042	0.0113674	0.0236762	0.0474599	0.0060338	0.012078	0.00286115
Scotland	0.00102971	0.0065671	0.00827529	0.0181806	0.0343302	0.00554775	0.0123334	0.00195423
Scotland	0.000656335	0.00536966	0.000284824	0.0147332	0.0416678	0.000157061	0.00492049	0.00225734
Scotland	0.00102262	0.00578371	0.0103439	0.0217473	0.042464	0.00701484	0.0147296	0.00260385
Scotland	0.00101454	0.00666961	0.0116753	0.0252972	0.0477533	0.00679226	0.013766	0.00274749
Scotland	0.000889351	0.00589229	0.00980234	0.0214225	0.0406142	0.00595738	0.0129778	0.00223996
Scotland	0.000972818	0.00706342	0.00799779	0.0170413	0.0348193	0.00570416	0.0137897	0.00219554
Scotland	0.00107939	0.00703456	0.00911827	0.0195401	0.0389884	0.00606872	0.0128996	0.00231327
Scotland	0.000908703	0.00596648	0.0104341	0.0221864	0.0424089	0.00757095	0.0151836	0.00239887
Scotland	0.000846492	0.0066885	0.0115056	0.0249202	0.0471599	0.00733653	0.0137822	0.00256986
Scotland	0.00096181	0.00578098	0.00895544	0.0200583	0.0386769	0.0063291	0.0134668	0.00234119
Scotland	0.000947847	0.00704117	0.00889568	0.0193594	0.0366974	0.00583835	0.0125122	0.00198997
Scotland	0.00106577	0.00848171	0.0089405	0.0183424	0.037413	0.00637108	0.0135775	0.00240459
Scotland	0.000923172	0.006337	0.00962669	0.0212127	0.0399841	0.00606515	0.0121121	0.00212782
Scotland	0.000970444	0.00637262	0.00921861	0.0189009	0.0382259	0.00712563	0.0140409	0.00223897
Scotland	0.00119845	0.00720456	0.00684302	0.0145996	0.0287827	0.00517332	0.0113398	0.00153774
Scotland	0.000858306	0.0069778	0.00840153	0.0184628	0.0354662	0.00603516	0.0123186	0.00182584
Scotland	0.00104218	0.0078156	0.00769235	0.0159814	0.0315354	0.00547756	0.0114024	0.00165148
Scotland	0.000955303	0.00708553	0.0083995	0.0182586	0.036117	0.0060531	0.0125249	0.00192982
Scotland	0.00104568	0.00709505	0.00804869	0.0178375	0.0334988	0.00557232	0.0104783	0.00179456
Scotland	0.00109336	0.00804634	0.00910213	0.0187972	0.0382786	0.00594382	0.013733	0.00226675
Scotland	0.00132318	0.00946886	0.00713972	0.0144607	0.0300748	0.00499771	0.0129432	0.00172681
Scotland	0.00112025	0.00882266	0.00767645	0.0156216	0.0335245	0.00538021	0.0142203	0.00199475
Scotland	0.00111195	0.00985406	0.00726566	0.0144134	0.0309613	0.00486595	0.0126359	0.00184499
Scotland	0.000818122	0.00765701	0.00723491	0.0144444	0.0319388	0.0052922	0.0141043	0.00189837
Scotland	0.00124431	0.0106015	0.00765693	0.0156468	0.0343989	0.00514879	0.0125291	0.00215324
Scotland	0.000882471	0.00669906	0.0104218	0.0216814	0.0439166	0.00735572	0.0151027	0.00222648
Scotland	0.000898312	0.00671764	0.00820494	0.0175798	0.0364519	0.00544097	0.0133389	0.00186365
Scotland	0.0010157	0.00738363	0.00888316	0.0186278	0.0380515	0.00567883	0.0132176	0.00201197
Scotland	0.000937187	0.0074617	0.00844798	0.0181865	0.0380771	0.00564125	0.0131297	0.00194174
Scotland	0.0010873	0.00894176	0.00855739	0.0183081	0.0377496	0.00546347	0.0112615	0.00192643
Scotland	0.000824602	0.00718972	0.00841049	0.0186292	0.0386089	0.0053851	0.0126775	0.00188343
Scotland	0.000879349	0.00824798	0.0129482	0.0310744	0.0794744	0.00657301	0.0121815	0.00523728
Scotland	0.00109219	0.00834173	0.0118082	0.0290095	0.0691188	0.00584725	0.0102475	0.00436166
Scotland	0.000892443	0.00806972	0.0129113	0.030526	0.0651403	0.0077326	0.0123222	0.0036108
Scotland	0.000971185	0.0074133	0.00865566	0.0195641	0.0415363	0.0054326	0.0117695	0.00238266
Scotland	0.000891866	0.00892613	0.0118558	0.0280929	0.0631529	0.00621234	0.0110875	0.0036229
Scotland	0.000913631	0.00836775	0.0111933	0.0267905	0.0596778	0.00588676	0.0113814	0.00371316
Scotland	0.000735312	0.0109371	0.0111067	0.0265522	0.0637355	0.0066068	0.0122139	0.00400118
Scotland	0.000901781	0.00734963	0.00869514	0.0196305	0.0410579	0.00672459	0.0135535	0.00238694
Scotland	0.000978724	0.0090967	0.0100189	0.0230998	0.0537352	0.00609843	0.0118059	0.00321086
Scotland	0.000717654	0.00757345	0.00962095	0.0226598	0.050409	0.0059039	0.0117298	0.00282124
Scotland	0.000887394	0.00819984	0.00803315	0.0181304	0.0398625	0.00601461	0.0122559	0.00214256
Scotland	0.000827364	0.00789896	0.00885533	0.0201125	0.0455903	0.00598934	0.0120356	0.00246283
Scotland	0.000853229	0.00720339	0.00700724	0.0158663	0.0316617	0.00621591	0.0139973	0.00173522
Scotland	0.00108476	0.00886363	0.0064999	0.0146937	0.0287803	0.00562307	0.0127257	0.00169355
Scotland	0.000904774	0.00774253	0.00692732	0.0160427	0.0312726	0.00568561	0.0126974	0.00176877
Scotland	0.000995065	0.00865535	0.0077026	0.0176156	0.0338441	0.00617713	0.0128368	0.00195159
Scotland	0.000903965	0.00756862	0.00582122	0.0134921	0.0264904	0.00494303	0.0112148	0.00155753
Scotland	0.00122084	0.00933677	0.00560428	0.0128959	0.0251038	0.00493269	0.0107607	0.00138259
Scotland	0.000973304	0.0126087	0.0106814	0.0241202	0.0595874	0.00657705	0.0118567	0.00399166
Scotland	0.000965576	0.00745263	0.0095965	0.0208248	0.0433518	0.00694904	0.0122721	0.00233613
Scotland	0.00102559	0.00857371	0.00898433	0.0192201	0.0386489	0.00639656	0.0108567	0.00213014
Scotland	0.000992358	0.00687944	0.00782037	0.0164228	0.0343716	0.00611262	0.0114203	0.00192149
Scotland	0.000799691	0.00691555	0.00746311	0.0159053	0.0331322	0.00600635	0.012207	0.0017046
Scotland	0.000964376	0.00803546	0.00741014	0.0158826	0.032634	0.00545949	0.0103061	0.00181632
Scotland	0.00105144	0.00735114	0.00628117	0.0138245	0.0267754	0.00456038	0.0102697	0.00149875
Scotland	0.00105745	0.00726943	0.00712019	0.0151889	0.029433	0.00491936	0.0111283	0.001672
Scotland	0.00121962	0.00808969	0.00559962	0.011712	0.0228337	0.00427992	0.0106875	0.00131916
Scotland	0.00124516	0.00905354	0.00594027	0.0121906	0.0242388	0.00410298	0.0102331	0.00131905
Scotland	0.000999881	0.00798216	0.00702721	0.0148839	0.0289489	0.00507888	0.0118276	0.00158185
Scotland	0.00105808	0.00747953	0.00548549	0.0115681	0.0236249	0.00392665	0.00982958	0.00124806
Scotland	0.00116861	0.00676534	0.00605848	0.0130401	0.0254026	0.00481814	0.0105881	0.00145731
Scotland	0.000851179	0.0078293	0.00649451	0.0145574	0.0283974	0.00439284	0.00956411	0.00147846
Scotland	0.000957216	0.00777657	0.00604758	0.0130737	0.0262381	0.00441356	0.00933217	0.00138979
Scotland	0.00115147	0.00802396	0.00496475	0.0108212	0.0214176	0.00361691	0.00806829	0.00119892
Scotland	0.000992701	0.00798383	0.00474621	0.01051	0.0202637	0.00385346	0.00876154	0.00116205
Scotland	0.00115008	0.00806998	0.00503502	0.010781	0.0207229	0.00389489	0.00849333	0.00117776
Scotland	0.00110336	0.00832423	0.00656215	0.0141435	0.0282933	0.00503742	0.00950286	0.00146792
Scotland	0.00122072	0.00792481	0.005905	0.0121499	0.0242869	0.00451525	0.00877193	0.00140705
Scotland	0.00115557	0.0093422	0.00627202	0.0128302	0.0251385	0.00453787	0.0083786	0.00138125
Scotland	0.000937041	0.00855614	0.00658975	0.014244	0.028176	0.00481225	0.00871986	0.00165379
Scotland	0.0010291	0.00828616	0.00682072	0.0149664	0.0296445	0.00466774	0.00848984	0.00170827
Scotland	0.000960417	0.007607	0.00615371	0.0128684	0.0256585	0.00531422	0.0101169	0.0014728
Scotland	0.000982006	0.00818072	0.00558121	0.0117303	0.0233272	0.00452278	0.00920871	0.00120224
Scotland	0.00141018	0.0102533	0.00532307	0.0110673	0.02198	0.0039859	0.00782473	0.0012609
Scotland	0.00130287	0.0108469	0.00504655	0.0107168	0.0212744	0.00393915	0.00788698	0.00121886
Scotland	0.0013373	0.0106033	0.00496488	0.0104433	0.0213428	0.00398823	0.00793657	0.00124971
Scotland	0.00120675	0.0103439	0.00526841	0.0110478	0.0224847	0.00415338	0.00845455	0.0012786
Scotland	0.00125827	0.0103903	0.00610426	0.012806	0.0263953	0.00467239	0.00895585	0.00162713
Scotland	0.00113548	0.00958984	0.00600816	0.0127769	0.0250808	0.00446379	0.00922998	0.00149827
Scotland	0.00113322	0.00930823	0.00539867	0.0114751	0.0223199	0.00385259	0.00794357	0.00117506
Scotland	0.0010012	0.00874612	0.00499121	0.0106993	0.0216109	0.00397023	0.00868435	0.00108102
Scotland	0.00084729	0.00851539	0.00491337	0.0104833	0.0213631	0.00379894	0.00806329	0.00120747
Scotland	0.00101404	0.00977992	0.00524784	0.011179	0.0222568	0.00392386	0.00801756	0.0012368
Scotland	0.000852201	0.00846046	0.00573613	0.0119774	0.023903	0.00436327	0.00910593	0.00140396
Scotland	0.000838633	0.00778122	0.00680579	0.0144619	0.0278532	0.00505537	0.0111135	0.00166627
Scotland	0.000846494	0.00861059	0.00609798	0.0129532	0.0245502	0.00434852	0.00974104	0.00138546
Scotland	0.000979518	0.00837013	0.00520722	0.010914	0.0212332	0.00390125	0.00915339	0.00127678
Scotland	0.000976407	0.00905685	0.00546783	0.0117925	0.0226229	0.00387793	0.00868337	0.00121997
Scotland	0.000768597	0.00758324	0.00526753	0.0112278	0.0224061	0.00407574	0.00954313	0.00125442
Scotland	0.000695804	0.00706973	0.00462763	0.00969312	0.0196925	0.00367692	0.00932372	0.00105641
Scotland	0.00077487	0.00838318	0.00547785	0.0116566	0.0227303	0.00416831	0.00953205	0.0013707
Scotland	0.00108959	0.00961506	0.00373949	0.00805343	0.0157977	0.00291068	0.00723083	0.0008557
Scotland	0.000793797	0.00737728	0.00393581	0.00821512	0.0170794	0.00314483	0.00802636	0.000985233
Scotland	0.000905484	0.00909859	0.00381759	0.00842629	0.0172071	0.00278563	0.00642364	0.00100072
Scotland	0.000797377	0.00772173	0.00391395	0.00814922	0.0169408	0.00317548	0.00818905	0.000986475
Scotland	0.000827154	0.00811923	0.00336725	0.00729355	0.0153977	0.00280177	0.0070058	0.000892482
Scotland	0.00117371	0.00708634	0.00657631	0.014194	0.0283482	0.00576654	0.0120796	0.00172591
Scotland	0.00106986	0.00555464	0.00604922	0.0131768	0.026939	0.00529221	0.0117721	0.00167812
Scotland	0.00125926	0.00557586	0.00816936	0.0187025	0.0372736	0.00547982	0.00994473	0.00205662
Scotland	0.000991556	0.00552482	0.00712849	0.0160798	0.0320272	0.00522557	0.010567	0.00192443
Scotland	0.00118595	0.0064219	0.00557214	0.0122115	0.0252052	0.00467694	0.0099756	0.00151379
Scotland	0.000935622	0.006113	0.00604734	0.0135549	0.0278527	0.0053228	0.0119587	0.0016888
Scotland	0.000923706	0.00564078	0.00679372	0.0157449	0.0308384	0.0061705	0.0122407	0.00175063
Scotland	0.000892556	0.00584404	0.00600942	0.0139228	0.0276891	0.0051417	0.0105825	0.00156366
Scotland	0.00111978	0.00718363	0.00551531	0.0127393	0.0250662	0.00454123	0.00932674	0.00136586
Scotland	0.000896499	0.00662408	0.000161525	0.00990563	0.030009	6.33e-05	0.00300252	0.0014474
Scotland	0.000931663	0.0062724	0.0059398	0.013758	0.026935	0.00484911	0.00997618	0.00154754
Scotland	0.00101668	0.00641747	0.0048504	0.0109917	0.0218138	0.00401441	0.00877604	0.00129789
Scotland	0.000684659	0.00527087	0.00837174	0.0190391	0.0363532	0.00680931	0.0140946	0.00224044
Scotland	0.000969666	0.00576302	0.00703065	0.0152958	0.0293037	0.00628946	0.0136153	0.00184022
Scotland	0.00079549	0.0058193	0.000150621	0.00993205	0.0282729	7.1e-05	0.00371996	0.00143098
Scotland	0.000783957	0.00625666	0.00677151	0.0149451	0.0284096	0.00530623	0.0113622	0.0017671
Scotland	0.000728456	0.00599261	0.00703039	0.0158797	0.030348	0.00571299	0.0122096	0.00176708
Scotland	0.000736991	0.00534828	0.00592339	0.0134175	0.0263727	0.00471459	0.0112843	0.00149797
Scotland	0.000834578	0.00563303	0.00696697	0.0145856	0.0286475	0.006171	0.0130413	0.00175069
Scotland	0.000950424	0.00665181	0.00712119	0.0150469	0.0283571	0.00462517	0.00926536	0.00181018
Scotland	0.000992995	0.00675219	0.00615671	0.01352	0.0248813	0.00325856	0.00591779	0.00166064
Scotland	0.00102265	0.00683603	0.00521088	0.0106893	0.0209108	0.00330928	0.00724966	0.00141751
Scotland	0.000867404	0.00679226	0.00560635	0.0119019	0.0232051	0.0042094	0.00938763	0.00144816
Scotland	0.000960724	0.00639817	0.0055853	0.0115694	0.0229602	0.00458348	0.00999823	0.00138243
Scotland	0.000917375	0.00700375	0.00666377	0.0146203	0.0283568	0.00506104	0.0111794	0.00167986
Scotland	0.00105696	0.00728198	0.00546108	0.0122937	0.0231813	0.00375755	0.00812089	0.00144947
Scotland	0.00103845	0.00823043	0.00542325	0.011019	0.0239921	0.00497206	0.0121771	0.00189311
Scotland	0.0010546	0.00877708	0.00572982	0.0113985	0.0247258	0.00454086	0.0105218	0.00202528
Scotland	0.00106705	0.0101183	0.00658293	0.0126045	0.0269719	0.00511625	0.0107873	0.00216738
Scotland	0.00119588	0.0106629	0.0059147	0.011366	0.0250821	0.00457885	0.0110445	0.00186978
Scotland	0.000964618	0.00785934	0.00588535	0.013723	0.0271398	0.00535868	0.0129765	0.0016941
Scotland	0.000855962	0.00804306	0.00576134	0.0133659	0.0268163	0.00520142	0.012301	0.00178799
Scotland	0.00098654	0.00958142	0.00574083	0.0132565	0.0254927	0.00435235	0.00973914	0.00153129
Scotland	0.000796933	0.00763768	0.00551007	0.0127573	0.0249928	0.00388455	0.00905823	0.00155272
Scotland	0.0011558	0.00926319	0.00498225	0.0111336	0.0222763	0.00322047	0.00754345	0.00152878
Scotland	0.0012848	0.0115005	0.00425188	0.00929324	0.0201493	0.00327044	0.00786109	0.00137841
Scotland	0.00157672	0.00893477	0.0051625	0.0111612	0.0221874	0.00377232	0.00807736	0.0013342
Scotland	0.00125173	0.0084794	0.00446275	0.00971827	0.0186111	0.00327548	0.0071981	0.00113958
Scotland	0.00129648	0.00979874	0.00379173	0.00823621	0.0159747	0.00263788	0.00617943	0.000995379
Scotland	0.00163464	0.0113897	0.0036736	0.0079728	0.0154332	0.00237472	0.00509428	0.000929072
Scotland	0.00143188	0.0100636	0.00372385	0.0078872	0.0155909	0.00257674	0.00582564	0.000916428
Scotland	0.00122333	0.00873956	0.00353995	0.00761925	0.0150955	0.00241347	0.00559206	0.000920106
Scotland	0.000651134	0.00538585	0.00773369	0.0177043	0.0348776	0.00697354	0.0137924	0.0022454
Scotland	0.000742171	0.00617506	0.00646129	0.0149475	0.029342	0.00602032	0.0125917	0.00200271
Scotland	0.000740416	0.00663897	0.00641051	0.0150578	0.0290196	0.00569694	0.0118359	0.00182956
Scotland	0.000918482	0.00674417	0.00607592	0.0136166	0.0269677	0.00557441	0.0114071	0.00162189
Scotland	0.000822987	0.00741889	0.00576066	0.0133359	0.0265556	0.00529651	0.0116592	0.00153977
Scotland	0.000856912	0.00669878	0.00502585	0.0116155	0.0232082	0.00438403	0.00964185	0.00143583
Scotland	0.000990206	0.00763961	0.00577124	0.0124237	0.0240776	0.00430834	0.0109132	0.00143322
Scotland	0.000940592	0.00708857	0.00510357	0.0111236	0.0225877	0.00405124	0.0111423	0.00131588
Scotland	0.00101553	0.007895	0.00437923	0.00939902	0.0190664	0.00314629	0.00855325	0.00115694
Scotland	0.000894117	0.00797886	0.00441845	0.00914029	0.018511	0.00339106	0.00911613	0.00109405
Scotland	0.000930317	0.00836019	0.00362893	0.00765989	0.0155967	0.00276269	0.00753765	0.000928468
Scotland	0.00107815	0.00924313	0.00391767	0.00821231	0.0166472	0.00287353	0.00793678	0.00101158
Scotland	0.00122652	0.00814607	0.00420494	0.00836232	0.0182849	0.00366583	0.011204	0.0012689
Scotland	0.000878558	0.00700209	0.00570875	0.0127573	0.0265685	0.00425309	0.00975998	0.00176089
Scotland	0.000844814	0.00669452	0.00469429	0.0106002	0.0220535	0.00376398	0.00988582	0.00145123
Scotland	0.000888564	0.0069832	0.00437485	0.00959934	0.0204093	0.00350976	0.00964608	0.00134648
Scotland	0.000990173	0.00799389	0.00337986	0.00787891	0.0165654	0.00285761	0.00765042	0.00114495
Scotland	0.000642978	0.00588085	0.00619959	0.0133271	0.0264455	0.00512228	0.0127537	0.00171438
Scotland	0.000868519	0.0071099	0.00488607	0.01063	0.0215695	0.00426841	0.0110606	0.00144683
Scotland	0.000564583	0.00589969	0.00519845	0.0111164	0.0228829	0.004443	0.0111283	0.00149401
Scotland	0.00082604	0.00746085	0.00496585	0.0110882	0.02351	0.00419199	0.0102473	0.0015427
Scotland	0.000680582	0.00646711	0.00502926	0.0111849	0.0228086	0.0041787	0.0101519	0.00160544
Scotland	0.000817592	0.00466418	0.0087306	0.0183616	0.036395	0.00719138	0.0163183	0.0025205
Scotland	0.00059053	0.00466494	0.00953539	0.0211762	0.0425089	0.0071294	0.0155289	0.00258912
Scotland	0.00065152	0.00556487	0.00910397	0.0202061	0.039761	0.00637949	0.0141465	0.00223282
Scotland	0.000934653	0.00545947	0.00824161	0.0174123	0.0352564	0.00680388	0.0152351	0.00227857
Scotland	0.000578171	0.00579469	0.00903897	0.0195398	0.0386271	0.00660541	0.0142228	0.00212744
Scotland	0.000704378	0.00573661	0.00847589	0.0186792	0.0360576	0.00571866	0.0129024	0.00199957
Scotland	0.000743787	0.00472889	0.0083987	0.0179561	0.035547	0.00645594	0.0138193	0.00224081
Scotland	0.000601977	0.00477566	0.00949423	0.0215169	0.0422998	0.00685859	0.0141614	0.00252294
Scotland	0.000921076	0.00552465	0.00806076	0.0170402	0.0351741	0.00619864	0.0140478	0.00212523
Scotland	0.000747958	0.00492979	0.00791426	0.0175296	0.0354381	0.00605411	0.0138416	0.00208871
Scotland	0.000675833	0.00559801	0.00853671	0.0186814	0.0371132	0.00618114	0.0135843	0.00213233
Scotland	0.000821964	0.00555101	0.0079211	0.0169899	0.0339559	0.00595299	0.0128388	0.0018789
Scotland	0.00115077	0.00649514	0.00714316	0.0159523	0.031559	0.00615277	0.0130654	0.00196716
Scotland	0.00112944	0.00647622	0.00726783	0.0165537	0.0325043	0.00568139	0.0117726	0.00210179
Scotland	0.00107175	0.00768383	0.00845317	0.0187652	0.0362481	0.00576239	0.0109133	0.00229783
Scotland	0.000976632	0.0073411	0.00792876	0.018298	0.0352049	0.00562306	0.0115199	0.00235009
Scotland	0.00109556	0.00781005	0.008063	0.0182599	0.0361313	0.00596104	0.0114435	0.00206461
Scotland	0.00116702	0.00709866	0.00693962	0.0156635	0.0308089	0.00562002	0.0115086	0.0018907
Scotland	0.00117979	0.00820754	0.0102757	0.0215672	0.0455259	0.00783954	0.0184411	0.00374869
Scotland	0.00110398	0.00706868	0.00949931	0.0201396	0.041344	0.00621181	0.0141475	0.00317098
Scotland	0.00109949	0.00821422	0.00988979	0.0210265	0.0441283	0.00666771	0.0160174	0.0033092
Scotland	0.00114218	0.00675972	0.00837021	0.0187999	0.0384744	0.00547242	0.0135383	0.00273386
Scotland	0.00129897	0.0082959	0.00859279	0.0185294	0.039255	0.00593616	0.0147057	0.00273873
Scotland	0.00108094	0.00701234	0.0096199	0.0211119	0.0427323	0.00560328	0.0128481	0.00330383
Scotland	0.00116757	0.0062879	0.00795014	0.0171726	0.0344297	0.00667034	0.012126	0.00227487
Scotland	0.000994628	0.00607668	0.00943769	0.0214329	0.0441146	0.00678184	0.0115796	0.00279895
Scotland	0.00121316	0.00648879	0.00745375	0.0166607	0.0337032	0.00545769	0.00941817	0.00219888
Scotland	0.000826868	0.00622675	0.0103892	0.0238293	0.0482054	0.00748365	0.0118344	0.00278394
Scotland	0.00116836	0.00638142	0.00748621	0.0168347	0.0338926	0.00588183	0.0105331	0.0021418
Scotland	0.000940868	0.00599394	0.00902587	0.0211882	0.0429039	0.00640011	0.0106287	0.00239173
Scotland	0.00130003	0.00720786	0.00860901	0.0188177	0.037832	0.00639123	0.0147768	0.00272944
Scotland	0.00151339	0.00710394	0.00911436	0.0194975	0.0411477	0.00618394	0.0135199	0.00309372
Scotland	0.0012611	0.00683619	0.00795546	0.0171451	0.0369524	0.00594864	0.014166	0.0030365
Scotland	0.00136924	0.00737467	0.00942654	0.0205133	0.0433891	0.00642857	0.0136316	0.00334599
Scotland	0.00124299	0.00811555	0.00824061	0.0172057	0.0374408	0.00644581	0.0146311	0.00316997
Scotland	0.00139706	0.00903499	0.00840268	0.0174535	0.0382482	0.00642316	0.0147436	0.00328408
Scotland	0.00163322	0.00914932	0.00720922	0.015098	0.030981	0.00662389	0.0150307	0.00248883
Scotland	0.00128068	0.0071019	0.00804409	0.0180683	0.0344375	0.00609312	0.0127826	0.00230046
Scotland	0.00106442	0.00727454	0.00859257	0.0187365	0.0392855	0.00669454	0.0145523	0.00302043
Scotland	0.00100544	0.00651011	0.00901333	0.0209294	0.0397673	0.00628577	0.0130197	0.00258241
Scotland	0.00126129	0.00870302	0.00846899	0.018309	0.0374745	0.00643709	0.0146257	0.00261192
Scotland	0.00138929	0.00887152	0.00757237	0.01695	0.0333021	0.00558099	0.0122371	0.00210624
Scotland	0.00152463	0.0105754	0.00964165	0.0222579	0.0484127	0.00713135	0.0132657	0.0034231
Scotland	0.00131971	0.0108953	0.0100587	0.0217232	0.0492645	0.00752372	0.0147365	0.00404706
Scotland	0.00105726	0.00700115	0.0106221	0.0248518	0.048532	0.00639714	0.0103464	0.00319459
Scotland	0.00112363	0.0104666	0.0094076	0.0205041	0.0466467	0.00736218	0.0159072	0.00354006
Scotland	0.00115611	0.00793255	0.0072734	0.017271	0.0340557	0.00601638	0.0119165	0.00213328
Scotland	0.00140268	0.012837	0.00756013	0.0164398	0.0374171	0.00591736	0.0140818	0.00265807
Scotland	0.00120525	0.00612439	0.00876165	0.0182098	0.0351037	0.00608585	0.0138146	0.00216513
Scotland	0.00114064	0.00810386	0.00959717	0.0196775	0.0393659	0.00623957	0.0134631	0.00247903
Scotland	0.00127846	0.00725337	0.00912538	0.019704	0.0387213	0.00542787	0.0112384	0.00216621
Scotland	0.00120278	0.00733501	0.00877964	0.0178816	0.0366882	0.0056814	0.0129266	0.00229813
Scotland	0.00116394	0.00782846	0.00933572	0.019736	0.0388165	0.00617333	0.0125931	0.00212822
Scotland	0.000926299	0.00712687	0.0072439	0.0152529	0.0321808	0.00512457	0.0130502	0.00191015
Scotland	0.00137309	0.00994434	0.00988036	0.0217191	0.0461632	0.00880278	0.0182113	0.00412201
Scotland	0.00106042	0.00958468	0.0118061	0.0272381	0.0544457	0.00787136	0.0138143	0.00362109
Scotland	0.0012097	0.0101539	0.00828018	0.0184435	0.0394837	0.00713855	0.0151727	0.0033893
Scotland	0.000963006	0.00959448	0.00943688	0.0217659	0.0442737	0.00653099	0.0138956	0.00310071
Scotland	0.00115709	0.00988255	0.00847541	0.0185562	0.0394265	0.00759432	0.0150476	0.00364907
Scotland	0.00123111	0.00863996	0.00817378	0.0184737	0.0381687	0.00612336	0.0129626	0.00286013
Scotland	0.00112871	0.00641559	0.00813351	0.0174323	0.0334188	0.00637575	0.0143173	0.00229579
Scotland	0.00154858	0.00885308	0.00813342	0.0170602	0.0347987	0.00581083	0.0134393	0.00242789
Scotland	0.0011621	0.00788918	0.00889601	0.0193064	0.0380166	0.00565915	0.0119555	0.00231444
Scotland	0.00124769	0.00836015	0.0082134	0.0169469	0.0352405	0.00604612	0.0140759	0.00234093
Scotland	0.00111332	0.00753155	0.00716871	0.0156498	0.031124	0.00489972	0.0121272	0.00180793
Scotland	0.00106006	0.00816334	0.00723281	0.0150604	0.0317124	0.00534253	0.014375	0.00209224
Scotland	0.00122571	0.00731926	0.0102488	0.0211983	0.0440598	0.00816625	0.018949	0.0035782
Scotland	0.00111994	0.00758781	0.0104988	0.023025	0.0451082	0.00658583	0.0138067	0.00306883
Scotland	0.00112691	0.00847212	0.0113078	0.0239106	0.0492848	0.00757596	0.0153752	0.00345576
Scotland	0.00104128	0.00784055	0.00926013	0.0202924	0.0416533	0.00617867	0.0141759	0.00280171
Scotland	0.000845959	0.00654279	0.00923578	0.0197093	0.0440364	0.00670695	0.0154614	0.00341953
Scotland	0.000843463	0.007037	0.0113878	0.0255705	0.053397	0.00675175	0.0132265	0.00349718
Scotland	0.00123015	0.00826216	0.00973253	0.0202407	0.0428495	0.00778319	0.0168361	0.00312282
Scotland	0.000771176	0.00611545	0.0118204	0.0253726	0.0504233	0.00759704	0.0127385	0.00302383
Scotland	0.00104695	0.00768441	0.00780196	0.0160225	0.0339496	0.00621574	0.0144988	0.00237988
Scotland	0.000879825	0.0058769	0.0105221	0.0229809	0.0470132	0.00669223	0.0119748	0.00274313
Scotland	0.00120951	0.00835484	0.00621402	0.0129394	0.0272944	0.00481338	0.0116449	0.00175339
Scotland	0.00093314	0.00653665	0.00771296	0.0168038	0.0345293	0.0057171	0.0114934	0.00200348
Scotland	0.00118891	0.00929029	0.0103552	0.0215903	0.0432925	0.00895228	0.0173889	0.00320545
Scotland	0.00250092	0.00884038	0.00832526	0.017531	0.0358119	0.00598309	0.0111867	0.00251535
Scotland	0.00135153	0.00652578	0.0097441	0.0214617	0.042022	0.00615969	0.0121062	0.00264404
Scotland	0.00131789	0.00812819	0.007252	0.0156682	0.0314486	0.00567053	0.0127919	0.00215791
Scotland	0.000812333	0.0053951	0.00998292	0.0232617	0.0449887	0.00600387	0.0103103	0.00286491
Scotland	0.0011085	0.00750246	0.00800748	0.0179727	0.0360646	0.00570835	0.0130862	0.00231202
Scotland	0.00103554	0.00586176	0.00723023	0.0161704	0.0311267	0.00510506	0.0109099	0.00190394
Scotland	0.000894506	0.00488357	0.0105534	0.0232448	0.0470584	0.00657772	0.0135978	0.00303899
Scotland	0.00126123	0.00788753	0.00817054	0.0174116	0.0355712	0.00508837	0.0106031	0.00221055
Scotland	0.00103575	0.00622118	0.00921272	0.0207524	0.0422301	0.00512761	0.0109853	0.00256647
Scotland	0.00110089	0.00763311	0.00802254	0.0171878	0.0354129	0.00515632	0.0110729	0.0021611
Scotland	0.00086775	0.00758915	0.00854064	0.0194999	0.0400046	0.00507911	0.0104933	0.00222699
Scotland	0.000949454	0.00560625	0.00977581	0.0218095	0.0441362	0.00764082	0.0133626	0.00294821
Scotland	0.00140417	0.0104657	0.00936856	0.0225124	0.0536936	0.00578678	0.0100737	0.00341735
Scotland	0.00117108	0.0061057	0.00721129	0.016846	0.0357342	0.00464928	0.00842341	0.00210392
Scotland	0.00112583	0.00825487	0.00732971	0.0170252	0.037448	0.0052139	0.0101439	0.00245524
Scotland	0.000796646	0.0058705	0.00604643	0.0141973	0.0300497	0.00477047	0.00960829	0.00170722
Scotland	0.000864787	0.00630209	0.00722165	0.0162603	0.0350667	0.0051716	0.0106928	0.00241585
Scotland	0.00104348	0.00717296	0.0100329	0.0200954	0.0417327	0.00752479	0.01493	0.00292236
Scotland	0.00104451	0.00711358	0.00952687	0.0202668	0.0394865	0.00600879	0.0107579	0.00233756
Scotland	0.00116716	0.00794696	0.00773224	0.0157084	0.0330856	0.00554069	0.0122007	0.00221484
Scotland	0.00108481	0.00674951	0.00964688	0.0204705	0.040368	0.00567189	0.0105928	0.00235058
Scotland	0.00107477	0.00665715	0.00845877	0.0169552	0.0358563	0.00644424	0.0138757	0.00255628
Scotland	0.000919568	0.00661208	0.00915054	0.0190616	0.0374639	0.00576973	0.0118412	0.00232527
Scotland	0.0008799	0.00566269	0.00949357	0.0205093	0.0395994	0.00716732	0.0147771	0.0027447
Scotland	0.00102414	0.0066602	0.0077329	0.0166978	0.0344963	0.005642	0.0128241	0.00241572
Scotland	0.000793056	0.00644277	0.00843312	0.0180171	0.034473	0.00597582	0.0126504	0.00224383
Scotland	0.000980096	0.00746706	0.00741948	0.0155869	0.0322754	0.00537833	0.012009	0.00213798
Scotland	0.000931753	0.00618998	0.00736502	0.0159799	0.0318279	0.00485979	0.0103193	0.00207366
Scotland	0.00114144	0.00692239	0.0067654	0.0141657	0.0294786	0.00544605	0.012842	0.00213974
Scotland	0.000999732	0.00742236	0.00873538	0.0190264	0.0371407	0.0069032	0.0146004	0.00287185
Scotland	0.00103303	0.00929336	0.00842873	0.0184895	0.0381886	0.00638096	0.012909	0.00332005
Scotland	0.00105857	0.00802558	0.00767837	0.0164295	0.0322117	0.00564215	0.0119389	0.00244439
Scotland	0.000921346	0.00849106	0.00736052	0.0157472	0.0332586	0.00564035	0.0129062	0.00318253
Scotland	0.0010805	0.00899152	0.00772062	0.0170802	0.03313	0.00516727	0.0101909	0.00260632
Scotland	0.000954297	0.00853538	0.00907452	0.0206093	0.0412738	0.00586593	0.0119515	0.00314201
Scotland	0.000894216	0.0061287	0.00810265	0.0177988	0.034295	0.00651716	0.0126052	0.00234267
Scotland	0.00102387	0.00653774	0.00633281	0.013297	0.0283067	0.00518097	0.0112671	0.00213332
Scotland	0.00080874	0.00492208	0.00810413	0.0185514	0.0373542	0.00550345	0.0101845	0.0025374
Scotland	0.000976979	0.00679045	0.00679142	0.0148053	0.0310907	0.00508028	0.0113666	0.00218925
Scotland	0.000880733	0.00502154	0.00806378	0.0187544	0.0372168	0.0048938	0.00954889	0.00231378
Scotland	0.000786534	0.00601348	0.00685858	0.0144522	0.030505	0.00543769	0.0115299	0.00219422
Scotland	0.00109069	0.00579303	0.00944606	0.0204118	0.0399626	0.00698069	0.0131027	0.00286541
Scotland	0.00109918	0.0062956	0.00706799	0.0153872	0.0320818	0.0048719	0.00980841	0.00250022
Scotland	0.000941135	0.00506668	0.00921996	0.0206932	0.0409708	0.00556169	0.0098509	0.00263179
Scotland	0.00104478	0.00647094	0.00690897	0.0142758	0.0296185	0.00529992	0.0108873	0.00228157
Scotland	0.000938759	0.00546341	0.00753237	0.0167383	0.0327386	0.00500128	0.00946263	0.00232247
Scotland	0.000838333	0.00779355	0.00781076	0.0173556	0.0355991	0.00561977	0.0110482	0.00241304
Scotland	0.000652895	0.00526495	0.00919187	0.0202585	0.0427994	0.00644162	0.0142129	0.00306184
Scotland	0.000710196	0.00672629	0.00917166	0.0191763	0.0429514	0.00669391	0.0153563	0.00322016
Scotland	0.000926347	0.00609603	0.00731837	0.0159575	0.0337185	0.00488841	0.0118446	0.0023913
Scotland	0.00124199	0.0091614	0.00643842	0.0130539	0.0284895	0.00542386	0.0127732	0.00233527
Scotland	0.00105893	0.00649036	0.00713484	0.015075	0.0325668	0.00529726	0.0123856	0.00230062
Scotland	0.000879055	0.00587253	0.00979956	0.0209776	0.0418186	0.00703207	0.0144285	0.00300658
Scotland	0.00100214	0.00786441	0.008315	0.0177373	0.0371984	0.00639437	0.0142132	0.00277891
Scotland	0.00109333	0.00629704	0.00780587	0.0168348	0.0333282	0.00538179	0.0120666	0.0022831
Scotland	0.00108155	0.00804706	0.00764561	0.0162073	0.0349164	0.00602959	0.0136507	0.00263705
Scotland	0.000978133	0.00664904	0.00612912	0.01317	0.0292384	0.0054823	0.0126346	0.0023231
Scotland	0.00119136	0.00818274	0.00577716	0.0121604	0.0263534	0.00476069	0.0126986	0.00183076
Scotland	0.00113447	0.00744971	0.00701126	0.0152014	0.0299383	0.00502954	0.00976884	0.00219385
Scotland	0.00124031	0.0101998	0.00901009	0.0193826	0.0422835	0.00548744	0.00938422	0.00331974
Scotland	0.000955369	0.00752068	0.00712209	0.0153225	0.0310545	0.0047669	0.00907157	0.00216051
Scotland	0.00105852	0.00894544	0.00628943	0.0135645	0.0299064	0.00387599	0.00736855	0.00257341
Scotland	0.00108839	0.00883174	0.00520674	0.0112719	0.0234333	0.00359477	0.00704547	0.00174846
Scotland	0.00108729	0.0116841	0.00698878	0.0155184	0.0334929	0.00527812	0.00934979	0.00273353
Scotland	0.00145838	0.0104287	0.00790146	0.0157645	0.0332753	0.00604165	0.0134187	0.00243202
Scotland	0.0011672	0.00893469	0.0071111	0.0150511	0.0303317	0.00517751	0.0104996	0.00206124
Scotland	0.00122944	0.00879934	0.00537624	0.0108495	0.0237295	0.00408182	0.00983288	0.00181685
Scotland	0.00134867	0.00980865	0.00472374	0.0101779	0.020445	0.00300661	0.00681712	0.0014589
Scotland	0.00117406	0.00955647	0.00452671	0.0092081	0.019885	0.00364906	0.0100975	0.00147114
Scotland	0.00122215	0.00869234	0.00493423	0.0108053	0.0215589	0.00328342	0.00705025	0.00149194
Scotland	0.00100756	0.00562858	0.0113325	0.0237586	0.0482614	0.00646759	0.012942	0.00304828
Scotland	0.00130596	0.00603488	0.0109381	0.0226987	0.045261	0.00682935	0.0123441	0.00299274
Scotland	0.000914843	0.00879344	0.011231	0.023488	0.0473334	0.00693923	0.0125398	0.00290054
Scotland	0.00153232	0.00752418	0.00742512	0.0158726	0.0313985	0.00415976	0.00874326	0.00204297
Scotland	0.000959503	0.00551208	0.011586	0.0253873	0.0513951	0.00631179	0.0102475	0.00316994
Scotland	0.00131224	0.00865495	0.0112066	0.023475	0.0466975	0.00665819	0.0126989	0.00283052
Scotland	0.00120298	0.00853873	0.00934378	0.0205981	0.0396225	0.00605469	0.0120644	0.00306494
Scotland	0.00139219	0.00969671	0.00881668	0.0195465	0.0399379	0.00539426	0.0119682	0.00318923
Scotland	0.00115922	0.00960824	0.01037	0.0226909	0.0433144	0.00618676	0.0112396	0.00300862
Scotland	0.0013733	0.00970477	0.00850899	0.018868	0.0387014	0.00570419	0.0133769	0.00310623
Scotland	0.000988524	0.00966948	0.0107565	0.0234299	0.0444363	0.00621784	0.0112545	0.00277307
Scotland	0.00117399	0.0108656	0.00759373	0.0161087	0.0331213	0.00510978	0.0125512	0.00256647
Scotland	0.000886401	0.00508673	0.00902227	0.0190874	0.0377881	0.00588954	0.0111199	0.00212848
Scotland	0.00100174	0.0058852	0.00977663	0.0201305	0.0396168	0.00629779	0.0106383	0.00210149
Scotland	0.00105754	0.00612423	0.00858123	0.0187989	0.0391989	0.0043922	0.00908038	0.00199852
Scotland	0.00110102	0.00732839	0.00816001	0.0169067	0.0341851	0.00532529	0.0105847	0.00180386
Scotland	0.00087961	0.00478436	0.00876487	0.0189696	0.03895	0.00560803	0.010936	0.00228056
Scotland	0.000981802	0.00689417	0.00697141	0.0151918	0.0304124	0.00617101	0.0121542	0.00168482
Scotland	0.00135717	0.00901588	0.00724837	0.0151981	0.0325725	0.00568887	0.0111655	0.0019426
Scotland	0.00115499	0.00809969	0.00647185	0.01378	0.0279943	0.00543679	0.0109625	0.00154822
Scotland	0.00149121	0.00838883	0.0065655	0.0136658	0.0278251	0.00476852	0.00967654	0.00162094
Scotland	0.00148578	0.00912224	0.00667946	0.01445	0.0289216	0.00452666	0.00844777	0.00168523
Scotland	0.00151856	0.00841227	0.00618072	0.0128388	0.026464	0.00444322	0.00932237	0.00156602
Scotland	0.00154819	0.00750579	0.0070468	0.0148943	0.0294054	0.00468721	0.0117088	0.00193183
Scotland	0.00143172	0.00940727	0.00584754	0.0122833	0.0241613	0.0037305	0.00914726	0.00161663
Scotland	0.00102692	0.00763725	0.0085238	0.0185549	0.0361827	0.00538614	0.0120201	0.00215306
Scotland	0.00146736	0.00959974	0.00702473	0.0147304	0.0282022	0.00422712	0.00941371	0.00188687
Scotland	0.00119069	0.0079476	0.0082838	0.0181256	0.0351241	0.00496265	0.0114489	0.00210882
Scotland	0.00130347	0.0082112	0.00654179	0.0138489	0.027687	0.0044209	0.0111622	0.00204785
Scotland	0.00113271	0.00630004	0.00815962	0.0186631	0.0365127	0.00573453	0.0109039	0.00221906
Scotland	0.00117908	0.00748987	0.00610314	0.0140182	0.0295064	0.00490115	0.0102312	0.00185449
Scotland	0.0010049	0.00698503	0.00750046	0.0171364	0.0338099	0.00508423	0.00995123	0.0019535
Scotland	0.0011253	0.00715099	0.00596963	0.0136581	0.0283638	0.00422811	0.00913257	0.00160468
Scotland	0.00128108	0.00709315	0.00578019	0.0131404	0.0258583	0.00379392	0.00781438	0.00152437
Scotland	0.00122386	0.00742418	0.00553872	0.0127681	0.0256133	0.00372362	0.00756091	0.00159088
Scotland	0.00148976	0.00692716	0.00600522	0.0130088	0.0255391	0.00420542	0.0104468	0.00163145
Scotland	0.00149588	0.00708936	0.00568446	0.0128279	0.0250035	0.00336993	0.00800047	0.0016645
Scotland	0.00116398	0.00692216	0.00691753	0.015053	0.0293431	0.00387836	0.00863852	0.00193207
Scotland	0.00132853	0.00678042	0.00553317	0.0115774	0.0231053	0.00345078	0.00802897	0.00143992
Scotland	0.00113212	0.0070736	0.00633853	0.0139182	0.0274362	0.00351302	0.00820179	0.00181021
Scotland	0.00151229	0.00749593	0.00443134	0.00920194	0.0186087	0.00259834	0.00643996	0.00126939
Scotland	0.000717967	0.00614917	0.0106416	0.0231381	0.0451703	0.00658265	0.0111694	0.00252109
Scotland	0.00112532	0.00659832	0.00643283	0.0139824	0.0290144	0.00481397	0.0103385	0.00208715
Scotland	0.00105023	0.00506834	0.00974815	0.0209826	0.0414193	0.00703889	0.0110601	0.00260679
Scotland	0.00157783	0.00791234	0.00663563	0.0140924	0.0287172	0.00440267	0.00920963	0.00188978
Scotland	0.00119134	0.0048576	0.00892686	0.0193157	0.0380671	0.00548428	0.00941729	0.00243372
Scotland	0.00123227	0.00865983	0.00707739	0.0142457	0.0294867	0.00528199	0.0114909	0.00195859
Scotland	0.000851005	0.00459983	0.00856731	0.0192496	0.0392045	0.00634924	0.0121986	0.00257405
Scotland	0.00132932	0.00836579	0.00652522	0.0140215	0.0283494	0.00508279	0.0116097	0.00221038
Scotland	0.00113932	0.00558103	0.00841284	0.0188748	0.0374919	0.0051646	0.00910388	0.00239107
Scotland	0.00144839	0.0075093	0.00541452	0.0116664	0.0242034	0.0039779	0.00927574	0.00183304
Scotland	0.0007652	0.0059144	0.00985203	0.0219868	0.042297	0.00604329	0.010491	0.00256978
Scotland	0.00123386	0.00856827	0.00677152	0.014607	0.0291354	0.00457567	0.0103118	0.00211201
Scotland	0.00134683	0.00876	0.00633771	0.0137026	0.0267799	0.00512623	0.0113375	0.00196699
Scotland	0.00115003	0.00857317	0.00721879	0.0161221	0.0309323	0.00534057	0.0110422	0.00218638
Scotland	0.00146033	0.0089373	0.00628537	0.0138207	0.0262229	0.004162	0.00875922	0.00184639
Scotland	0.00137687	0.00944597	0.00786593	0.0169366	0.0322849	0.00519072	0.00957248	0.00219495
Scotland	0.00139686	0.00868069	0.00695721	0.0151629	0.0288239	0.00395748	0.00761833	0.00203203
Scotland	0.00112336	0.00799154	0.00702237	0.0155216	0.0304359	0.00477911	0.00943275	0.00203056
Scotland	0.000900514	0.00639232	0.00700191	0.0153394	0.0296008	0.00488034	0.0122887	0.0018516
Scotland	0.00127037	0.00821055	0.00609029	0.0128111	0.0247072	0.00378334	0.00951061	0.00159144
Scotland	0.000962497	0.00693102	0.00636458	0.0135881	0.0265271	0.00384832	0.00998274	0.00170921
Scotland	0.00103042	0.00731457	0.00629632	0.0135179	0.0262805	0.00370567	0.00909459	0.00174192
Scotland	0.00107438	0.00744378	0.00600017	0.0128275	0.0248815	0.00332739	0.00878002	0.00164385
Scotland	0.000815978	0.00674158	0.00611791	0.0128914	0.0251618	0.00386638	0.00974798	0.00166401
Scotland	0.00142269	0.00881186	0.00562613	0.011709	0.0243806	0.00380309	0.0109326	0.00151566
Scotland	0.000950683	0.00670147	0.00600796	0.012456	0.025676	0.00359859	0.0102094	0.00148333
Scotland	0.000935491	0.00717839	0.00598	0.0124493	0.0256259	0.00350545	0.00994045	0.00151167
Scotland	0.00077254	0.00658345	0.00730013	0.0157172	0.0313155	0.00409478	0.00967969	0.00186136
Scotland	0.000931508	0.00673765	0.00650016	0.0138369	0.0279511	0.00370692	0.00968813	0.00164302
Scotland	0.00106129	0.00753803	0.00528534	0.0103467	0.0226829	0.00331317	0.00905105	0.00149936
Scotland	0.000789137	0.00667587	0.0085989	0.0176938	0.0359985	0.00638012	0.0140316	0.0021685
Scotland	0.00107472	0.0072305	0.00859618	0.0176921	0.0348451	0.00531153	0.0106758	0.00219269
Scotland	0.000950513	0.00740609	0.00921067	0.0191984	0.0381252	0.00529631	0.0106952	0.00233534
Scotland	0.00115227	0.0082149	0.00828007	0.017126	0.0337357	0.00493967	0.00998922	0.0020164
Scotland	0.000964318	0.00855654	0.00826062	0.0171401	0.033976	0.00477321	0.0101044	0.00197803
Scotland	0.000779213	0.00701811	0.00834031	0.0175901	0.0351515	0.00490407	0.0104946	0.002133
Scotland	0.000773411	0.00536053	0.00849762	0.016834	0.0348998	0.00682155	0.0150527	0.00221178
Scotland	0.000756978	0.00623863	0.00813909	0.0164838	0.034149	0.00594665	0.0130253	0.00203828
Scotland	0.000776276	0.0065125	0.00753784	0.0158339	0.0329028	0.00550645	0.0124188	0.00185299
Scotland	0.000906513	0.00693999	0.00774864	0.0160732	0.0324334	0.00532668	0.0115393	0.00195826
Scotland	0.000882729	0.00663429	0.00692449	0.0140669	0.0287373	0.0048928	0.0109428	0.00177121
Scotland	0.000996592	0.00764809	0.00655389	0.0132894	0.0282729	0.00450375	0.0103042	0.00166525
Scotland	0.00161487	0.0106725	0.00595808	0.0127676	0.0266107	0.00476358	0.01028	0.00205545
Scotland	0.00120367	0.00936562	0.00627613	0.014212	0.0284812	0.00466674	0.00979509	0.00195917
Scotland	0.00118393	0.00860979	0.00490194	0.0106684	0.0227345	0.00422721	0.00917604	0.00188568
Scotland	0.00103715	0.00852103	0.00482757	0.0102837	0.0218911	0.00435989	0.00986174	0.00170391
Scotland	0.00115576	0.009084	0.00547141	0.0123158	0.0242735	0.00370933	0.00805651	0.0016347
Scotland	0.00168624	0.0115605	0.00505221	0.0108733	0.0231907	0.00377738	0.00887584	0.00173422
Scotland	0.000762037	0.00593292	0.00772894	0.0172113	0.0332476	0.00619614	0.0125753	0.00209288
Scotland	0.000981287	0.00668879	0.00658996	0.0148398	0.0295124	0.00455019	0.00917925	0.00206602
Scotland	0.000842749	0.00661932	0.00647225	0.0144778	0.028558	0.00467028	0.00960865	0.00189808
Scotland	0.000863439	0.00676244	0.00667812	0.0151956	0.029827	0.0044615	0.00891125	0.00193577
Scotland	0.000845919	0.00666573	0.00617364	0.013543	0.026613	0.00459903	0.00966063	0.0018058
Scotland	0.000980273	0.0066333	0.00592663	0.0131939	0.0262076	0.00433575	0.00892225	0.00177192
Scotland	0.000666394	0.00575058	0.000307043	0.0156307	0.0420604	0.000187535	0.00664728	0.00263939
Scotland	0.000866939	0.00644585	0.00926506	0.0214622	0.0435989	0.00687231	0.0151603	0.00306259
Scotland	0.000955023	0.00766313	0.00942619	0.022131	0.0445799	0.00686189	0.0146919	0.00311555
Scotland	0.00069665	0.00888442	0.00987527	0.0227209	0.0597427	0.00614298	0.013386	0.00470517
Scotland	0.00082125	0.00844192	0.010676	0.0252655	0.0632931	0.00680865	0.01389	0.00497654
Scotland	0.00103607	0.00925845	0.0104557	0.0233678	0.0561511	0.00749686	0.0160089	0.0042168
Scotland	0.000754069	0.00549314	0.00948737	0.0210978	0.0406262	0.00736876	0.0147193	0.0028183
Scotland	0.000929085	0.00582208	0.00828951	0.019014	0.0378927	0.00620033	0.0124239	0.00247384
Scotland	0.000741533	0.00565412	0.0082948	0.0186635	0.0362489	0.0064175	0.0135735	0.00246809
Scotland	0.000920865	0.00619704	0.00708064	0.0157411	0.0313228	0.00557414	0.0122876	0.0021043
Scotland	0.00100044	0.00641651	0.0065318	0.0145377	0.0289893	0.00517696	0.0115643	0.00192752
Scotland	0.000893471	0.00618845	0.00701969	0.0156396	0.0311995	0.00552987	0.0119348	0.00213533
Scotland	0.000875857	0.00676377	0.007579	0.0170386	0.0352398	0.00666563	0.015112	0.00212678
Scotland	0.000941733	0.00661763	0.00754364	0.0170089	0.0352792	0.00608317	0.0134332	0.00208106
Scotland	0.000785942	0.00658474	0.00837561	0.0194725	0.0391787	0.00636016	0.0134656	0.00236878
Scotland	0.000754887	0.00617066	0.007353	0.0171372	0.0357621	0.00597998	0.0133434	0.00211189
Scotland	0.000924841	0.00708734	0.00880458	0.0205499	0.0404114	0.00632927	0.0123912	0.00223668
Scotland	0.000898538	0.0065456	0.00745513	0.0175246	0.0347814	0.00500898	0.01051	0.00206002
Scotland	0.000829019	0.00606165	0.00769435	0.016507	0.0332603	0.00634871	0.0128486	0.00208423
Scotland	0.000798648	0.00597674	0.00629139	0.0137076	0.0286022	0.00549421	0.0118691	0.00172125
Scotland	0.000829154	0.00592352	0.0055542	0.0121471	0.0249778	0.0047321	0.0101778	0.00150863
Scotland	0.000851483	0.00663459	0.00553763	0.011934	0.0244085	0.00418677	0.00859922	0.00155992
Scotland	0.000989192	0.00674852	0.00508418	0.011182	0.0219786	0.00373655	0.00748113	0.00150983
Scotland	0.000949412	0.00698691	0.00684561	0.0150195	0.0294544	0.00443012	0.00781191	0.00192019
Scotland	0.00103056	0.00813771	0.00569263	0.0129317	0.0264035	0.00464556	0.0127533	0.00195093
Scotland	0.00110574	0.0077093	0.00500218	0.0111176	0.0222262	0.0035745	0.00966766	0.0017553
Scotland	0.000998996	0.00772958	0.00532681	0.0118723	0.0235681	0.00372385	0.00989201	0.00182345
Scotland	0.000982708	0.00873568	0.00494781	0.0107508	0.0221426	0.00327484	0.00891017	0.00177646
Scotland	0.00126235	0.0107152	0.00480792	0.0104403	0.0212676	0.00295896	0.00808694	0.00166538
Scotland	0.00110488	0.00907874	0.00515869	0.0109348	0.0226047	0.00301715	0.00815498	0.00177836
Scotland	0.00102662	0.00766317	0.00873684	0.0177377	0.0367961	0.00643997	0.0139311	0.00267138
Scotland	0.00092802	0.00681324	0.00787239	0.0160476	0.0337655	0.00525553	0.0117576	0.00254218
Scotland	0.0010095	0.00715853	0.00703855	0.0145333	0.0301906	0.00450466	0.0102266	0.00209702
Scotland	0.000767765	0.00637472	0.00635258	0.0128163	0.0275003	0.0041485	0.0100954	0.00193488
Scotland	0.000874321	0.00614989	0.00661118	0.0134464	0.0287992	0.00418761	0.0100153	0.00201993
Scotland	0.000915753	0.00611528	0.00641535	0.0131265	0.0283495	0.00359274	0.00901384	0.00204779
Scotland	0.00124671	0.00779308	0.00670685	0.0133019	0.0284744	0.00495463	0.0124044	0.00195028
Scotland	0.000705149	0.00455857	0.00708503	0.0149137	0.0301572	0.00417865	0.00920379	0.00227179
Scotland	0.000819384	0.00554582	0.00590315	0.0115233	0.0251237	0.00364139	0.00941012	0.00187374
Scotland	0.000770879	0.00423916	0.00729759	0.0150734	0.0303343	0.00376603	0.00784129	0.00213354
Scotland	0.00105643	0.0055036	0.00676821	0.0127835	0.0272581	0.00353314	0.00792948	0.00210736
Scotland	0.000700516	0.00439981	0.00667956	0.0130168	0.0258695	0.00286877	0.00637305	0.00201844
Scotland	0.000817976	0.0120114	0.0105851	0.0252798	0.0596022	0.00658482	0.0111407	0.00448045
Scotland	0.000878311	0.0116895	0.00992636	0.0229061	0.058421	0.0059177	0.011447	0.0043827
Scotland	0.000768659	0.00993273	0.0112217	0.0276139	0.0677463	0.00506959	0.00762145	0.00431962
Scotland	0.000785673	0.00931981	0.00817605	0.018157	0.0426085	0.00529459	0.0116343	0.0033078
Scotland	0.000806567	0.0078023	0.0107574	0.0259153	0.0628622	0.0040765	0.00612789	0.00389486
Scotland	0.000728659	0.0073868	0.00824238	0.0185499	0.047364	0.00378255	0.00708848	0.00350685
Scotland	0.000953295	0.00793186	0.00794956	0.0160708	0.0356437	0.00566175	0.0129577	0.0029947
Scotland	0.000746624	0.00683164	0.009448	0.0208503	0.0474455	0.00406013	0.00808422	0.00299562
Scotland	0.000660717	0.00670693	0.00733863	0.0144735	0.0334451	0.00416391	0.0102474	0.00269941
Scotland	0.000503475	0.00451777	0.00748705	0.0154624	0.03291	0.00356699	0.00832892	0.00248199
Scotland	0.000792114	0.00903937	0.0075789	0.0149353	0.0359426	0.00449789	0.0112226	0.00235004
Scotland	0.000670921	0.00604818	0.00660937	0.0136562	0.030146	0.00328936	0.00798712	0.00218543
Scotland	0.000702554	0.00496201	0.0088763	0.0182997	0.0383938	0.00605755	0.0110278	0.00260816
Scotland	0.000764199	0.00447551	0.00862055	0.0166704	0.0349655	0.00434688	0.00723183	0.00262499
Scotland	0.000683692	0.00459229	0.00819606	0.0161192	0.0323913	0.00440776	0.00771485	0.00232385
Scotland	0.000646386	0.00380238	0.00754189	0.0147106	0.0303166	0.00347544	0.00641669	0.00232232
Scotland	0.000577146	0.00408068	0.00929308	0.0187297	0.0386167	0.00433397	0.00731043	0.00251804
Scotland	0.000436714	0.00381635	0.00861971	0.0170905	0.034561	0.00431934	0.00791798	0.00234314
Scotland	0.00109559	0.0101023	0.00852635	0.019161	0.0445491	0.00571879	0.0110779	0.00352299
Scotland	0.000796042	0.0100564	0.009275	0.0200005	0.0473549	0.00614385	0.0126599	0.00355073
Scotland	0.000727564	0.00995617	0.00906725	0.019431	0.0444399	0.00612839	0.0124939	0.00345606
Scotland	0.000653485	0.00570702	0.00879405	0.0195774	0.0393328	0.00483036	0.00866889	0.00264048
Scotland	0.000712221	0.00509582	0.00772017	0.0174271	0.0355825	0.00398378	0.0071939	0.0025279
Scotland	0.000548853	0.00524872	0.00759423	0.0172901	0.0350482	0.00429758	0.00806098	0.00241259
Scotland	0.000884845	0.00520807	0.00761457	0.0165296	0.0330121	0.00465005	0.0100429	0.00227237
Scotland	0.000694494	0.00498184	0.00770517	0.01635	0.0324653	0.003989	0.00832262	0.00222224
Scotland	0.000617062	0.00467274	0.00770285	0.016313	0.0325159	0.00351196	0.00702644	0.00233135
Scotland	0.000674749	0.00571171	0.00718641	0.0149063	0.0299425	0.00384917	0.00852761	0.00197788
Scotland	0.000718564	0.00598816	0.00603559	0.0126766	0.0252276	0.0032656	0.0075758	0.00171503
Scotland	0.000609275	0.0056574	0.00621275	0.0134138	0.0274209	0.00328429	0.007593	0.00179935
Scotland	0.000713265	0.00424036	0.010722	0.0226551	0.0462515	0.00724871	0.0123608	0.0029884
Scotland	0.000832495	0.00409646	0.00952764	0.0207401	0.0421177	0.00617614	0.010444	0.00286307
Scotland	0.000755042	0.00448029	0.00793875	0.0173847	0.0357373	0.00501169	0.00912641	0.00255431
Scotland	0.000820335	0.00538186	0.00717564	0.0147347	0.0303423	0.00463054	0.00870065	0.00215145
Scotland	0.000744712	0.00636589	0.00634198	0.0130691	0.0273577	0.00429931	0.00869831	0.00186007
Scotland	0.000827335	0.006606	0.00600348	0.0123484	0.0260268	0.00415309	0.00894418	0.00167916
Scotland	0.000764725	0.00643944	0.010228	0.0217044	0.0423028	0.00728418	0.0146783	0.00246885
Scotland	0.000853368	0.0064547	0.00983667	0.0213448	0.0416132	0.00695142	0.0148589	0.00243578
Scotland	0.000829717	0.00657904	0.00815771	0.0169741	0.0343168	0.00654531	0.0152565	0.0019876
Scotland	0.000973322	0.00681303	0.00910411	0.019488	0.0371947	0.0058573	0.0121713	0.00222434
Scotland	0.00108573	0.00703103	0.00895706	0.0193149	0.0373193	0.00609694	0.0132245	0.00204507
Scotland	0.00105792	0.00606774	0.00741105	0.0157235	0.0311142	0.00504996	0.0110691	0.00198668
Scotland	0.000883782	0.00548009	0.00782807	0.0163462	0.0355993	0.00617572	0.0141304	0.00208658
Scotland	0.000876758	0.0060883	0.00822806	0.0175125	0.0358277	0.00551365	0.011156	0.00226969
Scotland	0.00095877	0.00632027	0.00835605	0.0184861	0.0370405	0.00492493	0.00942995	0.00206646
Scotland	0.000986712	0.00651153	0.00650333	0.013324	0.0285693	0.00450958	0.0101	0.00169666
Scotland	0.00136332	0.00688468	0.00687948	0.0147638	0.0302451	0.0041145	0.00844387	0.00174506
Scotland	0.00115808	0.00621705	0.00760845	0.016863	0.0336084	0.00422741	0.00778768	0.0019237
Scotland	0.000904822	0.00725013	0.0109576	0.0224364	0.0456306	0.00773997	0.0124156	0.00265317
Scotland	0.000957468	0.00607369	0.0098389	0.0210922	0.0429036	0.00616253	0.0100094	0.00274589
Scotland	0.00131699	0.00656633	0.00969992	0.0207068	0.0425982	0.00589385	0.00961473	0.00250194
Scotland	0.00130364	0.00756666	0.00918697	0.0192204	0.0400156	0.00568966	0.00989571	0.00228375
Scotland	0.00105671	0.00693495	0.00887083	0.0183792	0.0371924	0.00547913	0.0095427	0.00220064
Scotland	0.00077665	0.00629735	0.0092306	0.0197664	0.0398181	0.00617591	0.0123143	0.00230908
Scotland	0.00101621	0.00638161	0.00803681	0.0174188	0.0355156	0.00538457	0.0113824	0.00208149
Scotland	0.00075895	0.00617163	0.00878423	0.0182261	0.0375512	0.00628743	0.0129797	0.00211975
Scotland	0.000839554	0.00597156	0.00980954	0.0211492	0.042076	0.00590058	0.0105127	0.00233238
Scotland	0.000976963	0.00574054	0.00809088	0.0177293	0.0356673	0.00476504	0.00935248	0.0020956
Scotland	0.000819658	0.00566451	0.00850703	0.0173763	0.0354237	0.00659229	0.0136468	0.00192549
Scotland	0.000928175	0.00612074	0.00833989	0.0175004	0.0360605	0.00491765	0.00978356	0.0020117
Scotland	0.000958904	0.00556995	0.0083143	0.0179864	0.0362501	0.00570352	0.0117417	0.00221766
Scotland	0.00114721	0.00717744	0.00829039	0.017399	0.0356844	0.00560226	0.0111846	0.00198064
Scotland	0.00123093	0.00637845	0.00748945	0.0157388	0.0323315	0.00478571	0.0100247	0.00185739
Scotland	0.00109527	0.00724901	0.00823986	0.0172508	0.0347707	0.00568274	0.0111709	0.0020402
Scotland	0.0010023	0.00725256	0.00776853	0.0165027	0.0327838	0.00503884	0.00996777	0.00190582
Scotland	0.00103452	0.00650843	0.00701503	0.0151134	0.0304094	0.00419604	0.00894643	0.00172185
Scotland	0.00112356	0.00649944	0.00830324	0.0177749	0.0361088	0.00499139	0.0100281	0.00205888
Scotland	0.000991027	0.00673858	0.0100868	0.0213049	0.0428983	0.00616281	0.0108296	0.00238467
Scotland	0.000804068	0.00575335	0.0117963	0.0249244	0.0492873	0.0077878	0.0136486	0.00286017
Scotland	0.000928113	0.00643335	0.0122455	0.0267086	0.0528968	0.00692109	0.0113504	0.00301314
Scotland	0.00108806	0.00732332	0.0099141	0.0217423	0.0440026	0.00563799	0.0108838	0.0024092
Scotland	0.000965665	0.00747643	0.0104657	0.0222881	0.0452738	0.00589992	0.0106242	0.00247019
Scotland	0.00105209	0.00821207	0.0112964	0.0238769	0.0489844	0.00609523	0.0101067	0.00254217
Scotland	0.000767918	0.00670455	0.0111765	0.0231919	0.046625	0.00757246	0.0145632	0.00248442
Scotland	0.000866146	0.0067773	0.0101303	0.0212364	0.0419858	0.00636456	0.0120412	0.00243126
Scotland	0.000894884	0.00675189	0.0108719	0.0222492	0.0442952	0.00654123	0.0119222	0.00232014
Scotland	0.000986581	0.00744074	0.0104111	0.021979	0.0444698	0.00593202	0.010954	0.0023073
Scotland	0.000936056	0.00792916	0.010889	0.0228824	0.0466606	0.00617671	0.0111929	0.00252763
Scotland	0.00124504	0.00703044	0.00822301	0.0176105	0.035043	0.00531663	0.0113357	0.00199329
Scotland	0.00105893	0.00694837	0.00866384	0.0185021	0.0371508	0.00501249	0.0108538	0.00208078
Scotland	0.00099776	0.00690925	0.00863064	0.0187273	0.0367616	0.004824	0.0100241	0.00208077
Scotland	0.00122479	0.00756652	0.00739494	0.0159056	0.0321847	0.00424227	0.00923351	0.00172935
Scotland	0.00113128	0.00802508	0.00688167	0.0146286	0.0302407	0.00399289	0.00919792	0.00172296
Scotland	0.00097681	0.00730819	0.0111008	0.0250917	0.04849	0.00793436	0.0142224	0.00286278
Scotland	0.00114358	0.00717027	0.00973787	0.022173	0.0422993	0.00634554	0.0115419	0.00268321
Scotland	0.00120215	0.00712585	0.0104169	0.0239754	0.0458336	0.00663961	0.0114213	0.00286213
Scotland	0.00116348	0.00693592	0.00988682	0.0226342	0.0431625	0.00616306	0.0107582	0.00282336
Scotland	0.0010986	0.00823986	0.00914392	0.0209218	0.0402782	0.00605028	0.010925	0.00239313
Scotland	0.0011519	0.0077553	0.00761375	0.0171499	0.0336491	0.00537944	0.0108348	0.00199242
Scotland	0.00100528	0.0075695	0.0099984	0.0224895	0.0421107	0.00585746	0.012208	0.00255169
Scotland	0.0010991	0.00761162	0.00878672	0.019915	0.0375486	0.00483399	0.0100715	0.00232203
Scotland	0.00104364	0.00783258	0.00893563	0.020335	0.0386121	0.00499288	0.0106448	0.002257
Scotland	0.001246	0.00718284	0.00688761	0.0160921	0.0317852	0.00399003	0.00909398	0.00200843
Scotland	0.00106905	0.00727511	0.00679991	0.0154451	0.0298774	0.003793	0.00920887	0.00180649
Scotland	0.000739544	0.00599008	0.011746	0.0246207	0.0511204	0.0081282	0.0139171	0.0030299
Scotland	0.000831395	0.00612986	0.0111627	0.0241607	0.0495283	0.00681009	0.0114406	0.00285483
Scotland	0.000965954	0.00626487	0.0103527	0.022562	0.0462998	0.00604464	0.00981472	0.0027466
Scotland	0.00113697	0.00555992	0.0095187	0.0210709	0.0433133	0.00534322	0.008827	0.00268973
Scotland	0.00100541	0.00533748	0.00916215	0.0199778	0.041329	0.00551319	0.00961942	0.0023322
Scotland	0.00110425	0.00722365	0.00898333	0.0186029	0.0382905	0.00591687	0.0134212	0.00244871
Scotland	0.0013416	0.00815025	0.00861527	0.0181668	0.0368917	0.00499048	0.0109472	0.00226094
Scotland	0.00117634	0.00764704	0.00891744	0.0189931	0.0385557	0.00485937	0.0103303	0.00215635
Scotland	0.0012434	0.00706555	0.00923384	0.0204629	0.0397727	0.00517434	0.00920623	0.0020272
Scotland	0.000956601	0.00646785	0.00931873	0.0203987	0.0404111	0.00524975	0.0106886	0.0021416
Scotland	0.00126138	0.00818487	0.00848987	0.016611	0.0348208	0.0058394	0.0128782	0.00230514
Scotland	0.0012829	0.00831091	0.00701987	0.0139409	0.029073	0.00461618	0.0104036	0.0018812
Scotland	0.00110594	0.00825487	0.0067394	0.013136	0.0278659	0.00469539	0.0112141	0.00179608
Scotland	0.00109309	0.00857156	0.00629853	0.0124311	0.0265365	0.00433934	0.0103145	0.00170491
Scotland	0.00136814	0.0076812	0.00517824	0.0100963	0.0216163	0.00321599	0.00795638	0.00138777
Scotland	0.000822941	0.00799371	0.00933797	0.0190115	0.0401911	0.00656847	0.0158662	0.00285247
Scotland	0.000948551	0.0082611	0.00803719	0.0166371	0.0356704	0.00524233	0.0130761	0.00240954
Scotland	0.00101776	0.00915325	0.00720475	0.0148067	0.031614	0.00488529	0.0124774	0.00205815
Scotland	0.000913946	0.00823839	0.00691966	0.0143404	0.0305315	0.00465824	0.0118563	0.00201676
Scotland	0.000908335	0.0091757	0.00672984	0.0141614	0.0304885	0.00450306	0.0122722	0.0020742
Scotland	0.0010225	0.00782074	0.00722986	0.0157225	0.032173	0.0057547	0.0137356	0.00233586
Scotland	0.00121743	0.00885197	0.0074034	0.016417	0.0332715	0.00523156	0.0115765	0.00224257
Scotland	0.00103474	0.00909093	0.00682366	0.015311	0.0312939	0.00494919	0.0117636	0.00214793
Scotland	0.00127344	0.00892453	0.00569596	0.0128199	0.0263526	0.00395195	0.00985462	0.00170954
Scotland	0.000936486	0.00859627	0.00578238	0.0127356	0.0263497	0.00451329	0.0113038	0.0017308
Scotland	0.000929745	0.00830194	0.00888595	0.0200853	0.0418786	0.00683361	0.0128664	0.00267388
Scotland	0.00104032	0.0078635	0.00781321	0.018331	0.0375407	0.00519534	0.00940199	0.00230801
Scotland	0.000795301	0.00765378	0.0078682	0.0183893	0.0369364	0.00544102	0.0104515	0.00218336
Scotland	0.00089961	0.00777299	0.00723582	0.0168298	0.0345664	0.00502713	0.00965542	0.00211561
Scotland	0.000897141	0.00740247	0.00710634	0.0166276	0.0339451	0.0047946	0.00950504	0.00193499
Scotland	0.000879144	0.00709804	0.00654597	0.0153426	0.0318547	0.00490227	0.0102007	0.0018817
Scotland	0.00926611	0.00789929	0.00383289	0.0114775	0.0289164	0.00356348	0.011	0.00124372
Scotland	0.00948493	0.00753623	0.00450406	0.0130398	0.032773	0.00371288	0.0107927	0.00127083
Scotland	0.0089014	0.00607489	0.00411283	0.0119919	0.0305007	0.00339505	0.0109186	0.00131547
Scotland	0.00867599	0.00788414	0.0054278	0.0165246	0.0431415	0.00349468	0.00972903	0.00175469
Scotland	0.00969802	0.00660986	0.00385402	0.0112937	0.0292451	0.0033237	0.00921876	0.00126675
Scotland	0.00773243	0.00677642	0.00496685	0.0141971	0.0371984	0.0043214	0.0123358	0.00163328
Scotland	0.0125083	0.00718252	0.00295689	0.00848611	0.021244	0.00280863	0.0081865	0.00092221
Scotland	0.0122377	0.00614548	0.000988504	0.00346396	0.00768336	0.00172999	0.00526202	0.000490272
Scotland	0.0108586	0.00605391	0.00212238	0.00675567	0.0162762	0.00310154	0.00772032	0.000697909
Scotland	0.0125531	0.00631531	0.000985205	0.00368765	0.00841483	0.00144208	0.00368421	0.000513757
Scotland	0.0125947	0.00602184	0.00202724	0.00699862	0.01694	0.00322305	0.00764396	0.00081862
Scotland	0.0102534	0.00568933	0.00333768	0.0102711	0.0249574	0.00609974	0.0153705	0.00105236
Scotland	0.00860955	0.00528663	0.0025823	0.00851322	0.0206087	0.00550036	0.0148973	0.000955601
Scotland	0.0107932	0.00644992	0.00180579	0.00613412	0.0138256	0.00347723	0.00940434	0.000709546
Scotland	0.00978103	0.00622423	0.00413999	0.0131894	0.0343198	0.0039022	0.011062	0.00131445
Scotland	0.00959972	0.00609008	0.00365956	0.0112651	0.0285722	0.00378181	0.0115614	0.00118547
Scotland	0.0109722	0.00720718	0.0033438	0.01059	0.0266369	0.00299969	0.0105632	0.00101879
Scotland	0.0109999	0.00731898	0.00289483	0.00917579	0.0224474	0.00311618	0.0101061	0.000965621
Scotland	0.0104678	0.00658961	0.00390116	0.0114958	0.0282053	0.00397316	0.0135586	0.0010226
Scotland	0.00991232	0.00588616	0.00392563	0.0123832	0.0318809	0.0035514	0.0103424	0.00127942
Scotland	0.0150422	0.0069387	0.00196116	0.006442	0.0150354	0.00334487	0.00843639	0.000700496
Scotland	0.00872025	0.00506979	0.00339323	0.0113634	0.0267877	0.00612425	0.0137431	0.00114045
Scotland	0.00974036	0.00506942	0.00313582	0.0104134	0.023669	0.00587744	0.013419	0.00107558
Scotland	0.00973777	0.00553993	0.00309097	0.0104983	0.0244579	0.00569613	0.0127564	0.0010869
Scotland	0.00745837	0.00455784	0.00373464	0.0124568	0.0298255	0.00659476	0.0153932	0.00125072
Scotland	0.00540736	0.00415199	0.00367475	0.0125848	0.0296042	0.00677894	0.0155357	0.00137945
Scotland	0.00574417	0.00468353	0.00450909	0.0147889	0.0359696	0.0075842	0.0164314	0.00153888
Scotland	0.0109141	0.00642138	0.00291948	0.00992871	0.0230522	0.00542104	0.0118956	0.000979499
Scotland	0.0129226	0.00615804	0.00321062	0.0100837	0.0250907	0.0075967	0.0199015	0.00127582
Scotland	0.0122062	0.00597557	0.00332008	0.0102287	0.0249925	0.00813413	0.021101	0.00123724
Scotland	0.0152365	0.00559236	0.00299404	0.0112762	0.0334444	0.00525595	0.0100664	0.00147888
Scotland	0.0131845	0.00514865	0.00260751	0.00852084	0.0211456	0.00578555	0.0148004	0.00101355
Scotland	0.0142626	0.00501438	0.00259213	0.00811798	0.0203309	0.00498528	0.012713	0.000987092
Scotland	0.0162383	0.00458216	0.00274153	0.00863405	0.0220358	0.00419787	0.0101039	0.00104169
Scotland	0.00925972	0.00592721	0.00377312	0.0103693	0.0255105	0.00697434	0.0208468	0.00110428
Scotland	0.0107176	0.00610202	0.00213521	0.006195	0.0152235	0.0044683	0.0152707	0.000707054
Scotland	0.0100096	0.00616183	0.00213447	0.00600333	0.0145921	0.00437407	0.0158188	0.000689473
Scotland	0.0136735	0.00647667	0.00135519	0.00423928	0.00996074	0.00233039	0.00746593	0.000547906
Scotland	0.0124732	0.006526	0.0022105	0.00614034	0.0156886	0.00482581	0.0184833	0.000706928
Scotland	0.0117835	0.00596509	0.00231281	0.00620786	0.0152424	0.00430919	0.0136116	0.000731663
Scotland	0.0123293	0.00529703	0.0032346	0.0100367	0.0247128	0.00547695	0.011727	0.000998804
Scotland	0.00905541	0.00545597	0.00408535	0.0125372	0.0317171	0.00768112	0.0164801	0.00120385
Scotland	0.0103784	0.00515619	0.00339124	0.00992679	0.0243056	0.00670297	0.0147911	0.00102705
Scotland	0.00730518	0.00460322	0.00395774	0.0133737	0.0325423	0.00774526	0.0135689	0.00137179
Scotland	0.0100712	0.00557354	0.00397065	0.0115325	0.0278476	0.00791334	0.0171161	0.00111712
Scotland	0.0109445	0.00468169	0.00321176	0.00987916	0.0250812	0.00603357	0.0136963	0.00103812
Scotland	0.00987954	0.00568446	0.00441881	0.0131633	0.0324213	0.00733287	0.0184819	0.00131741
Scotland	0.0102919	0.00654416	0.00325817	0.00901733	0.0224991	0.00653937	0.0199537	0.000900098
Scotland	0.00737543	0.00597422	0.00399263	0.011321	0.0273608	0.00804606	0.023415	0.00112961
Scotland	0.00783813	0.00583858	0.00422281	0.0123839	0.0312637	0.00787037	0.0206613	0.00128858
Scotland	0.0112327	0.00597803	0.00296611	0.00848805	0.0206083	0.00582853	0.0173205	0.000936569
Scotland	0.0107918	0.00531507	0.00330776	0.00975991	0.0250503	0.0062409	0.0173906	0.00114408
Scotland	0.0106022	0.00550496	0.00290613	0.00899011	0.0223564	0.00492692	0.0130113	0.000944687
Scotland	0.0111509	0.0057958	0.00345128	0.0109083	0.0273203	0.00588934	0.013495	0.00130133
Scotland	0.0105039	0.00557711	0.0030457	0.00949238	0.0236645	0.00530946	0.013168	0.00116835
Scotland	0.00864114	0.00544763	0.00294886	0.00944589	0.0228019	0.00507852	0.011829	0.00109148
Scotland	0.00918384	0.00553123	0.00299657	0.0094308	0.023617	0.00506079	0.011668	0.00117192
Scotland	0.00840429	0.00592155	0.0040908	0.0128693	0.0331855	0.00658959	0.0140744	0.00141841
Scotland	0.00964971	0.00488909	0.00331584	0.010769	0.0270712	0.00726062	0.0162822	0.0012273
Scotland	0.0103226	0.00542115	0.0027892	0.00954616	0.0232831	0.00649004	0.0143515	0.0012249
Scotland	0.0120897	0.0059737	0.0029914	0.00962988	0.0244227	0.00698446	0.0158847	0.00118321
Scotland	0.0117688	0.00669538	0.00290227	0.00964585	0.0238428	0.00704865	0.0161817	0.00114716
Scotland	0.0136686	0.00510678	0.00315903	0.0103993	0.0263728	0.00668622	0.0133837	0.0011534
Scotland	0.00867994	0.00481889	0.00281054	0.00927957	0.0231909	0.00678891	0.0158494	0.00112457
Scotland	0.0103349	0.00735964	0.00342834	0.00885539	0.0213542	0.00835108	0.0274797	0.000873092
Scotland	0.0117889	0.0052779	0.00313006	0.00892729	0.0217834	0.00702566	0.0194875	0.000936856
Scotland	0.0147267	0.00593872	0.00171317	0.0048405	0.0112432	0.00353248	0.0112451	0.000531027
Scotland	0.0104488	0.00521083	0.00237046	0.00802424	0.0204255	0.00538794	0.0127891	0.000786268
Scotland	0.0149637	0.0059248	0.00138248	0.00420524	0.00986308	0.00258964	0.00718747	0.000556678
Scotland	0.0113973	0.0049702	0.00266638	0.0083841	0.0212573	0.00543915	0.0133949	0.000980432
Scotland	0.00944909	0.00549519	0.00382051	0.0111882	0.0280799	0.00649411	0.018677	0.00116193
Scotland	0.0121657	0.00573199	0.00344825	0.00943922	0.0236814	0.00605302	0.0185132	0.000938059
Scotland	0.0100303	0.00504992	0.00329909	0.00955856	0.0242775	0.00616842	0.0158983	0.00106399
Scotland	0.0100861	0.0058473	0.00290441	0.00823277	0.0205352	0.00585954	0.016798	0.000898986
Scotland	0.0120633	0.00592026	0.00223036	0.00660266	0.0163894	0.00398086	0.0113399	0.000774624
Scotland	0.0128243	0.00590628	0.00217589	0.00658468	0.0166548	0.00346733	0.00931407	0.000801678
Scotland	0.0133614	0.00458515	0.00271965	0.00922256	0.0225033	0.00475285	0.0120196	0.00102979
Scotland	0.00991674	0.00413509	0.00195229	0.00660842	0.0158788	0.00402955	0.0106236	0.000765184
Scotland	0.0100583	0.00386295	0.00253124	0.00937968	0.0241882	0.00407143	0.00836052	0.00106049
Scotland	0.0120216	0.00410139	0.0020289	0.00745355	0.0179628	0.00376237	0.00886493	0.000924563
Scotland	0.0131401	0.00472753	0.00161217	0.00598486	0.0139279	0.00307835	0.00721806	0.000788352
Scotland	0.0127838	0.00412408	0.00267965	0.00885734	0.022004	0.00435921	0.0102608	0.00101978
Scotland	0.0101239	0.00514649	0.00282885	0.00854345	0.0210829	0.0048597	0.0138061	0.000940146
Scotland	0.0119807	0.00505371	0.00235523	0.00709796	0.017514	0.00440732	0.0123885	0.00086718
Scotland	0.0112401	0.00538615	0.00241928	0.00714734	0.0178048	0.00506222	0.0156194	0.00084546
Scotland	0.0143378	0.00565615	0.00165595	0.00501847	0.0120008	0.00306279	0.0087556	0.000624743
Scotland	0.0138288	0.00530333	0.00155401	0.00498603	0.0124382	0.00251121	0.00758386	0.000703156
Scotland	0.010643	0.00483096	0.00293812	0.00841992	0.0218269	0.0056755	0.0170703	0.000900994
Scotland	0.00974112	0.00470144	0.00340004	0.0109121	0.0273151	0.00535142	0.0108849	0.00118366
Scotland	0.00708316	0.00539739	0.0051443	0.0161393	0.0403376	0.00802518	0.0143323	0.00172415
Scotland	0.0105218	0.0052947	0.0036438	0.0116656	0.0292067	0.00613712	0.0127086	0.00130541
Scotland	0.012501	0.00496964	0.00234403	0.00742099	0.0179861	0.00378946	0.00844023	0.000916426
Scotland	0.0116826	0.00466985	0.00248731	0.00931698	0.0233109	0.00418172	0.00685381	0.00106635
Scotland	0.0162215	0.00567025	0.00153002	0.0051048	0.0127407	0.00211571	0.00436275	0.00078243
Scotland	0.00920213	0.0045141	0.00317601	0.0104739	0.0264674	0.00511984	0.0101299	0.00119748
Scotland	0.0101406	0.00502395	0.00352336	0.0105894	0.0267494	0.00654337	0.016408	0.00114803
Scotland	0.00943231	0.00580216	0.00389104	0.0117827	0.0310362	0.00720006	0.0174312	0.0013411
Scotland	0.00880296	0.00493142	0.00372499	0.0105464	0.0271282	0.00809509	0.0215171	0.00109596
Scotland	0.00779072	0.00546606	0.0045673	0.0134227	0.0342694	0.00899944	0.0197189	0.0013621
Scotland	0.00822651	0.00525496	0.00358147	0.0105361	0.0266244	0.00702332	0.0183962	0.00117987
Scotland	0.0090726	0.00519123	0.00351048	0.0102861	0.0264322	0.00707779	0.0176992	0.00101257
Scotland	0.012827	0.0050644	0.00266896	0.0079519	0.0188229	0.00558658	0.0143803	0.000786971
Scotland	0.0131141	0.00604304	0.00355028	0.0103222	0.0261529	0.00807351	0.0199124	0.00101518
Scotland	0.0149763	0.0060114	0.00237014	0.00682415	0.0166969	0.00548282	0.014009	0.000738687
Scotland	0.0121171	0.0056116	0.00286198	0.00822172	0.0208574	0.0068878	0.0168589	0.000826314
Scotland	0.00871904	0.00570686	0.00302693	0.00880692	0.021559	0.00699643	0.0172666	0.000902273
Scotland	0.0148722	0.0064666	0.00258939	0.0074494	0.0181925	0.00607882	0.0157336	0.000753157
Scotland	0.0114714	0.00550774	0.00306647	0.00941068	0.023631	0.00309622	0.0111607	0.00107253
Scotland	0.0156527	0.00617499	0.00154504	0.00500422	0.0122077	0.00150032	0.00508424	0.000677386
Scotland	0.00949835	0.005015	0.00285256	0.00885925	0.0227609	0.00310558	0.0107802	0.000997388
Scotland	0.00829329	0.00520387	0.00357497	0.0110663	0.0290707	0.00428244	0.0131744	0.00130452
Scotland	0.0107311	0.00476324	0.00251456	0.00779703	0.0197778	0.00280244	0.00946244	0.000937836
Scotland	0.00864616	0.00557781	0.0039628	0.0120173	0.031424	0.00359812	0.0119334	0.00127478
Scotland	0.0132693	0.00574029	0.00231761	0.00668561	0.0158261	0.00374073	0.00942856	0.000800679
Scotland	0.011419	0.00561675	0.00307568	0.00944525	0.0233527	0.00542057	0.0129981	0.00107237
Scotland	0.0123213	0.00551284	0.00191056	0.00592048	0.0144747	0.00347298	0.00949335	0.000758569
Scotland	0.00971526	0.00491426	0.00222054	0.00644414	0.0152223	0.00439787	0.0126021	0.000784421
Scotland	0.00926175	0.00490855	0.00185283	0.00538468	0.0126671	0.00335505	0.010455	0.000612735
Scotland	0.00820117	0.00485816	0.00204669	0.00566316	0.0138385	0.00414522	0.0124003	0.000597519
Scotland	0.00820077	0.00463031	0.00312704	0.00895821	0.0210306	0.00636501	0.0195982	0.000895766
Scotland	0.0117542	0.00515215	0.00167473	0.00520461	0.0121991	0.00318729	0.0101037	0.00066303
Scotland	0.00698413	0.00459214	0.00221229	0.00622146	0.0151327	0.00558896	0.0194737	0.000630524
Scotland	0.00734464	0.00460208	0.00247915	0.00747931	0.0188709	0.00518885	0.0145872	0.00079825
Scotland	0.00801926	0.0050002	0.00213504	0.00648734	0.0153817	0.00490733	0.0148192	0.000728155
Scotland	0.00980553	0.00533468	0.00206946	0.005982	0.0145267	0.00407593	0.0128066	0.000700358
Scotland	0.012012	0.00629516	0.00421906	0.0134937	0.034809	0.00372364	0.0110573	0.00128222
Scotland	0.0150102	0.00650538	0.00344443	0.011176	0.029304	0.00297852	0.00887644	0.00117905
Scotland	0.013789	0.0071593	0.00360371	0.0109566	0.0286498	0.003531	0.0112381	0.00118254
Scotland	0.0132252	0.0078174	0.00346181	0.0103785	0.0271577	0.00333661	0.0108022	0.00110443
Scotland	0.0124278	0.00753811	0.00439455	0.0142718	0.0373707	0.0040304	0.0102549	0.00138055
Scotland	0.0137234	0.00644308	0.00249419	0.00761327	0.0199292	0.00222893	0.00722578	0.00086096
Scotland	0.00826461	0.0040892	0.00267631	0.00808618	0.0197054	0.00486316	0.0153831	0.000925956
Scotland	0.00816751	0.00454279	0.00225398	0.00646748	0.0159833	0.00506571	0.0186812	0.000726678
Scotland	0.008474	0.00497472	0.0017397	0.00487574	0.011576	0.00409923	0.0164874	0.000531294
Scotland	0.00994343	0.00441954	0.00230527	0.00728581	0.0197775	0.00451549	0.0129091	0.000853969
Scotland	0.00902683	0.00495626	0.00174806	0.00502591	0.0126168	0.00413995	0.0146365	0.000601116
Scotland	0.00911216	0.00513281	0.00197883	0.00525912	0.0130165	0.00415455	0.0160506	0.000621591
Scotland	0.00918769	0.00584241	0.00373311	0.010912	0.0280504	0.00405567	0.013476	0.00120043
Scotland	0.0114022	0.00594022	0.00357642	0.0100347	0.0251354	0.00414519	0.0134922	0.00107686
Scotland	0.00691225	0.00550033	0.00400949	0.0112107	0.028733	0.00511116	0.0181137	0.00113757
Scotland	0.00727994	0.0053336	0.00393752	0.0109648	0.0283973	0.00498203	0.0164561	0.00108832
Scotland	0.00710896	0.00542765	0.00452854	0.0136546	0.0361932	0.00550969	0.0158654	0.00128177
Scotland	0.00823783	0.00534543	0.00359469	0.0103291	0.0273245	0.00431091	0.0140621	0.00115713
Scotland	0.0105222	0.00426978	0.00209163	0.00635259	0.0157292	0.0045663	0.0134292	0.000676316
Scotland	0.00777874	0.0042227	0.00254576	0.00760882	0.019304	0.00576273	0.0171166	0.000896661
Scotland	0.00889714	0.0045766	0.00194549	0.00580909	0.0142086	0.00428097	0.0124481	0.000669781
Scotland	0.014518	0.0054251	0.00246891	0.00668877	0.0172258	0.00504945	0.0142665	0.000782019
Scotland	0.00937974	0.00479083	0.00221139	0.00636723	0.0157642	0.00526933	0.0165834	0.000665231
Scotland	0.0067392	0.00432643	0.00228835	0.00641293	0.0166303	0.00531488	0.0168082	0.000635387
Scotland	0.0133061	0.004714	0.00218349	0.00770156	0.0205117	0.00335537	0.00693157	0.00100654
Scotland	0.0119024	0.00463825	0.00231822	0.00807875	0.0215577	0.00389479	0.0077476	0.00104475
Scotland	0.00945432	0.0040852	0.00236825	0.00797979	0.0207799	0.00464349	0.00984071	0.00107135
Scotland	0.0111632	0.00443078	0.0018273	0.00653539	0.0168016	0.00347318	0.00794366	0.000852827
Scotland	0.0100483	0.00392292	0.00235465	0.00804479	0.0207637	0.00425943	0.00958847	0.000946915
Scotland	0.0117511	0.00433415	0.0023289	0.00816584	0.0219403	0.00415713	0.00833354	0.00105307
Scotland	0.0177135	0.00793843	0.00367927	0.0116512	0.0294193	0.00450069	0.00922294	0.00128674
Scotland	0.0191225	0.0076689	0.0039639	0.0130352	0.0343383	0.00489097	0.00917687	0.00152768
Scotland	0.0174839	0.00778762	0.00315841	0.00997306	0.026123	0.00516665	0.0129467	0.00130935
Scotland	0.0181573	0.00766976	0.00319962	0.0105066	0.0280219	0.0043158	0.00944347	0.00136447
Scotland	0.0161188	0.00836009	0.00415332	0.0133918	0.0346531	0.00653363	0.0145398	0.00170988
Scotland	0.020732	0.00775933	0.00434145	0.01448	0.039233	0.00520498	0.00954555	0.00166427
Scotland	0.0119233	0.0061829	0.00419043	0.0140212	0.0356509	0.00623448	0.0114946	0.00120432
Scotland	0.0144434	0.00659991	0.00316087	0.00967659	0.0241584	0.00574118	0.0126603	0.000966919
Scotland	0.00938432	0.00832129	0.00529268	0.0169871	0.0387142	0.00984119	0.0183021	0.00154647
Scotland	0.01191	0.00801808	0.00430628	0.0133131	0.0324606	0.00843632	0.0168536	0.00123826
Scotland	0.0149308	0.00830143	0.00360168	0.011354	0.0282269	0.00587207	0.011988	0.00105541
Scotland	0.0179342	0.00789058	0.00351992	0.0112523	0.0285457	0.0048877	0.00840409	0.00105351
Scotland	0.014344	0.00676718	0.00234822	0.00680816	0.0178381	0.00314994	0.00644587	0.000652256
Scotland	0.0170071	0.00632868	0.00103505	0.00332917	0.00834001	0.0012754	0.00273619	0.000524956
Scotland	0.014894	0.00620662	0.00206879	0.00648333	0.0160535	0.00383638	0.00908741	0.000704015
Scotland	0.0142627	0.00770984	0.00364489	0.0117701	0.028776	0.00535236	0.0100768	0.00123139
Scotland	0.0182445	0.00737612	0.00351568	0.0109877	0.0266002	0.00539491	0.00945256	0.0011336
Scotland	0.015628	0.008615	0.00403578	0.0122769	0.0293271	0.00643922	0.0121548	0.00126004
Scotland	0.00965389	0.00778677	0.00433291	0.0148575	0.0376984	0.00682618	0.0122861	0.00138771
Scotland	0.0139475	0.0086016	0.00427241	0.01336	0.032625	0.00700028	0.0141157	0.00139344
Scotland	0.0131748	0.00722389	0.0037438	0.0116979	0.0297671	0.00552851	0.0119185	0.00112571
Scotland	0.0096656	0.00740589	0.00336259	0.0112604	0.0280681	0.00693767	0.015547	0.00112366
Scotland	0.0117435	0.00668342	0.00269139	0.00926146	0.0225167	0.00486161	0.0102707	0.000900051
Scotland	0.0138473	0.00714555	0.00277882	0.00887188	0.021416	0.00530111	0.0134635	0.00083177
Scotland	0.0150321	0.0071599	0.00280478	0.00917767	0.0230916	0.00495329	0.0117132	0.000983021
Scotland	0.0109711	0.00784975	0.00370615	0.0114303	0.0282735	0.00649122	0.015346	0.000949205
Scotland	0.0157444	0.0068138	0.00346163	0.01074	0.02596	0.00636276	0.0149836	0.000968062
Scotland	0.0155521	0.00798614	0.00410042	0.0129757	0.0317942	0.00320075	0.0103911	0.00104648
Scotland	0.0134185	0.00788816	0.00525136	0.016671	0.0395326	0.00389835	0.0108032	0.00126926
Scotland	0.0133822	0.00859745	0.00451031	0.0139578	0.0346223	0.00338203	0.0100968	0.00106808
Scotland	0.0114978	0.0081758	0.00446473	0.0131862	0.0341401	0.00363987	0.011382	0.000993379
Scotland	0.0117317	0.00810736	0.00377408	0.0111812	0.0282313	0.00287393	0.00907438	0.000939804
Scotland	0.0106763	0.00812537	0.00467446	0.0147976	0.0359595	0.00342158	0.0097794	0.00114375
Scotland	0.0163757	0.00671187	0.00202825	0.00643499	0.0160644	0.00273145	0.00605544	0.000677417
Scotland	0.0152442	0.00677677	0.00263072	0.00896867	0.0224457	0.00481613	0.0106719	0.000922766
Scotland	0.0109693	0.00699907	0.003153	0.0100974	0.0238769	0.00639027	0.0152353	0.000961532
Scotland	0.00986474	0.00672142	0.00290826	0.00925433	0.022005	0.00583288	0.014114	0.000931478
Scotland	0.0124011	0.00693338	0.00261038	0.00854756	0.0209704	0.00543953	0.0135113	0.000949797
Scotland	0.012306	0.00735187	0.00304485	0.00940424	0.0227863	0.00476853	0.011399	0.000836362
Scotland	0.0170547	0.00718532	0.00369618	0.0114784	0.0282604	0.005445	0.0106308	0.000927267
Scotland	0.0160155	0.0063434	0.00361389	0.0109711	0.0270576	0.00533415	0.00981019	0.00092992
Scotland	0.0138234	0.00637562	0.00372465	0.0121695	0.0298101	0.00653991	0.0122085	0.00106828
Scotland	0.0116449	0.00647808	0.00344588	0.0115995	0.0275629	0.00662777	0.012246	0.0010538
Scotland	0.0135832	0.00711696	0.00316534	0.0100543	0.0239984	0.00611669	0.0110677	0.00100356
Scotland	0.0142763	0.0065628	0.0026452	0.00893875	0.0217377	0.00455691	0.00865148	0.000865497
Scotland	0.0140351	0.00729296	0.00322512	0.00963096	0.0236343	0.0060534	0.0143498	0.000906985
Scotland	0.0163071	0.00600095	0.00241326	0.00788148	0.0198058	0.00399079	0.00882136	0.000966861
Scotland	0.0106183	0.00627643	0.00289155	0.00881722	0.0221748	0.00658357	0.0152553	0.000979407
Scotland	0.0158713	0.00591261	0.00181707	0.0056082	0.0143556	0.00296555	0.00677659	0.000775523
Scotland	0.0148023	0.00608604	0.00209146	0.00670047	0.0165645	0.00376283	0.00816407	0.000808524
Scotland	0.0137321	0.0069418	0.00369848	0.011679	0.0287232	0.00651109	0.0125684	0.00103155
Scotland	0.0127344	0.00709135	0.00453575	0.0144154	0.036264	0.006084	0.0107335	0.00127727
Scotland	0.0150377	0.00815601	0.00484919	0.0149077	0.0363925	0.00625368	0.0106941	0.00119923
Scotland	0.0133191	0.00824587	0.00407035	0.0127589	0.0318301	0.00583099	0.0119019	0.00120338
Scotland	0.0133289	0.00809486	0.00397467	0.0123408	0.0307659	0.00591449	0.0120106	0.0012427
Scotland	0.0129826	0.00709648	0.00315285	0.0100039	0.0260945	0.00432242	0.0089305	0.00112573
Scotland	0.0121392	0.00706677	0.00397583	0.0129084	0.0337538	0.00515096	0.00960723	0.00133404
Scotland	0.015184	0.00695039	0.00385806	0.0113722	0.0267903	0.00300376	0.00941286	0.00133461
Scotland	0.0153891	0.00645003	0.0032391	0.00910408	0.0226427	0.00279182	0.00991845	0.00122008
Scotland	0.0124868	0.0065173	0.00392885	0.010502	0.0253135	0.00391725	0.0145599	0.00142388
Scotland	0.0133154	0.00613634	0.00277707	0.00762749	0.0194065	0.00234342	0.00878286	0.00104056
Scotland	0.00882486	0.00673382	0.0049345	0.0133956	0.032515	0.00510367	0.0176279	0.00173675
Scotland	0.0122621	0.00804464	0.00504384	0.0139736	0.0336872	0.00414667	0.0131037	0.00145378
Scotland	0.0103379	0.00677192	0.00483842	0.0156751	0.0394124	0.00642087	0.0122061	0.00126869
Scotland	0.0149326	0.00774713	0.00443604	0.0141103	0.03574	0.00533122	0.00994904	0.00118342
Scotland	0.011439	0.00840379	0.00449093	0.0145554	0.0359007	0.00698378	0.0130493	0.00126428
Scotland	0.0089948	0.00742286	0.00446052	0.0142792	0.0336499	0.00695267	0.0140928	0.00127015
Scotland	0.0134782	0.00810965	0.00356793	0.0113362	0.0277763	0.00541345	0.0120914	0.000992186
Scotland	0.0158509	0.00668478	0.0025175	0.00867413	0.0224618	0.00311447	0.00708787	0.000886397
Scotland	0.015622	0.00701975	0.00265074	0.00887672	0.0220579	0.00429753	0.00893997	0.000843383
Scotland	0.0140587	0.00728169	0.00306897	0.00975705	0.0244311	0.00593158	0.0137116	0.000969271
Scotland	0.0114145	0.0069278	0.00298061	0.00972493	0.0236112	0.00567291	0.0137747	0.000939975
Scotland	0.00943326	0.00770153	0.00367529	0.0120551	0.0300841	0.00687885	0.0144211	0.00115066
Scotland	0.0138637	0.00709068	0.00291805	0.0103562	0.0267449	0.00528468	0.0107993	0.00112398
Scotland	0.0150968	0.00695114	0.00253598	0.00870313	0.0221041	0.00316241	0.0063761	0.000925114
Scotland	0.0154387	0.00681609	0.00274321	0.00861862	0.020691	0.00439917	0.0108706	0.000887253
[truncated: 1,125 more rows]

## Sheet: Figure 3(c)
	Li	B	Al	V	Cr	Mn	Fe	Co	Ni	Cu	Zn	As	Se	Rb	Sr	Nb	Mo	Cd	Cs	Ta
Alaska	0.479379	0.664726	0.020114	0.149806	0.0310877	0.289989	0.222496	0.176221	0.0215483	0.123643	0.806682	0.0749757	0.476624	0.428202	0.158731	0.036205	0.18654	0.10684	0.272043	0.0672984
Alaska	0.301678	0.53051	0.0203563	0.0347555	0.0119533	0.294195	0.162527	0.0580836	0.0473366	0.0866553	0.301562	0.0572079	0.451539	0.197601	0.0558976	0.0237572	0.0652063	0.0847399	0.113904	0.038109
Alaska	0.333897	0.468062	0.033564	0.0989582	0.0633952	0.195209	0.154737	0.07771	0.0543536	0.108466	0.38529	0.0435333	0.325264	0.236999	0.0861782	0.0233396	0.0758095	0.173372	0.131106	0.0483988
Alaska	0.314402	0.473484	0.0191076	0.120861	0.0586206	0.0887397	0.182976	0.0373963	0.0222295	0.06972	0.295498	0.0732331	0.388437	0.2026	0.0976401	0.0187188	0.0941905	0.177148	0.0814329	0.220354
Alaska	0.554667	0.84342	0.021134	0.0928347	0.0823532	0.215246	0.31565	0.0752093	0.057734	0.115243	0.513687	0.108652	0.456505	0.275207	0.198521	0.0355584	0.114365	0.127206	0.124216	0.05839
Alaska	0.249034	0.23822	0.0168517	0.0602004	0.0348803	0.117889	0.193918	0.0413367	0.0227708	0.126545	0.334241	0.27217	0.346899	0.219889	0.0486615	0.0218173	0.177032	0.0885934	0.13364	0.0420704
Alaska	0.32331	0.464416	0.0222585	0.13108	0.0488692	0.0801426	0.117648	3.78888e-05	0.0546745	0.069983	0.223236	0.0136789	0.272993	0.101314	0.0947499	0.0164152	0.0610794	0.26185	0.0280556	0.0363505
Alaska	0.337667	0.475929	0.014117	0.165533	0.0653721	0.185421	0.152225	0.0426249	0.0307679	0.116675	0.295179	0.00134247	0.300671	0.351716	0.0513381	0.0191668	0.135254	0.111175	0.20031	0.0343231
Alaska	0.267644	0.367693	0.0150402	0.0864604	0.0147869	0.0690077	0.146478	0.0513394	0.0263408	0.0704734	0.28643	0.0307111	0.317334	0.110587	0.0723768	0.0152701	0.0479048	0.145125	0.00800748	0.0256089
Alaska	0.310782	0.444637	0.0139554	0.0461456	0.00118919	0.100548	0.103804	0	0.0300063	0.0492746	0.278324	0.0811023	0.281003	0.236133	0.0647524	0.0197157	0.0294762	0.107938	0.112128	0.0396099
Alaska	0.381195	0.629001	0.0280959	0.0797204	0.0194209	0.059026	0.103691	0.0666086	0.0471784	0.0988562	0.337176	0.0530687	0.416525	0.221473	0.105382	0.0200829	0.0881905	0.144143	0.0945611	0.03305
Alaska	0.331471	0.432524	0.0237624	0.188731	0.147886	0.124984	0.239676	0.156784	0.194344	0.200053	0.364777	0.0584807	0.308826	0.178685	0.116293	0.0267109	0.0840317	0.112929	0.0975595	0.0451207
Alaska	0.21646	0.238214	0.0227963	0.10737	0.0339673	0.14831	0.117528	0.0836585	0.0607522	0.140714	0.346147	0.168501	0.400003	0.316287	0.0882092	0.0202209	0.121444	0.0638343	0.162977	0.0379783
Alaska	0.220506	0.186668	0.0332192	0.187812	0.0568279	0.162928	0.207322	0.103437	0.0159861	0.115362	0.442935	0.10988	0.407098	0.392821	0.0805209	0.0374175	0.116651	0.0852601	0.21475	0.076961
Alaska	0.398253	0.575161	0.0193882	0.235295	0.0248553	0.113361	0.141857	0.301671	0.0212557	0.115445	0.375171	0.0289652	0.310163	0.210082	0.18741	0.026108	0.127397	0.186647	0.108789	0.0845066
Alaska	0.367115	0.479491	0.0345148	0.264794	0.0445345	0.211689	0.170827	0.0792256	0.119921	0.163791	0.365337	0.0362351	0.464554	0.311728	0.178887	0.0312677	0.149984	0.102428	0.183731	0.0511281
Alaska	0.327552	0.481024	0.0375719	0.091309	0.115893	0.13264	0.236005	0.118327	0.192727	0.179601	0.474227	0.0442565	0.29011	0.150419	0.148047	0.0228311	0.124571	0.122736	0.0565697	0.0381613
Alaska	0.272747	0.274596	0.0223608	0.1592	0.0605284	0.209085	0.236163	0.110408	0.378762	0.29091	0.517052	0.0259384	0.43613	0.324614	0.0904196	0.0256803	0.493397	0.158998	0.164706	0.0493472
Alaska	0.362621	0.648644	0.0217393	0.068487	0.0225409	0.088495	0.154727	0.0449362	0.0964959	0.125184	0.31524	0.0504744	0.263682	0.143651	0.103986	0.0291863	0.11	0.129961	0.108601	0.0421264
Alaska	0.284092	0.407042	0.0260739	0.147006	0.177606	0.137372	0.142367	0.0509984	0.0776706	0.11465	0.297827	0.153407	0.386082	0.247411	0.0815087	0.0236528	0.0791746	0.140019	0.113145	0.0498886
Alaska	0.589655	0.614442	0.0295293	0.125396	0.11119	0.217985	0.221723	0.0945705	0.0235449	0.112914	0.540171	0.137402	0.708593	0.405544	0.180927	0.0282904	0.1	0.132948	0.208124	0.0201615
Alaska	0.596552	0.858034	0.0269526	0.0689677	0.115026	0.180386	0.231046	0.0718372	0.0154455	0.0830559	0.373393	0.275358	0.503012	0.261864	0.182151	0.105079	0.142857	0.115607	0.160502	0.0705653
Alaska	0.444828	0.672164	0.234776	0.0940468	0.0651573	0.211718	0.259409	0.185504	0.0250518	0.132287	0.481402	0.203409	0.443704	0.268021	0.174878	0.177826	0.261905	0.0751445	0.144628	0.110888
Alaska	0.486207	0.660129	0.0167655	0.326029	0.0137537	0.161586	0.215	0.0377373	0.0103598	0.115747	0.493351	0.137805	0.444037	0.204111	0.173906	0.00909336	0.0714286	0.132948	0.130518	0.00784059
Alaska	0.624138	0.753064	0.11301	0.206903	0.159525	0.559062	0.457487	0.117304	0.0339047	0.149076	0.768656	0.331144	0.667832	0.378307	0.560059	0.0101037	0.133333	1	0.22047	0.00672051
Alaska	0.603448	0.741698	0.026047	0.200633	0.0252619	0.106978	0.332456	0.0377373	0.0276888	0.0998087	0.448331	0.164238	0.672386	0.292246	0.183231	0.0313216	0.0571429	0.398844	0.125227	0.0235218
Alaska	0.506897	0.602853	0.0246089	0.0658328	0.042908	0.0998165	0.244048	0.0832039	0.0207195	0.0627612	0.385386	0.218615	0.396945	0.15238	0.184131	0.0464772	0.0952381	0.202312	0.107589	0.0324824
Alaska	0.324138	0.324716	0.021606	0.0564281	0.0597868	0.0966832	0.232407	0.0491039	0.0218497	0.0930438	0.313774	0.120283	0.49546	0.224722	0.0531455	0.0131349	0.0666667	0.150289	0.0634954	0.0112008
Alaska	0.310345	0.244707	0.0252947	0.188094	0.0659245	0.140549	0.225628	0.117304	0.0195894	0.0951335	0.449987	0.0686758	0.571317	0.263938	0.0993758	0.0565809	0.0666667	0.179191	0.123463	0.0380829
Alaska	0.417241	0.690216	0.0393036	0.0940468	0.105053	0.123092	0.196234	0.0945705	0.0331513	0.0614862	0.520649	0.313975	0.420491	0.135717	0.277744	0.00909336	0.166667	0.115607	0.0864243	0.00672051
Alaska	0.355172	0.360597	0.0196352	0.112856	0.116561	0.107426	0.221385	0.0718372	0.0135619	0.117553	0.455443	0.205876	0.596529	0.396778	0.166849	0.0101037	0.114286	0.138728	0.243399	0.0100808
Alaska	0.362069	0.434812	0.0217059	0.0689677	0.00377983	0.0823598	0.148548	0.00363733	0.0107365	0.0776015	0.311974	0.114191	0.474691	0.281673	0.0824535	0.0212178	0.052381	0.0809249	0.156975	0.0156812
Alaska	0.42069	0.373301	0.0273587	0.0658328	0.0812689	0.176357	0.220145	0.0604706	0.0152571	0.0908479	0.448619	0.135942	0.689712	0.452055	0.11223	0.0131349	0.0761905	0.0982659	0.278674	0.0112008
Alaska	0.286207	0.344105	0.0369865	0.059563	0.0812689	0.0631127	0.149353	0.0718372	0.0124317	0.0773181	0.322254	0.244847	0.430043	0.346854	0.140529	0.0101037	0.0619048	0.0809249	0.179904	0.00784059
Alaska	0.455172	0.428349	0.011572	0.059563	0.00915036	0.169196	0.189318	0.0832039	0.0113016	0.0893603	0.511391	0.152708	0.545661	0.223049	0.155111	0.0141452	0.047619	0.17341	0.112881	0.00896067
Alaska	0.565517	0.747493	0.0177509	0.128531	0.0866394	0.141444	0.112641	0.00363733	0.012055	0.0908833	0.382377	0.125268	0.472136	0.236568	0.167821	0.1071	0.12381	0.0867052	0.112881	0.0638448
Alaska	0.472414	0.618008	0.019462	0.0532932	0.0321669	0.272145	0.517531	0.117304	0.0331513	0.162818	0.598408	0.267604	0.614299	0.296328	0.180999	0.0191971	0.157143	0.144509	0.160502	0.0145611
Alaska	0.32069	0.278805	0.0792997	0.166149	0.0306325	0.248422	0.205919	0.140037	0.0271238	0.106184	0.566821	0.262922	0.481021	0.199895	0.233098	0.0171763	0.147619	0.109827	0.0899518	0.013441
Alaska	0.358621	0.366615	0.022891	0.1348	0.507842	0.24887	0.296653	0.0945705	0.031456	0.157788	0.522823	0.521564	0.573205	0.350736	0.15756	0.0313216	0.0857143	0.179191	0.167557	0.0212816
Alaska	0.441379	0.762648	0.0282776	0.0376187	0.0475113	0.129359	0.26329	0.0945705	0.0124317	0.105653	0.612042	0.153816	0.443037	0.260525	0.227049	0.0141452	0.104762	0.0867052	0.171085	0.013441
Alaska	0.655172	0.95877	0.0532659	0.401266	0.0513474	0.262298	0.386655	0.19687	0.0188359	0.233229	0.563077	0.161066	0.616298	0.486319	0.196373	0.146504	0.228571	0.132948	0.269856	0.0996875
Alaska	0.451724	0.501894	0.0247687	0.0971817	0.0735967	0.156663	0.158684	0.0832039	0.0212846	0.0884041	0.498995	0.11983	0.470359	0.182428	0.220856	0.0131349	0.0619048	0.0693642	0.0723142	0.0100808
Alaska	0.441379	0.472253	0.0115454	0.351108	0.0168225	0.196052	0.221538	0.0604706	0.0173291	0.0891124	0.345938	0.142789	0.550548	0.311386	0.115722	0.0586016	0.12381	0.16763	0.190486	0.0369628
Alaska	0.275862	0.267216	0.0464812	0.0564281	0.0306325	0.224699	0.274255	0.0945705	0.0766623	0.108203	0.487924	0.247465	0.693266	0.414713	0.0999159	0.0202075	0.0857143	0.16185	0.197541	0.0145611
Alaska	0.486207	0.524627	0.0226314	0.0501583	0.042908	0.0944452	0.242865	0.174137	0.0165756	0.108097	0.487448	0.200187	0.452922	0.268623	0.149567	0.0101037	0.0666667	0.127168	0.134046	0.00784059
Alaska	0.355172	0.475819	0.0461949	0.0846422	0.270005	0.214852	0.293529	0.208237	0.0105481	0.138804	0.628383	0.489038	0.61752	0.399789	0.129548	0.0191971	0.285714	0.0635838	0.209888	0.0156812
Alaska	0.455172	0.603744	0.014475	0.279006	0.0881738	0.169643	0.152823	0.0604706	0.0661141	0.102323	0.454623	0.0960656	0.560544	0.356959	0.125479	0.0606224	0.0952381	0.0924855	0.14992	0.0694452
Alaska	0.348276	0.501671	0.0238365	0.128531	0.095846	0.0738552	0.10583	0.015004	0.0631004	0.0738117	0.294655	0	0.271664	0.091281	0.151151	0.016166	0.0809524	0.0867052	0.0476216	0.0190414
Alaska	0.386207	0.528193	0.0145882	0.0815073	0.0705278	0.149053	0.185462	0.0718372	0.0781691	0.105617	0.440297	0.135489	0.460807	0.346319	0.119755	0.0303112	0.1	0.138728	0.148156	0.0313624
Alaska	0.562069	0.819033	0.0187363	0.1348	0.32371	0.227385	0.291968	0.140037	0.0725184	0.107034	0.477457	0.217809	0.620185	0.231548	0.238859	0.0111141	0.185714	0.219653	0.107589	0.0190414
Alaska	0.262069	0.236907	0.174379	0.112856	0.0735967	0.213061	0.259144	0.105937	0.0695046	0.129666	0.609494	0.492563	0.565097	0.323566	0.140313	0	0.190476	0.190751	0.144628	0.00448034
Alaska	0.47931	0.768442	0.0144883	0.0909119	0.121164	0.154425	0.204236	0.0832039	0.0721416	0.113834	0.516113	0.103014	0.650506	0.32651	0.168217	0.0414253	0.0904762	0.127168	0.160502	0.0414431
Alaska	0.537931	0.683307	0.0365937	0.319759	0.110423	0.154872	0.131456	0.0832039	0.0337163	0.0779557	0.351581	0.187801	0.316201	0.104464	0.202926	0.170753	0.219048	0.132948	0.0564404	0.13889
Alaska	0.313793	0.607979	0.0404422	0.0721026	0.116561	0.0635603	0.162798	0.0718372	0.0410623	0.0684636	0.347406	0.0890168	0.306205	0.0965678	0.237671	0.0111141	0.119048	0.0924855	0.0176376	0.013441
Alaska	0.713793	1	0.0197683	0.279006	0.181774	0.226937	0.343598	0.140037	0.0717649	0.128037	0.611467	0.178537	0.744134	0.390755	0.265178	0.0424357	0.147619	0.404624	0.20636	0.0481636
Alaska	0.427586	0.795186	0.0239364	0.119126	0.197886	0.181281	0.382911	0.16277	0.0331513	0.125841	0.659165	0.237949	0.477467	0.275851	0.287213	0.00505187	0.128571	0.17341	0.186959	0.0100808
Alaska	0.368966	0.629151	0.0243825	0.131666	0.102751	0.0841502	0.148918	0.0491039	0.0687512	0.0661968	0.375538	0.28578	0.36407	0.0762905	0.164005	0.0818402	0.109524	0.236994	0.0194014	0.0851264
Alaska	0.431034	0.592378	0.0249551	0.0721026	0.151853	0.114588	0.148033	0.0832039	0.0205312	0.0956648	0.406089	0.151449	0.454588	0.241118	0.256357	0.0111141	0.138095	0.0982659	0.112881	0.0145611
Alaska	0.627586	0.79474	0.0694854	0.482774	0.114259	0.242603	0.200799	0.0832039	0.0158222	0.107849	0.589928	0.172797	0.543884	0.28522	0.196013	0.103058	0.22381	0.0867052	0.134046	0.092967
Alaska	0.368966	0.488968	0.0228777	0.206903	0.0927772	0.161586	0.158418	0.0604706	0.0642306	0.109265	0.409055	0.0574984	0.481466	0.288164	0.114966	0.101037	0.171429	0.583815	0.172849	0.0974473
Alaska	0.303448	0.443281	0.0313337	0.216308	0.156456	0.192919	0.166936	0.0832039	0.0129968	0.0969753	0.39843	0.0877581	0.435596	0.290306	0.11889	0.0131349	0.180952	0.82659	0.153447	0.0168013
Alaska	0.475862	0.656118	0.861463	0.166149	0.151086	0.307059	0.66686	0.23097	0.0350348	0.123929	0.502638	0.0938503	0.46214	0.228738	0.18838	0.0111141	0.166667	0.225434	0.13581	0.0145611
Alaska	0.289655	0.372855	0.014728	0.253926	0.0689934	0.117273	0.193794	0.117304	0.064984	0.0801516	0.388957	0.0535712	0.416604	0.0270363	0.178731	0.0232386	0.138095	0.17341	0	0.0280021
Alaska	0.541379	0.535324	0.00237033	0.0971817	0.0559507	0.133387	0.133847	0.0604706	0.0107365	0.102005	0.423049	0.350277	0.447369	0.123136	0.210199	0.0121245	0.114286	0.0867052	0.0652592	0.0212816
Alaska	0.52069	0.869846	0.0297757	0.0909119	0.231644	0.16472	0.189173	0.208237	0.0653607	0.123999	0.552265	0.131763	0.496459	0.286089	0.264566	0.00909336	0.195238	0.0924855	0.160502	0.013441
Alaska	0.327586	0.441275	0.0251815	0.0470234	0.0421407	0.138311	0.228043	0.0377373	0.0565078	0.115747	0.381888	0.176221	0.388282	0.205984	0.11205	0.00808299	0.0857143	0.16185	0.13581	0.013441
Alaska	0.637931	0.847782	0.0142353	0.206903	0.060554	0.166958	0.384094	0.0832039	0.0169523	0.0932209	0.517841	0.191628	0.522337	0.168308	0.241739	0.0151556	0.0857143	0.346821	0.081133	0.0190414
Alaska	0.482759	0.581235	0.015507	0.14734	0.18024	0.183071	0.279489	0.16277	0.0730834	0.125062	0.528279	0.165547	0.569429	0.348661	0.26255	0.0313216	0.185714	0.50289	0.169321	0.0369628
Alaska	0.489655	0.745487	0.0214196	0.238252	0.0835705	0.346001	0.258242	0.174137	0.060275	0.164305	0.606356	0.307078	0.519228	0.423212	0.20397	0.00606224	0.133333	0.0924855	0.269856	0.013441
Alaska	0.362069	0.427234	0.0358746	0.275871	0.0805017	0.209033	0.202159	0.0604706	0.0922961	0.108167	0.402879	0.0505503	0.407941	0.255105	0.0694557	0.0383942	0.138095	0.50289	0.0899518	0.0380829
Alaska	0.772414	0.482282	0.00247021	0.150475	0.218601	0.183519	0.242277	0.0945705	0.0109248	0.130552	0.437332	0.0699346	0.578203	0.382456	0.212755	0.0101037	0.190476	0.289017	0.23458	0.0201615
Alaska	0.413793	0.527524	0.0166656	0.122261	0.085105	0.10295	0.260142	0.0377373	0.230175	0.0879436	0.39293	0.107596	0.566208	0.21281	0.152267	0.0353631	0.0809524	0.33526	0.0776055	0.0392029
Alaska	0.593103	0.940495	0.0238565	0.0909119	0.13344	0.192471	0.230265	0.0718372	0.0693163	0.101438	0.484353	0.225412	0.52467	0.276386	0.237131	0.0818402	0.119048	0.225434	0.179904	0.0761657
Alaska	0.389655	0.454424	0.0230375	0.0532932	0.122699	0.289154	0.2939	0.0832039	0.186476	0.252037	0.533851	0.199432	0.819213	0.490602	0.0895465	0.00303112	0.0142857	0.127168	0.299839	0.0291222
Alaska	0.244828	0.0924894	0.0201478	0.106586	0.103518	0.21888	0.253484	0.19687	0.084385	0.162818	0.446935	0.228987	0.65306	0.492877	0.0553418	0.0555705	0.152381	0.179191	0.236344	0.0784059
Alaska	0.217241	0.0786717	0.013716	0.109721	0.0421407	0.1871	0.150488	0.0604706	0.182332	0.254764	0.408321	0.224103	0.506566	0.348728	0.100204	0.00303112	0.0571429	0.0578035	0.188723	0.0168013
Alaska	0.313793	0.291063	0.00315601	0.0909119	0.294556	0.122644	0.245489	0.0832039	0.0397438	0.110966	0.40727	0.105028	0.50068	0.250621	0.108413	0.0394046	0.180952	0.196532	0.0582041	0.0571243
Alaska	0.289655	0.323379	0.0896	0.0532932	0.0789672	0.135177	0.189157	0.105937	0.121492	0.212333	0.420746	0.1082	0.532555	0.28	0.0963154	0.00505187	0.109524	0.17341	0.119936	0.00224017
Alaska	0.372414	0.415645	0.016093	0.203768	0.380484	0.0913119	0.258959	0.0604706	0.0269354	0.106219	0.42256	0.147824	0.561321	0.304627	0.177975	0.0525394	0.22381	0.190751	0.165794	0.0705653
Alaska	0.3	0.276131	0.0235635	0.169284	0.0344686	0.262746	0.26614	0.140037	0.199661	0.264964	0.501471	0.356067	0.796445	0.595602	0.153419	0.00808299	0	0.208092	0.303367	0.0459235
Alaska	0.444828	0.356363	0.030002	0.219443	0.0582523	0.152634	0.214083	0.0945705	0.150688	0.238578	0.468574	0.141631	0.622073	0.406481	0.187768	0.00404149	0.0238095	0.121387	0.216943	0.0280021
Alaska	0.410345	0.448184	0.0193688	0.0940468	0.365907	0.235442	0.352422	0.0945705	0.153325	0.208649	0.557909	0.171388	0.674829	0.378709	0.193349	0.024249	0.17619	0.127168	0.188723	0.0481636
Alaska	0.551724	0.833965	0.0380585	0.119126	0.128836	0.384047	0.412981	0.29917	0.264457	0.290961	0.74575	0.146868	0.647396	0.362313	0.239903	0.0363734	0.238095	0.138728	0.185195	0.110888
Alaska	0.427586	0.437932	0.00549305	0.0501583	0.0436752	0.1965	0.189898	0.015004	0.0708231	0.129489	0.445754	0.202201	0.517006	0.525133	0.0999879	0.091944	0.133333	0.109827	0.278674	0.115369
Alaska	0.337931	0.32427	0.0706906	0.206903	0.0206586	0.140996	0.19856	0.0377373	0.0278772	0.120528	0.493812	0.0856434	0.471137	0.272103	0.138189	0.00101037	0.0809524	0.312139	0.146392	0.00672051
Alaska	0.389655	0.378204	0.00898863	0.191229	0.24929	0.238575	0.265206	0.0832039	0.23187	0.303712	0.462829	0.0667122	0.469248	0.452858	0.0850459	0.00808299	0.171429	0.132948	0.264564	0.0201615
Alaska	0.355172	0.378204	0.00763701	0.0940468	0.0920099	0.24887	0.210106	0.0832039	0.0378602	0.136892	0.408811	0.141128	0.510898	0.314799	0.123787	0.00202075	0.0761905	0.16185	0.153447	0.0145611
Alaska	0.303448	0.129262	0.0230508	0.172419	0.151853	0.265879	0.311386	0.12867	0.144472	0.229404	0.606643	0.0859959	0.689045	0.523862	0.106541	0.00606224	0.104762	0.184971	0.280438	0.0380829
Alaska	0.544828	0.572989	0.0279114	0.398132	0.139577	0.23947	0.304664	0.0604706	0.459597	0.361727	0.521541	0.118421	0.642954	0.37108	0.197957	0.0474875	0.290476	0.225434	0.223998	0.13889
Alaska	0.393103	0.452641	0.0164792	0.0501583	0.0275636	0.281545	0.256004	0.19687	0.144472	0.255826	0.616894	0.658261	0.638622	0.590181	0.117846	0.00101037	0.0333333	0.0809249	0.338642	0.0179213
Alaska	0.634483	0.813907	0.0929424	0.103452	0.251591	0.170986	0.269586	0.0718372	0.142965	0.194553	0.463103	0.146012	0.572094	0.385736	0.178659	0.0181867	0.190476	0.219653	0.252218	0.0638448
Alaska	0.437931	0.310898	0.0230242	0.112856	0.115026	0.223356	0.226006	0.105937	0.0177058	0.125274	0.524377	0.275056	0.545772	0.435994	0.149963	0.0333423	0.161905	0.271676	0.227525	0.110888
Alaska	0.558621	0.590372	0.0148279	0.313489	0.042908	0.155767	0.194318	0.0491039	0.0186476	0.376709	0.471683	0.0916349	0.566763	0.399053	0.246384	0.00101037	0.0428571	0.16185	0.216943	0.0190414
Alaska	0.468966	0.0363272	0.0315468	0.216308	0.120397	0.279755	0.315444	0.219604	0.031456	0.193455	0.790972	0.231756	0.661724	0.530688	0.120439	0.00303112	0.0952381	0.104046	0.312186	0.0246419
Alaska	0.317241	0.158235	0.00370864	0.0658328	0.0743639	0.22828	0.318938	0.140037	0.0293841	0.165439	0.467163	0.445738	0.549548	0.395908	0.0795011	0.0323319	0.0904762	0.109827	0.231053	0.0515239
Alaska	0.668966	0.67261	0.022172	0.15361	0.131905	0.33302	0.324477	0.208237	0.0284423	0.182333	0.941279	0.168266	0.73025	0.66694	0.242495	0	0.119048	0.132948	0.403901	0.0190414
Alaska	0.413793	0.569646	0.0579733	0.0438885	0.0643901	0.193366	0.22595	0.105937	0.0129968	0.137954	0.500924	0.31181	0.503567	0.229541	0.16278	0.00808299	0.0952381	0.150289	0.142865	0.0380829
Alaska	0.462069	0.54669	0.046388	0.285275	0.903727	0.295869	0.3053	0.0718372	1	1	0.552668	0.0953607	0.423934	0.294053	0.125191	0.0202075	1	0.132948	0.156975	0.00784059
Alaska	0.613793	0.781146	0.0228777	0.15361	0.0275636	0.367486	0.228518	0.117304	0.0139386	0.120139	0.563927	0.135942	0.573982	0.326644	0.550625	0.10811	0.171429	0.109827	0.160502	0.0739256
Norway	0.124138	0.0851348	0.00366203	0.184959	0.146482	0.183967	0.0572583	0.33327	0.0295724	0.0744138	0.440341	0.247565	0.218131	0.311988	0.0954513	0.0141452	0.142857	0.0346821	0.223998	0.0235218
Norway	0.203448	0.225095	0.0204341	0.206903	0.0505801	0.128911	0.0213994	0.185504	0.0103598	0.0176029	0.192851	0.146465	0.116063	0.180956	0.132356	0.247541	0.195238	0.0751445	0.128755	0.198255
Norway	0.0724138	0.0220637	0.00268993	0.150475	0.0344686	0.205004	0.0277194	0.208237	0.00753438	0.0246511	0.2083	0.20492	0.125503	0.167438	0.147622	0.0777987	0.0857143	0.017341	0.123463	0.0828862
Norway	0.103448	0.0644083	0.0349225	0.181824	0.0943116	0.147263	0.0278563	0.23097	0.00583914	0.0218177	0.161206	0.199029	0.126947	0.177007	0.228813	0.192981	0.161905	0.0231214	0.134046	0.197135
Norway	0.182759	0.0452418	0.00436115	0.163015	0.0375374	0.138758	0.067314	0.515137	0.00772273	0.0694198	0.329165	0.210156	0.159045	0.338088	0.134841	0.0181867	0.166667	0.017341	0.202833	0.0257619
Norway	0.0448276	0.0537107	0	0.100317	0.00991758	0.0469988	0	0.105937	0.00621586	0.00123964	0.0616491	0.118874	0.0390948	0.0123136	0.0871341	0.0212178	0.0380952	0.0115607	0.0158739	0.0257619
Norway	0.0827586	0.0690885	0.00223717	0.109721	0.0544162	0.0528177	0.0265842	0.36737	0.0105481	0.047248	0.231623	0.0921384	0.118284	0.13391	0.115902	0.0333423	0.1	0.0115607	0.0828968	0.040323
Norway	0.0517241	0.111656	0.0441641	0.1348	0.0145209	0.0926548	0.0438374	0.458303	0.00527406	0.0296805	0.299593	0.109207	0.144384	0.268355	0.0951992	0.00909336	0.142857	0	0.156975	0.013441
Norway	0.037931	0.155783	0.0321527	0.119126	0.018357	0.108769	0.0405043	0.140037	0.0800527	0.0343557	0.161869	0.106135	0.106067	0.137591	0.0811213	0.0414253	0.0619048	0.017341	0.1217	0.0324824
Norway	0.0724138	0.107199	0.0266862	0.219443	0.0214258	0.128016	0.0840116	0.40147	0.00809945	0.0429978	0.34349	0.149083	0.126503	0.32738	0.0763327	0.00707261	0.114286	0	0.211651	0.00896067
Norway	0.0310345	0.0256296	0.00628538	0.172419	0.0321669	0.0528177	0.037292	0.287804	0.00678094	0.0768577	0.283094	0.154672	0.140386	0.174665	0.0970355	0.00202075	0.0809524	0.0115607	0.153447	0.0100808
Norway	0.0896552	0.0626254	0.151135	0.175554	0.0398391	0.179491	0.07997	0.23097	0.00583914	0.0212864	0.154987	0.176473	0.0638622	0.21609	0.104128	0.00707261	0.119048	0.00578035	0.119936	0.00896067
Norway	0.0448276	0.0193893	0.000213064	0.0721026	0.0198914	0.0953404	0.00886409	0.208237	0.00565078	0.0145923	0.0859373	0.1371	0.0398722	0.0803727	0.0622908	0.0394046	0.0428571	0.0115607	0.0352752	0.0448034
Norway	0.0413793	0.157343	0.029223	0.188094	0.0237275	0.102055	0.0509061	0.23097	0.012055	0.030566	0.221632	0.130504	0.103068	0.248948	0.0618947	0.075778	0.133333	0.0115607	0.171085	0.0705653
Norway	0.062069	0.0222866	0.00428125	0.172419	0.108889	0.133387	0.0641177	0.33327	0.00527406	0.0512857	0.321045	0.211969	0.175815	0.264742	0.0738123	0.00707261	0.142857	0.0231214	0.185195	0.0145611
Norway	0.0344828	0.0225095	0.0171183	0.150475	0.0782	0.156215	0.0316	0.242337	0.0192127	0.0282638	0.383615	0.169676	0.130945	0.210267	0.0794291	0.0131349	0.0809524	0.00578035	0.160502	0.0212816
Norway	0.062069	0.0619568	0.049564	0.119126	0.0214258	0.0313325	0.00591744	0.117304	0.00659258	0	0.0536874	0.101604	0.0117729	0.0587571	0.0604185	0.0101037	0.047619	0.00578035	0.0388028	0.0112008
Norway	0.0137931	0.106976	0.00741728	0.0815073	0.0682262	0.124435	0.216723	0.287804	0.0129968	0.0402352	0.190375	0.110868	0.107622	0.194875	0.0652792	0.00101037	0.0571429	0.00578035	0.167557	0.00560042
Norway	0.062069	0.0374415	0.000679141	0.14107	0.0145209	0.102055	0.0261173	0.26507	0.00791109	0.0780619	0.244725	0.171589	0.156268	0.204044	0.0800412	0.00101037	0.0714286	0.0231214	0.155211	0.00672051
Norway	0.0482759	0.028304	0.00156469	0.191229	0.207093	0.139206	0.129636	0.46967	0.00113016	0.0757243	0.346211	0.180199	0.188588	0.346319	0.0892584	0.00808299	0.22381	0.0231214	0.213415	0.0156812
Norway	0.0482759	0.123022	0.0237167	0.144205	0.0597868	0.131149	0.0679741	0.43557	0.00791109	0.029468	0.244422	0.103769	0.107955	0.268288	0.118206	0.0131349	0.171429	0.0231214	0.146392	0.0168013
Norway	0.627586	0.00445732	0.00597244	0.115991	0.0260292	0.120854	0.0298126	0.36737	0.0050857	0.0388893	0.279235	0.217306	0.161599	0.309579	0.0913827	0.00303112	0.0714286	0.00578035	0.183431	0.0100808
Norway	0.0206897	0.043236	0.0037153	0.087777	0.0697606	0.0850454	0.0285648	0.253704	0.0069693	0.0279804	0.12409	0.157894	0.0690823	0.124809	0.0533615	0.0151556	0.0952381	0.00578035	0.0599679	0.0212816
Norway	0.0413793	0.013372	0.00295626	0.156745	0.0137537	0.0734076	0.0114243	0.219604	0.00546242	0.0282992	0.186977	0.116104	0.127502	0.266615	0.0549818	0.0323319	0.0714286	0	0.202833	0.0414431
Norway	0.0551724	0.00289726	0.00495373	0.0971817	0.112725	0.147263	0.0887536	0.321904	0.0101714	0.0474605	0.281452	0.177077	0.192142	0.299474	0.0919588	0.0191971	0.157143	0.00578035	0.225762	0.026882
Norway	1	0.0652998	0.00177775	0.131666	0.0989149	0.0264088	0.0230499	0.16277	0.00809945	0.0236948	0.0868587	0.0980292	0.0399833	0.0615009	0.0693117	0.067695	0.109524	0.00578035	0.0599679	0.0728055
Norway	0.0551724	0.0967239	0.0392903	0.137935	0.209394	0.135625	0.0241287	0.185504	0.00470898	0.0224198	0.167426	0.220427	0.1054	0.159072	0.0603105	0.00202075	0.161905	0.00578035	0.0970069	0.0100808
Norway	0.0482759	0.0684199	0.00268327	0.15988	0.0574851	0.151739	0.0276308	0.185504	0.00828781	0.0477793	0.162876	0.234978	0.0727474	0.151778	0.0702118	0.00808299	0.133333	0.0404624	0.0987707	0.0123209
Norway	0.0517241	0.0312012	0.0122578	0.163015	0.0620884	0.140549	0.0392645	0.276437	0.00169523	0.0402706	0.271461	0.247112	0.176149	0.329254	0.0724801	0.00909336	0.161905	0.00578035	0.211651	0.0235218
Norway	0.0275862	0.0517049	0.0728345	0.128531	0.0751311	0.108769	0.0296758	0.174137	0.00640422	0.0239073	0.158672	0.224858	0.0984033	0.124474	0.0724081	0.00101037	0.128571	0.0115607	0.0705505	0.00560042
Norway	0.0413793	0.0294183	0.0108396	0.14734	0.270772	0.185757	0.0558494	0.29917	0.00715766	0.0239428	0.2305	0.266345	0.135277	0.199359	0.122419	0.00505187	0.157143	0.017341	0.134046	0.013441
Norway	0.0655172	0.083129	0.00638526	0.144205	0.0398391	0.132939	0.0569846	0.446937	0.00301375	0.0496564	0.305467	0.182112	0.159156	0.333269	0.111653	0.0181867	0.157143	0.00578035	0.197541	0.0358427
Norway	0.296552	0.0271897	0.0532526	0.200633	0.0774328	0.131149	0.0383628	0.140037	0.0050857	0.0267408	0.129475	0.210005	0.0614188	0.173728	0.0929669	0.00707261	0.0714286	0.017341	0.137573	0.013441
Norway	0.103448	0.120793	0.0201345	0.131666	0.0559507	0.180386	0.0906536	0.424203	0.00565078	0.0556776	0.406464	0.204215	0.230681	0.427495	0.157632	0.117203	0.161905	0.0115607	0.354516	0.154572
Norway	0.0724138	0.0176064	9.32154e-05	0.181824	0.0889411	0.110559	0.104042	0.310537	0.00772273	0.0511794	0.305294	0.231655	0.184256	0.357361	0.0951992	0.0272801	0.142857	0.00578035	0.252218	0.0336025
Norway	0.0344828	0.0421217	0.0733139	0.15988	0.0191242	0.158005	0.0499078	0.219604	0.0050857	0.0436708	0.245805	0.223599	0.150715	0.26434	0.0833536	0.00505187	0.114286	0.0115607	0.185195	0.013441
Norway	0.0448276	0.0318698	0.0125242	0.0815073	0.0559507	0.129806	0.15647	0.219604	0.00339047	0.0800808	0.258388	0.188053	0.197917	0.25109	0.0899785	0.00808299	0.0619048	0.0289017	0.216943	0.0156812
Norway	0.203448	0.0590595	0.0269992	0.15361	0.177171	0.15711	0.0575965	0.26507	0.00941797	0.0389247	0.273563	0.227426	0.159156	0.166902	0.093435	0.00303112	0.109524	0.017341	0.132282	0.0100808
Norway	0.0241379	0.0552708	0.00547308	0.0721026	0.0344686	0.0868359	0.020224	0.151404	0.00150688	0.0196572	0.145729	0.181105	0.0867415	0.0932217	0.064307	0.016166	0.0142857	0.0231214	0.0864243	0.0201615
Norway	0.668966	0.064854	0.0407018	0.181824	0.0413735	0.134282	0.0484667	0.253704	0.00527406	0.0586173	0.242292	0.21358	0.140053	0.267218	0.071616	0.00303112	0.171429	0.00578035	0.183431	0.0112008
Norway	0.0896552	0.0403388	0.00756376	0.197498	0.0889411	0.249765	0.0422755	0.26507	0.00998305	0.0527378	0.271086	0.268913	0.186144	0.313862	0.126271	0.10912	0.17619	0.00578035	0.22047	0.113129
Norway	0.0137931	0.0554936	0.0247354	0.175554	0.118863	0.0165615	0.0456811	0.208237	0.00753438	0.0629029	0.160198	0.0199885	0.0196585	0.0691969	0.0288782	0.00505187	0.133333	0.0115607	0.0687867	0.00672051
Norway	0.0448276	0.0144863	0.00955458	0.222578	0.151853	0.161139	0.0765564	0.310537	0.0101714	0.0672239	0.258143	0.170783	0.14916	0.298604	0.108665	0.0121245	0.133333	0.00578035	0.23458	0.0190414
Norway	0.0103448	0.0820147	0.0141155	0.1348	0.182542	0.10474	0.0313826	0.151404	0.0050857	0.0113339	0.168765	0.192786	0.0865194	0.15934	0.0579702	0.00303112	0.119048	0.00578035	0.112881	0.00896067
Norway	0.0517241	0.0280811	0.0104002	0.222578	0.0436752	0.199633	0.0474603	0.219604	0.00357883	0.0498335	0.196033	0.276868	0.110287	0.311453	0.214195	0.00101037	0.138095	0.00578035	0.20636	0.0123209
Norway	0.0551724	0.0164921	0.00868235	0.125396	0.178706	0.0859406	0.0355771	0.26507	0.016764	0.0443083	0.149458	0.172747	0.0938497	0.110621	0.0741004	0.0626431	0.147619	0.00578035	0.0582041	0.0761657
Norway	0.0310345	0.0425674	0.0116719	0.0815073	0.0145209	0.0384942	0.0162468	0.242337	0.00339047	0.0407665	0.173703	0.0652521	0.0761904	0.0978393	0.0630109	0.00404149	0.0285714	0.0115607	0.0987707	0.00896067
Norway	0.0896552	0.108982	0.00797658	0.210038	0.0367702	0.151739	0.0452946	0.321904	0.0050857	0.0440249	0.282071	0.184327	0.165597	0.363919	0.0989798	0.0808299	0.147619	0.0578035	0.271619	0.0996875
Norway	0.127586	0.127034	0.00305613	0.203768	0.0597868	0.155767	0.0803645	0.481037	0.00885289	0.0580152	0.378879	0.237848	0.240899	0.43847	0.11565	0.142463	0.247619	0.00578035	0.259273	0.154572
Norway	0.0965517	0.135948	0.0185365	0.272736	0.131905	0.234546	0.109831	0.412837	0.00621586	0.0664447	0.457963	0.357225	0.278217	0.551969	0.337368	0	0.138095	0.00578035	0.338642	0.0190414
Norway	0.258621	0.31023	0.0186963	0.203768	0.178706	0.297659	0.086604	0.33327	0.00376719	0.0317702	0.338221	0.3103	0.243454	0.337017	0.135021	0.113162	0.4	0.00578035	0.282202	0.316984
Norway	0.0586207	0.0907065	0.00703776	0.191229	0.0237275	0.112349	0.0477341	0.321904	0.000753438	0.0423957	0.271936	0.16741	0.143718	0.275583	0.0982237	0.0212178	0.104762	0	0.216943	0.0392029
Norway	0.151724	0.227101	0.00409482	0.28841	0.212463	0.306164	0.184342	0.60607	0.00414391	0.094071	0.599661	0.498554	0.312203	0.606644	0.20703	0.0131349	0.347619	0.00578035	0.366862	0.0302423
Norway	0.1	0.10809	0.0315068	0.156745	0.0490457	0.175015	0.0457535	0.16277	0.00452063	0.0293972	0.235539	0.210005	0.201805	0.277791	0.2201	0.0141452	0.0380952	0.0231214	0.239872	0.052644
Norway	0.0793103	0.0624025	0.038711	0.14734	0.0613212	0.171434	0.0806785	0.378737	0.00527406	0.0568464	0.21665	0.232612	0.127724	0.19173	0.129116	0.0343527	0.128571	0.017341	0.151684	0.0560042
Norway	0.0965517	0.110319	0.0156269	0.188094	0.0390719	0.232308	0.0824417	0.446937	0.00470898	0.0439541	0.349954	0.261008	0.274996	0.491873	0.139377	0.00202075	0.0714286	0	0.37039	0.0246419
Norway	0.458621	0.423446	0.016852	0.260196	0.0467441	0.344658	0.26354	0.208237	0.135995	0.303251	0.524018	0.120233	0.74902	0.543001	0.187048	0.00101037	0.0761905	0.109827	0.310422	0.0257619
Norway	0.0758621	0.0367729	0.0136028	0.197498	0.144948	0.116826	0.060994	0.242337	0.00226031	0.0373309	0.233797	0.140121	0.143273	0.218633	0.145318	0.0111141	0.119048	0.00578035	0.188723	0.0235218
Norway	0.0965517	0.123914	0.029223	0.241387	0.0674589	0.152634	0.0777077	0.276437	0.0050857	0.0438124	0.266753	0.198828	0.160155	0.21629	0.442214	0.00808299	0.0333333	0.00578035	0.186959	0.0392029
Norway	0.0931034	0.0846891	0.00919503	0.28841	0.0482785	0.256032	0.116119	0.53787	0.00207195	0.0917334	0.554612	0.342322	0.249673	0.564215	0.222801	0.00303112	0.2	0.00578035	0.416248	0.0179213
Norway	0.062069	0.0173836	0.15037	0.150475	0.126535	0.122644	0.120901	0.208237	0.31343	0.0583693	0.220696	0.263627	0.078967	0.164292	0.218516	0.00101037	0.1	0.0115607	0.0934794	0.00896067
Norway	0.155172	0.148429	0.0217125	0.231982	0.0521146	0.205004	0.0635381	0.253704	0.0060275	0.147942	0.315689	0.188607	0.222685	0.336481	0.326783	0.0788091	0.27619	0.0115607	0.299839	0.213936
Norway	0.0551724	0.00713171	0.0143885	0.0658328	0.0191242	0.0872835	0.0342729	0.19687	0.00150688	0.032939	0.144707	0.194196	0.117951	0.158537	0.0580422	0.00909336	0.0285714	0.00578035	0.130518	0.0224017
Norway	0.0413793	0.0278583	0.108077	0.0815073	0.104285	0.110111	0.0704136	0.253704	0.0145037	0.0472834	0.144002	0.14722	0.061752	0.0625047	0.0956673	0.00202075	0.0952381	0	0.0793693	0.00560042
Norway	0.0758621	0.116113	0.0179173	0.15988	0.0574851	0.231861	0.0513167	0.185504	0.00583914	0.0388184	0.263585	0.169676	0.213689	0.277457	0.118962	0.0222282	0.0666667	0.00578035	0.253982	0.079526
Norway	0.182759	0.14932	0.0190825	0.241387	0.0682262	0.253346	0.0861371	0.344637	0.00922961	0.0539421	0.374113	0.400878	0.273997	0.562007	0.260642	0.00404149	0.0666667	0.00578035	0.326296	0.0347226
Norway	0.27931	0.208825	0.0237766	0.194363	0.163361	0.275279	0.0921431	0.40147	0.00546242	0.0462917	0.30073	0.294642	0.253005	0.501376	0.162816	0.00808299	0.138095	0.00578035	0.37039	0.0436833
Norway	0.0448276	0.00312012	0.00808977	0.119126	0.0244947	0.0814646	0.030658	0.151404	0.00113016	0.0131402	0.0836338	0.156081	0.0503123	0.0309847	0.236735	0.00303112	0.0190476	0	0.037039	0.013441
Norway	0.0965517	0.120125	0.00575938	0.194363	0.0766656	0.28065	0.109895	0.458303	0.00339047	0.0677198	0.331008	0.29736	0.206691	0.486519	0.135057	0.0121245	0.180952	0.00578035	0.361571	0.0280021
Norway	0.413793	0.0476933	0.0205806	0.115991	0.0337013	0.126225	0.0111023	0.12867	0.00433227	0.029468	0.12098	0.196109	0.0852977	0.124139	0.0724081	0.00101037	0.0619048	0.0115607	0.0899518	0.00672051
Norway	0.162069	0.264096	0.0225049	0.304085	0.0735967	0.301687	0.187684	0.685636	0.00847617	0.116668	0.857242	0.497145	0.362959	0.623642	0.210811	0.0191971	0.209524	0.00578035	0.428594	0.0728055
Norway	0.0275862	0.00668598	0.0188961	0.0909119	0.126535	0.136968	0.0536112	0.253704	0.00565078	0.0421123	0.204384	0.267201	0.218686	0.3326	0.108485	0.00101037	0.0428571	0.0115607	0.239872	0.0235218
Norway	0.0655172	0.0162692	0.00492044	0.0783724	0.0168225	0.13473	0.0397636	0.321904	0.000941797	0.0533045	0.282834	0.183924	0.192919	0.256109	0.106505	0.0171763	0.0666667	0	0.223998	0.0369628
Norway	0.0551724	0.0340985	0.0278914	0.115991	0.0283308	0.164272	0.0385962	0.19687	0.00301375	0.0112984	0.138257	0.270726	0.143385	0.156396	0.126235	0	0.0190476	0	0.119936	0.0179213
Norway	0.0655172	0.0381101	0.00486718	0.197498	0.071295	0.13652	0.0403674	0.310537	0.00244867	0.0619112	0.273879	0.185888	0.160044	0.241854	0.433933	0.00707261	0.161905	0	0.17814	0.0212816
Norway	0.0931034	0.0891464	0.017165	0.28841	0.0981477	0.225147	0.121239	0.458303	0.00169523	0.0582277	0.503141	0.219823	0.271997	0.409627	0.365416	0.00606224	0.114286	0.00578035	0.335115	0.0235218
Norway	0.0103448	0.109204	0.0362675	0.112856	0.0559507	0.0716172	0.0355369	0.105937	0.00527406	0.0105192	0.106367	0.0681724	0.0656392	0.0548756	0.0981876	0.0151556	0.0619048	0.00578035	0.0723142	0.0156812
Norway	0.0172414	0.10497	0.0215794	0.137935	0.00991758	0.0966832	0.0128413	0.219604	0.00527406	0.0170008	0.162013	0.133626	0.0766347	0.0534703	0.287393	0.0444564	0.0904762	0.017341	0.0388028	0.0313624
Norway	0.0241379	0.126588	0.0612958	0.144205	0.0897083	0.111007	0.055938	0.185504	0.0845734	0.0168945	0.14213	0.124462	0.105511	0.139063	0.154967	0.0616328	0.152381	0.0289017	0.102298	0.0470435
Norway	0.0344828	0.128148	0.0509689	0.128531	0.0935444	0.152187	0.0430806	0.242337	0.00395555	0.0121131	0.15503	0.15588	0.118506	0.223518	0.071364	0.0373838	0.128571	0.0231214	0.171085	0.0291222
Norway	0.0689655	0.165812	0.0147014	0.156745	0.00838314	0.0698268	0.034772	0.151404	0.00452063	0.0207197	0.121643	0.127534	0.0984033	0.0857934	0.236626	0.0737572	0.052381	0.0115607	0.0846606	0.0504038
Norway	0	0.0811232	0.0249817	0.0846422	0.0244947	0.0649031	0.0301588	0.105937	0.0706348	0.0152299	0.101026	0.0585557	0.0650839	0.0368738	0.0883943	0.00808299	0.0333333	0.00578035	0.0599679	0.00784059
Norway	0.0758621	0.139737	0.0268793	0.144205	0.0260292	0.257374	0.0925134	0.29917	0.00847617	0.0219948	0.21439	0.248774	0.151825	0.286223	0.100204	0.024249	0.104762	0.0231214	0.211651	0.0156812
Norway	0.0310345	0.0559394	0.0169985	0.0940468	0.011452	0.118168	0.0841807	0.19687	0.00527406	0.00325848	0.132325	0.155779	0.105845	0.109216	0.071616	0.0191971	0.0428571	0.0289017	0.0881881	0.013441
Norway	0.0551724	0.0971696	0.0218191	0.0971817	0.0191242	0.127121	0.0810328	0.16277	0.0143153	0.0471417	0.182183	0.165346	0.115952	0.0880018	0.110213	0.0474875	0.0619048	0.0346821	0.0828968	0.0302423
Norway	0.0206897	0.0737687	0.100333	0.0752375	0.0160553	0.182624	0.0621533	0.19687	0.0651723	0.00828788	0.181262	0.178738	0.140164	0.175468	0.0927149	0.016166	0.0428571	0.381503	0.13581	0.013441
Norway	0.0482759	0.18275	0.0278115	0.235117	0.0544162	0.18531	0.076645	0.19687	0.0644189	0.026422	0.249073	0.120837	0.149937	0.233422	0.343597	0.0353631	0.0809524	0.16185	0.197541	0.0257619
Norway	0.0586207	0.0927123	0.0202011	0.206903	0.0221931	0.172777	0.0576367	0.19687	0.00414391	0.0235532	0.216895	0.227879	0.165375	0.247543	0.190468	0.0151556	0.0619048	0.109827	0.19225	0.013441
Norway	0.0517241	0.0735458	0.0597311	0.206903	0.0206586	0.155767	0.0708242	0.151404	0.00339047	0.0219239	0.197631	0.181457	0.121949	0.21455	0.0747845	0.0101037	0.047619	0.0346821	0.167557	0.00784059
Norway	0.0793103	0.222197	0.0188894	0.14734	0.0198914	0.0841502	0.0471463	0.12867	0.00904125	0.0120068	0.135968	0.120334	0.0918505	0.0915486	0.140745	0.294019	0.185714	0.0346821	0.0934794	0.185934
Norway	0.0137931	0.0909294	0.0312804	0.181824	0.0758983	0.117721	0.0925939	0.140037	0.100396	0.020826	0.109059	0.141229	0.0608635	0.085258	0.188344	0.0181867	0.0761905	0.0231214	0.0670229	0.0145611
Norway	0.0517241	0.0907065	0.0267661	0.235117	0.0221931	0.217985	0.0715487	0.29917	0.0178941	0.0337182	0.302012	0.208092	0.209468	0.315669	0.297727	0.0141452	0.138095	0.0404624	0.222234	0.00896067
Norway	0.00344828	0.0405616	0.0633865	0.106586	0.0835705	0.0550557	0.0559219	0.140037	0.0610284	0.00860664	0.109693	0.107142	0.0778564	0	0.0938311	0.0131349	0.1	0.0289017	0.00529129	0.0112008
Norway	0.0344828	0.0875864	0.0549505	0.178689	0.0329341	0.170091	0.134266	0.140037	0.100961	0.0254303	0.165166	0.169575	0.105845	0.133174	0.0944071	0.0131349	0.104762	0.0346821	0.112881	0.0112008
Norway	0.0827586	0.142857	0.0158932	0.253926	0.0122192	0.225594	0.0719593	0.19687	0.00527406	0.0304951	0.206111	0.240768	0.161044	0.27304	0.201702	0.0444564	0.0761905	0.0924855	0.209888	0.0280021
Norway	0.0413793	0.0909294	0.0261003	0.184959	0.011452	0.196947	0.0758641	0.151404	0.0139386	0.0310973	0.245171	0.184327	0.139386	0.148432	0.129008	0.00808299	0.0380952	0.0115607	0.128755	0.00896067
Norway	0.110345	0.190773	0.254132	0.169284	0.0267964	0.28244	0.16787	0.140037	0.0103598	0.0160091	0.271288	0.176775	0.182479	0.227667	0.190684	0.0282904	0.0619048	0.0751445	0.190486	0.0201615
Norway	0.0517241	0.119456	0.0201012	0.172419	0.0444424	0.196947	0.0650758	0.0945705	0.02411	0.0145215	0.142879	0.126728	0.0690823	0.112361	0.256177	0.0373838	0.0333333	0.0115607	0.132282	0.0257619
Norway	0.0413793	0.122131	0.0294161	0.197498	0.00531427	0.158453	0.0437891	0.151404	0.00207195	0.0124672	0.230587	0.144602	0.165597	0.247007	0.249012	0.00808299	0.0380952	0.0115607	0.22047	0.00672051
Norway	0.0275862	0.0639626	0.0109195	0.15988	0.060554	0.137416	0.0466794	0.287804	0.00678094	0.0394914	0.290523	0.233568	0.164487	0.187113	0.119106	0	0.12381	0.0115607	0.141101	0.00784059
Scotland	0.268885	0.42664	0.0291987	0.182952	0.0434297	0.299788	0.114573	0.506801	0.011991	0.11568	0.661124	0.514436	0.424484	0.53957	0.0629889	0.638246	0.194222	0.0142389	0.293231	0.554206
Scotland	0.172851	0.345404	0.0273276	0.0426868	0.0767679	0.174755	0.06582	0.232486	0.00627111	0.0741307	0.288295	0.0810803	0.284746	0.319696	0.0443664	0.390132	0.226714	0.0175337	0.0548001	0.357606
Scotland	0.179828	0.355036	0.0309566	0.0969518	0.0241444	0.207072	0.10359	0.338688	0.00532052	0.0827482	0.344803	0.172739	0.355483	0.360738	0.0504911	0.347033	0.254016	0.0584586	0.115762	0.348092
Scotland	0.272	0.397722	0.0243668	0.144351	0.0463553	0.286834	0.200036	0.680824	0.0290274	0.152594	0.722953	0.24741	0.414702	0.481549	0.117283	0.279277	0.362841	0.0248555	0.189234	0.306571
Scotland	0.130954	0.214689	0.0382675	0.0682467	0.0258322	0.150535	0.110185	0.36396	0.0257701	0.0685241	0.319448	0.075987	0.193456	0.184518	0.0512563	0.179648	0.24181	0.0107514	0.0316419	0.188327
Scotland	0.195563	0.324958	0.0380155	0.0631263	0.0728704	0.441052	0.157821	0.632781	0.025065	0.11883	0.537718	0.171238	0.425666	0.543169	0.0873043	0.220261	0.442238	0.0100963	0.194902	0.238574
Scotland	0.175667	0.317486	0.0424099	0.0782365	0.102352	0.230228	0.145311	0.414693	0.0270698	0.101779	0.448747	0.16263	0.372274	0.408099	0.0686534	0.152765	0.268365	0.0164162	0.136844	0.184037
Scotland	0.208402	0.321817	0.0410051	0.0542128	0.0415525	0.154232	0.148672	0.366347	0.0181409	0.107331	0.460551	0.160636	0.458555	0.496393	0.0581629	0.13475	0.224175	0.0241426	0.185883	0.157372
Scotland	0.162632	0.261882	0.0507465	0.0592286	0.032438	0.204898	0.110328	0.457129	0.0186187	0.0968532	0.395981	0.171417	0.331801	0.330081	0.0664796	0.114283	0.20954	0.00545279	0.0839727	0.140985
Scotland	0.140782	0.20409	0.0599327	0.0523109	0.0381819	0.112791	0.062735	0.256204	0.022637	0.0756397	0.243292	0.180207	0.238603	0.227577	0.0586994	0.0935403	0.172381	0.00252408	0.0440764	0.12412
Scotland	0.173207	0.283934	0.0343642	0.0672226	0	0.228957	0.13316	0.528511	0.0208351	0.114403	0.612119	0.144583	0.330285	0.451505	0.0647563	0.125832	0.245032	0.0259923	0.160961	0.15387
Scotland	0.136816	0.229921	0.0320564	0.0612663	0.0459768	0.227835	0.0963837	0.392225	0.024461	0.106349	0.352608	0.138139	0.372993	0.425085	0.0434103	0.0903476	0.190937	0.0138921	0.141042	0.121133
Scotland	0.158379	0.303535	0.0361552	0.0304503	0.0380617	0.248886	0.0828797	0.330353	0.0247573	0.0788582	0.388387	0.179855	0.435862	0.445923	0.0561157	0.0906743	0.264095	0.0158767	0.185595	0.117269
Scotland	0.236782	0.338649	0.0391446	0.0987701	0.0473144	0.168648	0.106979	0.399045	0.0308639	0.104485	0.373363	0.203117	0.334869	0.188739	0.0677732	0.0711741	0.232905	0.010578	0.02862	0.102708
Scotland	0.229	0.382348	0.0290361	0.0602422	0.0344251	0.268802	0.117839	0.498087	0.0209248	0.097918	0.502434	0.19593	0.376558	0.412487	0.0854998	0.0657248	0.286111	0.00317919	0.165723	0.0956403
Scotland	0.158471	0.218485	0.0196081	0.057588	0.102342	0.184558	0.12116	0.35301	0.0212049	0.107699	0.411865	0.0985527	0.320327	0.230791	0.0622617	0.07273	0.22781	0.00757225	0.0317124	0.0983695
Scotland	0.224552	0.378758	0.0330636	0.0850497	0.0754636	0.306226	0.16378	0.642064	0.0241433	0.109672	0.51124	0.246469	0.500512	0.505882	0.0740929	0.0580661	0.418032	0.0208285	0.199117	0.095532
Scotland	0.242862	0.356981	0.0298845	0.0878084	0.0310544	0.243421	0.165794	0.551699	0.0201049	0.11302	0.481373	0.27953	0.372967	0.515532	0.0752088	0.0603934	0.27519	0.0113873	0.187182	0.090794
Scotland	0.11731	0.223594	0.0347104	0.0712039	0.0255842	0.154477	0.0536227	0.244194	0.0202606	0.0563971	0.256579	0.0952142	0.333262	0.249179	0.0348741	0.0471002	0.180476	0.00298651	0.033388	0.0784731
Scotland	0.170908	0.243865	0.024227	0.0855722	0.0190935	0.150204	0.126444	0.452809	0.0217285	0.119273	0.391176	0.198056	0.357308	0.46179	0.0647837	0.048087	0.232619	0.0187476	0.146198	0.0743885
Scotland	0.182724	0.300558	0.0319264	0.0915076	0.061247	0.146881	0.11073	0.471943	0.0247328	0.12177	0.521486	0.124351	0.338731	0.40567	0.0778517	0.0412636	0.237984	0.0153757	0.123593	0.0705802
Scotland	0.114402	0.271848	0.0326181	0.0571596	0.00522731	0.142427	0.0652885	0.317812	0.0174251	0.0679937	0.290169	0.0627421	0.268686	0.238917	0.0438857	0.0378183	0.154921	0.0118497	0.0653944	0.0612686
Scotland	0.129805	0.176551	0.0335375	0.0644221	0.0742897	0.130776	0.0928428	0.262873	0.0186777	0.0716827	0.229966	0.105065	0.202938	0.229721	0.0528833	0.0341675	0.175651	0.00705202	0.0449818	0.0577329
Scotland	0.18	0.231946	0.0320877	0.14989	0.0372152	0.279144	0.139922	0.441935	0.0208445	0.117147	0.462914	0.373521	0.311691	0.367817	0.0498811	0.0354035	0.199635	0.0263006	0.208547	0.0649761
Scotland	0.152529	0.187232	0.0278254	0.047525	0.0749598	0.140799	0.0807925	0.304664	0.0325202	0.0867517	0.291615	0.0721768	0.21385	0.210609	0.050485	0.0270578	0.171635	0.0191137	0.0236873	0.0522967
Scotland	0.136218	0.196723	0.0446918	0.0702216	0.0701059	0.139983	0.0877106	0.316713	0.0209537	0.076976	0.299034	0.102884	0.274838	0.249712	0.0461538	0.0429173	0.177714	0.422929	0.0499145	0.0668504
Scotland	0.23154	0.30626	0.0358535	0.102417	0.0922529	0.228632	0.131888	0.450953	0.0237195	0.104964	0.647304	0.178037	0.357204	0.413709	0.0821206	0.0335444	0.317698	0.0146821	0.163877	0.0599282
Scotland	0.208161	0.272992	0.0281726	0.131937	0.00859284	0.278011	0.0952703	0.256129	0.0269618	0.0893313	0.525661	0.412405	0.348304	0.459737	0.0659372	0.0344739	0.157857	0.0190751	0.219747	0.0586364
Scotland	0.150138	0.237645	0.028919	0.0691662	0.0151423	0.238355	0.132344	0.48528	0.0241828	0.0892955	0.44815	0.178298	0.318438	0.412883	0.0592669	0.0297791	0.216016	0.0295376	0.125192	0.058446
Scotland	0.154322	0.229094	0.0257195	0.0564908	0.0367191	0.16385	0.101844	0.349373	0.0297357	0.0798743	0.346068	0.123352	0.263609	0.318121	0.0413261	0.0242591	0.268111	0.018343	0.0587568	0.0453597
Scotland	0.175161	0.257255	0.0307177	0.0535335	0.0255842	0.229697	0.0953479	0.294245	0.00851447	0.0972702	0.327329	0.130747	0.331686	0.366978	0.0585015	0.0373299	0.225968	0.00420039	0.117655	0.0632736
Scotland	0.199287	0.295714	0.042008	0.0715905	0.0163315	0.178979	0.135092	0.395825	0.0032831	0.113788	0.416498	0.147063	0.335502	0.36953	0.0731021	0.0248383	0.227	0.00707129	0.0884644	0.0549663
Scotland	0.200724	0.320647	0.0168471	0.0567625	0.00739343	0.178157	0.109266	0.482969	0.00349469	0.102941	0.455792	0.164792	0.34847	0.302978	0.0811863	0.0261653	0.193127	0.00289017	0.0955195	0.0548991
Scotland	0.143678	0.219923	0.0195921	0.0615693	0.0215026	0.133263	0.0996994	0.354791	0.00241916	0.0873386	0.299977	0.137206	0.23249	0.258988	0.0474542	0.0237572	0.212698	0	0.0470924	0.063352
Scotland	0.107517	0.155774	0.0211997	0.0819357	0.0905445	0.14975	0.124069	0.475997	0.00533371	0.0842884	0.329268	0.118894	0.236127	0.148701	0.0444645	0.0201132	0.232968	0.0289788	0.0185724	0.0474505
Scotland	0.26869	0.396631	0.0277545	0.090588	0.110738	0.263841	0.152181	0.580154	0.0165794	0.129076	0.484502	0.167221	0.370114	0.36347	0.0768853	0.0355517	0.351921	0.0205588	0.0775173	0.0728465
Scotland	0.152425	0.223327	0.0221151	0.0477862	0.0536848	0.647596	0.111364	0.417573	0.00489546	0.0861104	0.468315	0.131008	0.350983	0.394543	0.217444	0.0231005	0.281222	0.0382466	0.160702	0.0457106
Scotland	0.144862	0.207551	0.0221477	0.114194	0.0377932	0.122498	0.0824497	0.328837	0.00683368	0.0767474	0.305416	0.261296	0.228293	0.232447	0.0559449	0.0174828	0.211159	0.0359152	0.109935	0.033035
Scotland	0.154046	0.241053	0.0247051	0.108927	0.0770748	0.108149	0.100517	0.335203	0.00970365	0.0884887	0.513251	0.160885	0.302785	0.320018	0.0603854	0.0206183	0.206429	0.0067052	0.130965	0.0439409
Scotland	0.152644	0.223342	0.0337628	0.162408	0.0457416	0.186087	0.0570237	0.316258	0.00279023	0.0655045	0.35743	0.262302	0.360715	0.377822	0.0350655	0.0233598	0.12154	0	0.166193	0.0564336
Scotland	0.19808	0.218834	0.0258226	0.138865	0.0983165	0.0719663	0.0945163	0.239798	0.0101695	0.103531	0.532934	0.239598	0.223669	0.243707	0.0308123	0.0240806	0.121968	0.0135453	0.115997	0.0467934
Scotland	0.125667	0.187671	0.0267796	0.0322894	0.0662365	0.0999776	0.0660252	0.321449	0.00220192	0.0709851	0.354044	0.126008	0.336933	0.250228	0.0403058	0.0189074	0.12919	0.000134875	0.0631956	0.0469801
Scotland	0.138184	0.185725	0.033377	0.0366156	0.0723103	0.102214	0.108728	0.234683	0.0053651	0.0506323	0.387492	0.166917	0.203939	0.194107	0.0447411	0.0217432	0.158444	0.0405202	0.0324356	0.0431307
Scotland	0.147287	0.226253	0.0269985	0.0802637	0.0772538	0.197287	0.0952793	0.411852	0.00558172	0.0755156	0.481141	0.119464	0.37066	0.300359	0.0648392	0.0236192	0.223921	0.0241233	0.0623019	0.0518711
Scotland	0.0925287	0.1106	0.0221598	0.0849765	0.0190219	0.151579	0.0552498	0.193271	0.00161612	0.0560162	0.269982	0.35647	0.259848	0.257961	0.000154821	0.0230298	0.117016	0.00337187	0.159785	0.0512513
Scotland	0.153736	0.229182	0.0318211	0.151395	0.00141935	0.152354	0.0503078	0.330353	0.00586865	0.0801828	0.344917	0.314409	0.285364	0.252778	0.0310746	0.0185606	0.145905	0.00219653	0.110723	0.0469427
Scotland	0.148713	0.141911	0.0274764	0.0971399	0.023193	0.180916	0.0473238	0.270109	0.0031613	0.0609261	0.35386	0.440073	0.272275	0.486104	0.0118113	0.0177388	0.114397	0	0.30626	0.0551679
Scotland	0.164414	0.18952	0.0297283	0.203392	0.0152574	0.195139	0.0728827	0.303186	0.00235763	0.102483	0.509895	0.45003	0.334228	0.427459	0.0222468	0.0192678	0.161794	0	0.239184	0.04558
Scotland	0.194046	0.282913	0.0334747	0.081967	0.00733972	0.258914	0.0948524	0.272155	0.00880517	0.0955428	0.375786	0.100317	0.315329	0.437294	0.0632373	0.0268591	0.215365	0.00747592	0.123845	0.0532936
Scotland	0.188126	0.204205	0.0545693	0.0798353	0.139818	0.209186	0.128156	0.393779	0.029919	0.0919737	0.44116	0.295167	0.324878	0.423739	0.0426214	0.0179442	0.244032	0.0454143	0.205502	0.0499595
Scotland	0.19054	0.231296	0.0341199	0.137946	0.00660575	0.238815	0.0761234	0.398439	0.00685503	0.084722	0.510274	0.375469	0.291227	0.406821	0.0506228	0.018995	0.157222	0.0355491	0.194225	0.0445868
Scotland	0.167322	0.192521	0.0394092	0.319655	0.105927	0.238626	0.0809919	0.357519	0.0120512	0.0812267	0.506684	0.543192	0.296918	0.360412	0.0427965	0.0233127	0.202175	0.0153565	0.199029	0.0477604
Scotland	0.181713	0.204273	0.0726654	0.0666897	0.214202	0.164928	0.132507	0.334672	0.0190419	0.105453	0.561029	0.153871	0.273414	0.258394	0.0545366	0.0157719	0.28554	0.0119268	0.105138	0.0369777
Scotland	0.140943	0.199889	0.0400795	0.161249	0.0101938	0.157386	0.0628144	0.329898	0.00113643	0.0926345	0.364193	0.348733	0.325843	0.443582	0.0201885	0.0152297	0.148794	0.00649326	0.239613	0.0530435
Scotland	0.28608	0.499935	0.0282614	0.0879651	0.0129941	0.169727	0.0695977	0.276702	0.00574057	0.0688968	0.425673	0.546558	0.202614	0.327446	0.0355468	0.76327	0.19527	0.00516378	0.276182	0.561741
Scotland	0.397437	0.681921	0.0189097	0.137967	0.0348138	0.12778	0.0880585	0.34619	0.00798079	0.0784577	0.534108	0.496878	0.356611	0.63783	0.0679202	0.558733	0.18146	0.00543353	0.469296	0.44268
Scotland	0.265989	0.424768	0.0294894	0.168835	0.0196843	0.187215	0.0702334	0.37779	0.00987505	0.08347	0.702662	0.391409	0.320703	0.389429	0.050523	0.384285	0.190619	0.0148748	0.239319	0.335469
Scotland	0.247333	0.380744	0.0252537	0.103796	0.0122346	0.191334	0.0733123	0.372826	0.00819301	0.0943335	0.601066	0.492071	0.33176	0.489513	0.0260627	0.263542	0.159635	0.0218112	0.341282	0.251687
Scotland	0.207126	0.301768	0.0179033	0.137204	0.076039	0.177851	0.0748215	0.315349	0.00824951	0.0808425	0.325711	0.356162	0.29983	0.326782	0.0218459	0.235915	0.173413	0.0137958	0.240077	0.227194
Scotland	0.197782	0.374039	0.0241998	0.0701798	0.024661	0.264908	0.0712806	0.414542	0.0104665	0.175398	0.345746	0.154767	0.327115	0.31657	0.0630851	0.216472	0.255571	0.017553	0.123422	0.211558
Scotland	0.23208	0.334146	0.0199599	0.209975	0.0150349	0.144355	0.0477116	0.342629	0.00659132	0.0734555	0.519215	0.518058	0.322444	0.412134	0.0418006	0.182672	0.111127	0.00545279	0.308123	0.200219
Scotland	0.235115	0.315209	0.0223353	0.168887	0.0408799	0.220932	0.0731803	0.244194	0.0178307	0.081958	0.473831	0.50749	0.331092	0.382873	0.0442057	0.143167	0.306746	0.0149904	0.25126	0.15555
Scotland	0.221023	0.408583	0.0319299	0.174718	0.0248349	0.264297	0.0428163	0.300913	0.010577	0.0666529	0.460395	0.357487	0.264328	0.436182	0.0353212	0.119648	0.139222	0.00737958	0.257086	0.139402
Scotland	0.199816	0.294371	0.021729	0.178814	0.0419796	0.330439	0.0750578	0.339181	0.0245018	0.0996223	0.404847	0.496604	0.3574	0.540172	0.0281646	0.120632	0.178746	0.0148362	0.314085	0.146287
Scotland	0.30823	0.34061	0.0217147	0.311807	0.127039	0.338339	0.11154	0.493275	0.0223765	0.0882682	0.523262	0.487206	0.332364	0.295996	0.0541715	0.114438	0.327048	0.0230829	0.179727	0.13755
Scotland	0.236713	0.343338	0.0221789	0.122439	0.240835	0.280847	0.147149	0.489675	0.0111415	0.115889	0.507159	0.238215	0.482486	0.525413	0.0825523	0.0991749	0.333111	0.0123699	0.249702	0.126215
Scotland	0.228241	0.303348	0.0213612	0.165564	0.0380745	0.298065	0.0903381	0.44095	0.0111025	0.106337	0.934172	0.552096	0.374702	0.546248	0.0290846	0.0896774	0.249444	0.0190559	0.352282	0.116287
Scotland	0.199989	0.272914	0.0348216	0.185628	0.120533	0.257006	0.113256	0.61361	0.0113443	0.103156	0.596572	0.401128	0.392848	0.41896	0.0343044	0.0684023	0.232492	0.0127553	0.289492	0.0931425
Scotland	0.219333	0.303688	0.0251386	0.166693	0.0220805	0.264839	0.0641335	0.346455	0.00971495	0.0757446	0.491998	0.465871	0.30249	0.494759	0.0266678	0.0745251	0.235413	0.00905588	0.34361	0.109175
Scotland	0.189218	0.258557	0.0313811	0.113744	0.0472709	0.173178	0.0875049	0.217861	0.0071991	0.0639637	0.22585	0.244045	0.132053	0.135883	0.020358	0.0751549	0.141873	0.0152987	0.0481095	0.0840063
Scotland	0.203575	0.351044	0.025828	0.0524677	0.030589	0.168147	0.0999227	0.342515	0.01535	0.106315	0.396695	0.114904	0.349262	0.327337	0.0692021	0.0646235	0.246619	0.012736	0.0614377	0.0929558
Scotland	0.204483	0.28133	0.0223193	0.173067	0.0213415	0.203678	0.044394	0.313682	0.00865197	0.0641461	0.747107	0.46568	0.177356	0.324486	0.0257497	0.0617574	0.126683	0.0282659	0.24658	0.103421
Scotland	0.216069	0.301849	0.0325821	0.21542	0.014705	0.25821	0.0671304	0.349297	0.0114001	0.0713625	0.495145	0.344841	0.315668	0.383071	0.0412326	0.0498653	0.218476	0.0537765	0.242505	0.0769722
Scotland	0.188621	0.281826	0.0277425	0.140328	0.211757	0.233341	0.065962	0.294055	0.011888	0.0827525	0.463278	0.610919	0.297476	0.464878	0.0442203	0.0601172	0.223333	0.165087	0.341453	0.0958531
Scotland	0.188057	0.261923	0.0241738	0.223508	0.0530787	0.212526	0.0814221	0.358087	0.00753312	0.0874453	0.463867	0.414663	0.360879	0.429291	0.0342895	0.0385626	0.197032	0.0119461	0.267416	0.0647446
Scotland	0.201851	0.306378	0.0272382	0.151948	0.0327398	0.242766	0.0806805	0.436404	0.00915929	0.082262	0.44939	0.397987	0.343812	0.415221	0.0366637	0.0432878	0.20719	0.00957611	0.295024	0.062202
Scotland	0.174701	0.297844	0.0359242	0.0514123	0.141311	0.101298	0.0816445	0.309931	0.0325598	0.0772539	0.306703	0.103183	0.168721	0.0903991	0.0347773	0.0354237	0.149413	0.0289981	0.0119583	0.0597901
Scotland	0.193874	0.325243	0.0227672	0.0499598	0.0396089	0.181436	0.070504	0.294245	0.0137754	0.0810224	0.326241	0.0731544	0.183303	0.216686	0.0491569	0.0464233	0.203063	0.00853565	0.039179	0.0698559
Scotland	0.220977	0.332894	0.0164333	0.126587	0.0381282	0.227544	0.0629825	0.338726	0.00965342	0.0871818	0.396702	0.365746	0.342799	0.442567	0.0413497	0.0380372	0.177556	0.0210212	0.207224	0.0666114
Scotland	0.125575	0.192938	0.0283679	0.132407	0.0330518	0.0744983	0.0370314	0.191263	0.00907767	0.0410643	0.215807	0.207614	0.170123	0.0988788	0.010284	0.0456419	0.115429	0.00986513	0.0872004	0.0609214
Scotland	0.20069	0.272902	0.0219832	0.311807	0.0114341	0.202566	0.0723905	0.435911	0.0122572	0.0874748	0.497575	0.534992	0.265762	0.393663	0.0517952	0.0391991	0.244603	0.0299229	0.193432	0.0930118
Scotland	0.253161	0.317667	0.0358086	0.19011	0.104459	0.254435	0.111793	0.469518	0.0163948	0.0958352	0.60775	0.514422	0.322952	0.433992	0.0556935	0.0388421	0.188302	0.0230636	0.255228	0.0638635
Scotland	0.303448	0.571206	0.0243891	0.106586	0.0252619	0.0711696	0.0788268	0.287804	0.00979469	0.0437062	0.195486	0.0433	0.0959599	0.242791	0.112986	0.0111141	0.133333	0.00578035	0.162266	0.0112008
Scotland	0.275862	0.380878	0.0110127	0.0846422	0.126535	0.0863883	0.0865879	0.356003	0.00113016	0.0828434	0.285815	0.0681724	0.141385	0.424751	0.0876742	0.0111141	0.228571	0.00578035	0.312186	0.0235218
Scotland	0.155172	0.32427	0.0458087	0.219443	0.287651	0.0640079	0.149812	0.140037	0.00979469	0.0250053	0.114372	0.0749191	0.0719699	0.162753	0.05653	0.00707261	0.128571	0.00578035	0.112881	0.00784059
Scotland	0.172414	0.368175	0.0303816	0.059563	0.0321669	0	0.0256181	0.0945705	0.501413	0.0348162	0.0477989	0.0450622	0.0228793	0.0456405	0.0539736	0.0879025	0.0952381	0.00578035	0.0388028	0.0593645
Scotland	0.182759	0.353911	0.141301	0.0783724	0.0198914	0.0787789	0.025763	0.151404	0.00282539	0.0149111	0.115553	0.0807596	0.0815215	0.182294	0.0910947	0.0212178	0.0857143	0.00578035	0.126991	0.0168013
Scotland	0.337931	0.697794	0.0241827	0.103452	0.153387	0.119959	0.0770073	0.19687	0.0139386	0.0378976	0.165137	0.0651011	0.0791891	0.246673	0.102004	0.0252593	0.114286	0.00578035	0.119936	0.0190414
Scotland	0.303448	0.687765	0.0344031	0.087777	0.0160553	0.0877311	0.0890757	0.117304	0.00960633	0.0249345	0.152654	0.0517083	0.0570873	0.199627	0.129152	0.198033	0.161905	0.0346821	0.107589	0.13889
Scotland	0.237931	0.25897	0.0922833	0.150475	0.105053	0.140996	0.0776192	0.151404	0.000941797	0.0399872	0.152625	0.108754	0.0650839	0.292046	0.108989	0.00505187	0.0952381	0.017341	0.255745	0
Scotland	0.124138	0.300423	0.0203343	0.0752375	0.0398391	0.0649031	0.038878	0.140037	0.13091	0.0257845	0.0875498	0.0285982	0.0402054	0.159072	0.0486449	0.0101037	0.052381	0	0.109353	0.00896067
Scotland	0.210345	0.46111	0.0351289	0.0940468	0.111958	0.0277517	0.0422272	0.105937	0.00960633	0.000920876	0.032653	0.0520104	0.0163265	0.0498565	0.079105	0.141452	0.152381	0.00578035	0.0493853	0.092967
Scotland	0.151724	0.36082	0.0212331	0.115991	0.123466	0.113245	0.066525	0.174137	0.00847617	0.0577672	0.15336	0.0782925	0.089296	0.361175	0.0941191	0.0212178	0.2	0.00578035	0.222234	0.0212816
Scotland	0.17931	0.303989	0.0145616	0.0564281	0.0106848	0.0872835	0.0310525	0.174137	0.298926	0.0258554	0.127056	0.0846364	0.078967	0.225124	0.0531095	0.0262697	0.0619048	0.00578035	0.111117	0.0201615
Scotland	0.17931	0.433697	0.0307078	0.059563	0.0459768	0.070722	0.0874494	0.0718372	0.0184592	0.0232698	0.0604397	0.0352946	0.00644175	0.0564818	0.0705719	0.00909336	0.0333333	0	0.0105826	0.00896067
Scotland	0.117241	0.242701	0.0353752	0.0721026	0.0620884	0.119064	0.0514536	0.16277	0.401582	0.186938	0.103344	0.0332302	0.0304317	0.139197	0.0499771	0.0101037	0.0857143	0.00578035	0.0899518	0.0100808
Scotland	0.262069	0.501894	0.0180971	0.100317	0.237014	0.152187	0.0565901	0.140037	0.0199661	0.0117235	0.109175	0.0826728	0.0265445	0.112763	0.199073	0.00707261	0.0666667	0.00578035	0.0511491	0.00784059
Scotland	0.2	0.387564	0.0597777	0.0783724	0.19405	0.12354	0.0475006	0.0604706	0.00791109	0.00492314	0.0347262	0.102359	0	0.0975047	0.0842898	0.00909336	0.0666667	0	0.0352752	0.00784059
Scotland	0.17931	0.358814	0.0297291	0.0626979	0.0137537	0.0778837	0.025441	0.0718372	0.00791109	0.0103421	0.097196	0.0706394	0.0144384	0.0791682	0.093507	0.00707261	0.0285714	0	0.0264564	0.00784059
Scotland	0.2	0.386673	0.0208403	0.0564281	0.0106848	0.050132	0.031294	0.0604706	0.00565078	0.010165	0.0521469	0.0505503	0.0114397	0.107208	0.0776288	0.00505187	0.0190476	0	0.037039	0.00560042
Scotland	0.193103	0.385335	0.0219456	0.0626979	0.0521146	0.0890739	0.0254973	0.0718372	0.320399	0.0143444	0.0685022	0.0624829	0.0264334	0.11196	0.0753965	0.0202075	0.0333333	0	0.0405665	0.0168013
Scotland	0.282759	0.628928	0.0345563	0.087777	0.00224539	0.0908643	0.0559863	0.16277	0.0470898	0.0251116	0.126696	0.0304611	0.084076	0.280267	0.0899425	0.0868921	0.1	0.00578035	0.186959	0.0672051
Scotland	0.141379	0.341877	0.0372129	0.100317	0.141112	0.153082	0.0824256	0.174137	0.00339047	0.0275908	0.148364	0.0438539	0.0768568	0.31085	0.0845418	0.0181867	0.0952381	0.0115607	0.195778	0.0145611
Scotland	0.303448	0.669713	0.0482456	0.0971817	0.0237275	0.117721	0.0789878	0.185504	0.00960633	0.0246865	0.159507	0.0342372	0.096071	0.294053	0.151475	0.281894	0.195238	0.0115607	0.202833	0.182574
Scotland	0.231034	0.443281	0.0149011	0.087777	0.0874066	0.0868359	0.0437327	0.12867	0.116594	0.0273075	0.0862829	0.0730058	0.0466472	0.135851	0.0973595	0.0293008	0.128571	0.00578035	0.0934794	0.0224017
Scotland	0.189655	0.360374	0.0187296	0.087777	0.215532	0.0622174	0.129717	0.253704	0.00941797	0.0342849	0.167066	0.0281954	0.0979591	0.327849	0.0504812	0.024249	0.0619048	0	0.20636	0.0212816
Scotland	0.231034	0.439269	0.0467009	0.106586	0.0613212	0.141892	0.0619037	0.140037	0.00621586	0.0280159	0.0828851	0.0629864	0.0518672	0.238709	0.119827	0.0121245	0.147619	0.00578035	0.151684	0.0100808
Scotland	0.268966	0.494986	0.0490713	0.0940468	0.018357	0.175462	0.0606478	0.26507	0.0819363	0.0338953	0.166101	0.0758254	0.0816326	0.350936	0.124939	0.0131349	0.142857	0.00578035	0.167557	0.0123209
Scotland	0.241379	0.317807	0.0992677	0.14734	0.236247	0.116378	0.0457696	0.185504	0.00527406	0.0376142	0.114055	0.0850392	0.0770789	0.212342	0.14431	0.00101037	0.166667	0.00578035	0.14992	0.00672051
Scotland	0.410345	0.713171	0.024802	0.191229	0.0452096	0.243051	0.152573	0.344637	0.0116783	0.0799745	0.288521	0.0900741	0.20758	0.677647	0.224133	0.00404149	0.0857143	0.017341	0.430358	0.0280021
Scotland	0.344828	0.574772	0.0260737	0.178689	0.368209	0.180386	0.209003	0.424203	0.00263703	0.0952044	0.308793	0.0663094	0.1335	0.458212	0.17171	0.195002	0.285714	0.017341	0.317477	0.236338
Scotland	0.189655	0.25897	0.0264066	0.100317	0.029098	0.0926548	0.0537723	0.208237	0.00113016	0.0513919	0.139481	0.0638424	0.0679716	0.274981	0.1033	0.00202075	0.0619048	0.00578035	0.190486	0.00784059
Scotland	0.210345	0.256742	0.188488	0.14107	0.569987	0.0711696	0.0860727	0.287804	0.0101714	0.052242	0.174265	0.0599655	0.144051	0.369875	0.093183	0.00404149	0.257143	0.00578035	0.255745	0.0280021
Scotland	0.155172	0.205037	0.12112	0.128531	0.427284	0.0510273	0.0441675	0.140037	0.00621586	0.0212156	0	0.0527153	0.0312092	0.0644454	0.0990158	0.00101037	0.185714	0.00578035	0.0405665	0.0201615
Scotland	0.289655	0.603967	0.019522	0.122261	0.0106848	0.105635	0.0570651	0.19687	0.0060275	0.0293263	0.16338	0.0406819	0.112731	0.244063	0.173978	0.00606224	0.0761905	0	0.160502	0.00784059
Scotland	0.355172	0.604413	0.137213	0.200633	0.19942	0.180386	0.197288	0.446937	0.00640422	0.117589	0.395176	0.0404301	0.190698	0.54434	0.188236	0.00202075	0.309524	0.00578035	0.389791	0.0235218
Scotland	0.248276	0.325607	0.05537	0.0940468	0.0582523	0.101607	0.0477904	0.19687	0.000941797	0.0363037	0.127661	0.0729051	0.0609745	0.195545	0.115758	0.00101037	0.0904762	0	0.128755	0.0100808
Scotland	0.258621	0.378427	0.011359	0.128531	0.0559507	0.184414	0.151962	0.458303	0	0.102182	0.319346	0.0931957	0.137609	0.544005	0.141466	0	0.147619	0.00578035	0.382736	0.0100808
Scotland	0.434483	0.732784	0.138385	0.1348	0.127302	0.172329	0.103592	0.287804	0.00640422	0.0790536	0.267559	0.0778393	0.175704	0.503785	0.220532	0	0.138095	0.00578035	0.335115	0.0168013
Scotland	0.334483	0.572097	0.0346495	0.166149	0.153387	0.1965	0.126142	0.378737	0.0821247	0.0869873	0.287226	0.0924405	0.179481	0.5163	0.194141	0.00505187	0.138095	0.0115607	0.331587	0.0291222
Scotland	0.217241	0.321819	0.00764366	0.100317	0.117328	0.138758	0.0386606	0.219604	0.000376719	0.0338953	0.173257	0.046623	0.082299	0.30998	0.131456	0	0.1	0.00578035	0.197541	0.0112008
Scotland	0.313793	0.527524	0.027139	0.172419	0.171033	0.128016	0.112552	0.276437	0.00527406	0.078239	0.189828	0.0826728	0.162154	0.375697	0.184347	0	0.152381	0.00578035	0.252218	0.0156812
Scotland	0.255172	0.470025	0.0250084	0.119126	0.00991758	0.0872835	0.131311	0.23097	0.00941797	0.0507544	0.225864	0.0536215	0.0795223	0.306701	0.0598064	0.103058	0.152381	0.00578035	0.213415	0.0750456
Scotland	0.351724	0.503677	0.0148346	0.156745	0.0904755	0.148158	0.116159	0.378737	0.00339047	0.0976836	0.289428	0.100496	0.146716	0.534837	0.110285	0.00101037	0.133333	0.00578035	0.373917	0.0145611
Scotland	0.417241	0.605527	0.0232439	0.0846422	0.0459768	0.0514749	0.0655508	0.242337	0.00188359	0.0374726	0.156095	0.0446091	0.119728	0.298537	0.0991238	0.0191971	0.0666667	0	0.199305	0.066085
Scotland	0.348276	0.667707	0.011299	0.169284	0.0628556	0.184414	0.14763	0.321904	0.0534941	0.130658	0.309426	0.0544271	0.152048	0.499971	0.364804	0.0252593	0.166667	0.00578035	0.335115	0.0448034
Scotland	0.434483	0.746824	0.0324256	0.169284	0.149551	0.128911	0.0699144	0.208237	0.0305142	0.0709074	0.196033	0.0514565	0.133722	0.381787	0.208687	0.00101037	0.0904762	0.00578035	0.231053	0.0212816
Scotland	0.406897	0.641854	0.0183568	0.106586	0.0260292	0.204557	0.135216	0.26507	0.0489734	0.0972586	0.248598	0.173653	0.163265	0.522858	0.163104	0.00202075	0.104762	0.0520231	0.336878	0.0145611
Scotland	0.437931	0.593492	0.0165258	0.103452	0.0498129	0.158453	0.0649309	0.276437	0.159352	0.082808	0.186891	0.10241	0.12617	0.394435	0.188524	0.00101037	0.104762	0.0231214	0.216943	0.0212816
Scotland	0.303448	0.433697	0.0161329	0.131666	0.115026	0.108321	0.0861129	0.33327	0.00470898	0.0762202	0.253853	0.0888657	0.188477	0.498298	0.102904	0	0.114286	0	0.329823	0.0224017
Scotland	0.286207	0.392244	0.072961	0.103452	0.131905	0.138758	0.112584	0.253704	0.00546242	0.0847205	0.209855	0.0867511	0.119172	0.37369	0.127748	0.00303112	0.209524	0.0115607	0.273383	0.00560042
Scotland	0.272414	0.403833	0.0193755	0.112856	0.127302	0.085493	0.0516629	0.140037	0.0355999	0.0400935	0.0770974	0.118219	0.0802998	0.275114	0.0970715	0	0.0619048	0.00578035	0.201069	0.0212816
Scotland	0.244828	0.340316	0.0131633	0.112856	0.185611	0.0487892	0.0422675	0.174137	0.0947448	0.0704116	0.114473	0.107646	0.058309	0.18457	0.101428	0.00202075	0.142857	0.00578035	0.148156	0.0100808
Scotland	0.196552	0.420325	0.0546109	0.144205	0.0735967	0.112797	0.0681029	0.185504	0.0954982	0.0858185	0.173415	0	0.0559766	0.201099	0.124795	0.016166	0.152381	0.0462428	0.128755	0.0156812
Scotland	0.241379	0.436149	0.0325189	0.14734	0.0782	0.13652	0.125265	0.310537	0.0512338	0.12106	0.301249	0.0937999	0.119839	0.425353	0.0893664	0.00505187	0.190476	0.0115607	0.287493	0.0100808
Scotland	0.303448	0.516158	0.0170118	0.112856	0.0390719	0.129359	0.0788107	0.29917	0.503861	0.468761	0.253234	0.0680717	0.120949	0.321023	0.117594	0.00606224	0.12381	0.0231214	0.195778	0.0112008
Scotland	0.572414	0.912191	0.0170784	0.222578	0.0298653	0.279307	0.136206	0.446937	0.0557544	0.0982503	0.32928	0.107142	0.18048	0.572982	0.458309	0.00909336	0.204762	0.0115607	0.294548	0.0145611
Scotland	0.334483	0.566971	0.0349158	0.137935	0.150319	0.119511	0.0720882	0.151404	0.0945564	0.0380747	0.138099	0.0263828	0.04798	0.189923	0.144346	0.00707261	0.161905	0.017341	0.0970069	0.0112008
Scotland	0.4	0.608424	0.0116586	0.1348	0.136509	0.11593	0.0868214	0.185504	0.113769	0.152724	0.186603	0.0586564	0.132833	0.326242	0.150719	0.125286	0.195238	0.00578035	0.232817	0.105288
Scotland	0.268966	0.54669	0.0148013	0.125396	0.0835705	0.115483	0.0430645	0.16277	0.0612168	0.0432457	0.161969	0.0284471	0.0680827	0.226195	0.14287	0.00707261	0.142857	0.0115607	0.1217	0.0123209
Scotland	0.165517	0.305549	0.0289168	0.0783724	0.0444424	0.0792265	0.28824	0.151404	0.0363534	0.0363037	0.074693	0.0287995	0.0529779	0.174933	0.0586183	0.0575913	0.114286	0.00578035	0.107589	0.0481636
Scotland	0.331034	0.669044	0.0138824	0.1348	0.0943116	0.174567	0.0658165	0.208237	0.0521756	0.0499044	0.180916	0.0828742	0.103846	0.287026	0.241199	0.0121245	0.17619	0.0115607	0.181667	0.0168013
Scotland	0.248276	0.529753	0.0210733	0.15988	0.112725	0.134282	0.0667343	0.151404	0.0598983	0.0493023	0.194176	0.121895	0.125836	0.430573	0.148162	0.164691	0.219048	0.0115607	0.291021	0.161292
Scotland	0.372414	0.767551	0.0234903	0.175554	0.101984	0.173224	0.0678695	0.242337	0.0783575	0.0760077	0.21056	0.0914335	0.119061	0.354617	0.254125	0.258656	0.271429	0.0289017	0.231053	0.243058
Scotland	0.172414	0.396479	0.0590986	0.109721	0.0452096	0.106083	0.0348123	0.0945705	0.00659258	0.155026	0.0734693	0.0377616	0.00821879	0.151979	0.123715	0.0121245	0.0666667	0.00578035	0.0846606	0.013441
Scotland	0.306897	0.501003	0.0179173	0.125396	0.11963	0.0899691	0.0618474	0.12867	0.0568845	0.0408373	0.0881401	0.0581026	0.0368735	0.131902	0.20289	0.0202075	0.147619	0.00578035	0.0670229	0.0257619
Scotland	0.237931	0.39425	0.00990081	0.112856	0.0521146	0.166958	0.114476	0.23097	0.0506687	0.0743076	0.204628	0.121341	0.151048	0.396912	0.124867	0.0202075	0.204762	0.00578035	0.278674	0.0246419
Scotland	0.748276	0.484511	0.016346	0.0846422	0.0313997	0.105635	0.0572664	0.16277	0.0621586	0.0664801	0.141064	0.0762785	0.0677495	0.224789	0.14503	0.00505187	0.128571	0.0115607	0.148156	0.0100808
Scotland	0.210345	0.421663	0.0283575	0.119126	0.165663	0.128911	0.0566062	0.219604	0.0627237	0.045725	0.153547	0.0325254	0.0827432	0.300478	0.103768	0.00808299	0.138095	0.0115607	0.17814	0.013441
Scotland	0.103448	0.392913	0.0391372	0.109721	0.0413735	0.150396	0.0604143	0.185504	0.0889056	0.101473	0.136501	0.0418399	0.0641954	0.262868	0.123211	0.00606224	0.0666667	0.00578035	0.153447	0.0100808
Scotland	0.144828	0.349677	0.0450896	0.0971817	0.0613212	0.126673	0.0724263	0.151404	0.0542475	0.0334349	0.083245	0.0464216	0.0452033	0.166233	0.0909147	0.0131349	0.104762	0.0115607	0.0970069	0.0168013
Scotland	0.151724	0.446401	0.0346295	0.122261	0.0452096	0.143682	0.100154	0.208237	0.0227915	0.0581568	0.144217	0.0630368	0.111509	0.348594	0.110969	0.0151556	0.119048	0.00578035	0.204596	0.0190414
Scotland	0.282759	0.589926	0.0297623	0.1348	0.0459768	0.16651	0.0711623	0.219604	0.0521756	0.0502586	0.180124	0.0325254	0.0959599	0.306032	0.16206	0.00808299	0.114286	0.0115607	0.197541	0.0112008
Scotland	0.213793	0.383998	0.0101272	0.0940468	0.0682262	0.111007	0.0861451	0.219604	0.00433227	0.0667989	0.217471	0.113033	0.164154	0.460822	0.0996278	0.0141452	0.171429	0.00578035	0.282202	0.0201615
Scotland	0.186207	0.398262	0.015001	0.0971817	0.171033	0.166958	0.08249	0.16277	0.055566	0.0571651	0.140834	0.11107	0.100291	0.239378	0.133004	0.0101037	0.142857	0.0115607	0.14992	0.0156812
Scotland	0.348276	0.643414	0.0159798	0.100317	0.110423	0.169196	0.082176	0.23097	0.0510454	0.0681802	0.245488	0.0918363	0.182701	0.466644	0.11205	0.131349	0.3	0.0115607	0.291021	0.13777
Scotland	0.255172	0.53733	0.0175644	0.115991	0.138043	0.133387	0.0699466	0.253704	0.0512338	0.0478855	0.183493	0.101503	0.13983	0.310984	0.141394	0.0181867	0.12381	0.0115607	0.190486	0.0235218
Scotland	0.296552	0.484511	0.0146615	0.14107	0.0828033	0.179491	0.129669	0.287804	0.0565078	0.0943189	0.299031	0.0725527	0.19714	0.52868	0.131168	0.016166	0.209524	0.0115607	0.375681	0.0224017
Scotland	0.341379	0.801872	0.0318996	0.131666	0.225506	0.197395	0.0951139	0.344637	0.0113016	0.0489835	0.240722	0.078947	0.134166	0.446099	0.359187	0.024249	0.228571	0	0.23458	0.0246419
Scotland	0.275862	0.704925	0.0117518	0.228847	0.571521	0.150844	0.10153	0.321904	0.00678094	0.0424665	0.20722	0.0522118	0.117729	0.424751	0.314253	0.0131349	0.519048	0.00578035	0.20636	0.0145611
Scotland	0.12069	0.372186	0.0530396	0.137935	0.177171	0.0769885	0.0976338	0.29917	0.0050857	0.0418998	0.184299	0.03897	0.102513	0.423747	0.0744964	0.00909336	0.3	0	0.250454	0.0100808
Scotland	0.303448	0.598841	0.0273654	0.103452	0.0129864	0.0523701	0.0797366	0.310537	0.052929	0.0731388	0.195717	0.0107243	0.0906288	0.321156	0.113238	0.00505187	0.0809524	0.17341	0.201069	0.00896067
Scotland	0.062069	0.273902	0.12082	0.131666	0.101217	0.132939	0.0626766	0.19687	0.0116783	0.00927959	0.0998739	0.0481335	0.0328752	0.181759	0.108161	0.00707261	0.0857143	0	0.081133	0.0112008
Scotland	0.224138	0.581458	0.111379	0.144205	0.156456	0.0505797	0.0948884	0.33327	0.0651723	0.086704	0.206514	0.0292023	0.101735	0.354149	0.15918	0.00808299	0.204762	0.017341	0.213415	0.00896067
Scotland	0.141379	0.425674	0.0162461	0.106586	0.780972	0.169196	0.128227	0.29917	0.00960633	0.0393497	0.1973	0.0861469	0.121061	0.413173	0.134265	0.0121245	0.185714	0	0.208124	0.0145611
Scotland	0.175862	0.460887	0.0195686	0.0909119	0.2631	0.213509	0.0736661	0.287804	0.00809945	0.0203301	0.1457	0.0830253	0.0882964	0.343776	0.165877	0.0181867	0.152381	0.00578035	0.156975	0.0190414
Scotland	0.3	0.643637	0.0291498	0.137935	0.178706	0.146368	0.0661868	0.185504	0.0111132	0.022774	0.154324	0.0749191	0.0881854	0.232352	0.268491	0.0191971	0.114286	0	0.137573	0.0156812
Scotland	0.12069	0.366838	0.0352021	0.0626979	0.0490457	0.16472	0.0782149	0.219604	0.00904125	0.0337182	0.117093	0.0688772	0.0499791	0.252829	0.134373	0.00606224	0.119048	0.0231214	0.111117	0.0100808
Scotland	0.22069	0.465121	0.019502	0.115991	0.036003	0.0922072	0.0439904	0.151404	0.0259936	0.0207905	0.0813878	0.0582536	0.0309871	0.155659	0.140565	0.0404149	0.047619	0	0.0687867	0.0369628
Scotland	0.148276	0.318698	0.0259871	0.0783724	0.141879	0.12533	0.0421306	0.117304	0.00640422	0.0146278	0.0700283	0.0497447	0.00522004	0.162352	0.0905186	0.00808299	0.0857143	0.00578035	0.081133	0.00448034
Scotland	0.244828	0.46423	0.028171	0.087777	0.0221931	0.200081	0.0551409	0.219604	0.00904125	0.0302472	0.168664	0.0788463	0.0922948	0.335277	0.123751	0.0363734	0.128571	0	0.186959	0.0313624
Scotland	0.103448	0.326499	0.032106	0.0909119	0.060554	0.0743029	0.0256342	0.185504	0.0116783	0.0157611	0.0744195	0.0443573	0.0365403	0.208193	0.0990878	0.00909336	0.104762	0.00578035	0.0881881	0.0112008
Scotland	0.341379	0.587475	0.0252281	0.15988	0.108889	0.18531	0.0624673	0.253704	0.00828781	0.0243324	0.166764	0.0615767	0.096182	0.342705	0.166237	0.0798195	0.204762	0.0115607	0.171085	0.0627247
Scotland	0.172414	0.448629	0.25788	0.14107	0.0306325	0.119959	0.0552375	0.287804	0.012055	0.0298222	0.178267	0.0282457	0.0855198	0.351806	0.144634	0.0131349	0.0857143	0.00578035	0.162266	0.0145611
Scotland	0.244828	0.495877	0.0405354	0.253926	0.0490457	0.427913	0.0841082	0.344637	0.00809945	0.0528087	0.285656	0.0651011	0.154269	0.521252	0.224493	0.0293008	0.157143	0.00578035	0.280438	0.0280021
Scotland	0.12069	0.423	0.0235835	0.115991	0.0574851	0.0747505	0.042356	0.105937	0.00922961	0.0211801	0.0372745	0.0467237	0.0319866	0.148365	0.11727	0.00505187	0.119048	0.00578035	0.0881881	0.00896067
Scotland	0.158621	0.431469	0.016852	0.109721	0.0244947	0.0926548	0.044562	0.26507	0.00791109	0.0256783	0.145326	0.0297562	0.0766347	0.327246	0.136641	0.0151556	0.104762	0.0115607	0.194014	0.0156812
Scotland	0.0517241	0.223758	0.030002	0.0658328	0.0244947	0.151739	0.0274215	0.12867	0.00583914	0.0122547	0.0651189	0.0699849	0.0258781	0.177476	0.0766567	0.00606224	0.0666667	0.00578035	0.102298	0.0100808
Scotland	0.251724	0.509918	0.0351688	0.112856	0.0459768	0.201871	0.112158	0.344637	0.0103598	0.0499752	0.326501	0.083126	0.137831	0.504521	0.141214	0.0323319	0.166667	0.00578035	0.276911	0.0313624
Scotland	0.348276	0.626922	0.0318331	0.163015	0.0904755	0.192024	0.133203	0.412837	0.00904125	0.0607424	0.312781	0.0768827	0.167375	0.445162	0.145282	0.0575913	0.219048	0.0115607	0.255745	0.0515239
Scotland	0.272414	0.553376	0.0384047	0.112856	0.0812689	0.068484	0.0422272	0.105937	0.00546242	0.0189842	0.116675	0.0426455	0.0567541	0.16891	0.189172	0.0495083	0.138095	0.00578035	0.102298	0.0414431
Scotland	0.037931	0.120571	0.0539917	0.272736	0.029098	0.902377	0.109034	0.12867	0.0487851	0.00180633	0.263787	0.0982306	0.108177	0.134914	0.262658	0.0141452	0.0333333	0.0231214	0.134046	0.0123209
Scotland	0.231034	0.401828	0.0588922	0.100317	0.0337013	0.171881	0.0798895	0.174137	0.00640422	0.0392435	0.161163	0.0849889	0.0997361	0.333938	0.115218	0.0222282	0.12381	0.00578035	0.218706	0.0224017
Iceland-F	0.308621	0.291827	0.055225	0.0542337	0.453493	0.222368	0.121255	0.255333	0.0385383	0.0851148	0.480155	0.342317	0.317642	0.538757	0.144149	0.0353698	0.143889	0.0963584	0.490996	0.0607235
Iceland-F	0.359575	0.360699	0.057747	0.011735	0.0190756	0.293907	0.0631482	0.404463	0.00485339	0.0679306	0.456536	0.182226	0.310331	0.599955	0.282997	0.0141553	0.093746	0.00385356	0.490161	0.0372167
Iceland-F	0.332874	0.218928	0.11381	0.0367514	0.142877	0.303529	0.104787	0.34028	0.00910969	0.0876444	0.477148	0.376604	0.357597	0.570396	0.147637	0.01558	0.221302	0.00163776	0.535437	0.0346218
Iceland-F	0.288575	0.19025	0.0654177	0.0192901	0.00530915	0.351038	0.0638764	0.34206	0.00591135	0.0603975	0.35522	0.434978	0.336508	0.490769	0.169165	0.0104675	0.0725873	0	0.419287	0.0291073
Iceland-F	0.44769	0.342753	0.0656771	0.0324044	0.156848	0.289229	0.0863653	0.360133	0.00660137	0.0720757	0.484693	0.358403	0.281428	0.481096	0.183348	0.0104809	0.142762	0.00206166	0.450377	0.0320456
Iceland-F	0.202368	0.0822836	0.125418	0.00889265	0.0414196	0.331394	0.0901535	0.567158	0.0065141	0.0672857	0.458372	0.359769	0.312291	0.602699	0.0300733	0.0088576	0.155587	0.00764933	0.493524	0.0313512
Iceland-F	0.537161	0.398233	0.355377	0.0385174	0.0763485	0.383856	0.160043	0.416474	0.00766999	0.0788174	0.56585	0.479478	0.413497	0.552456	0.297952	0.00409201	0.180127	0.0318112	0.425737	0.0221665
Iceland-F	0.228736	0.169886	0.10073	0.0298337	0.0826754	0.328689	0.104066	0.378396	0.00947762	0.071219	0.487016	0.45319	0.306699	0.592268	0.147839	0.00968274	0.113206	0.120809	0.509827	0.0319299
Iceland-F	0.168207	0.0779221	0.0675688	0.0142951	0.0415219	0.276848	0.0797498	0.284242	0.00520311	0.0541039	0.359518	0.489868	0.291332	0.54267	0.0524979	0.00996902	0.0826032	0	0.492119	0.0314034
Iceland-F	0.230287	0.133711	0.0840033	0.0251837	0.0363048	0.346748	0.136564	0.444133	0.00683242	0.0913341	0.43687	0.596032	0.299095	0.536826	0.0678036	0.010225	0.141873	0.00157996	0.450853	0.0307388
Iceland-F	0.546034	0.46515	0.0636988	0.044411	0.118315	0.382224	0.116332	0.392718	0.010194	0.092369	0.513928	0.735617	0.306906	0.54087	0.316083	0.0090361	0.198714	0	0.436378	0.0363654
Iceland-F	0.367276	0.315811	0.0614478	0.0441393	0.0380182	0.447517	0.115941	0.472891	0.00935895	0.0704299	0.44702	0.444203	0.358097	0.610258	0.230612	0.0330628	0.150714	0.0240077	0.485293	0.0592599
Iceland-F	0.383862	0.498182	0.0939877	0.0265735	0.0430716	0.299714	0.0715266	0.218353	0.00455893	0.0884806	0.568937	0.364328	0.445941	0.696464	0.131736	0.00910346	0.165683	0.0173218	0.584928	0.038501
Iceland-F	0.477954	0.854018	0.054292	0.0227907	0.102592	0.312099	0.0766957	0.198007	0.0101632	0.0834259	0.560677	0.336266	0.39746	0.620462	0.237203	0.00764852	0.17573	0	0.527653	0.030638
Iceland-F	0.270425	0.247343	0.0537262	0.0199275	0.0205461	0.403083	0.135192	0.287046	0.0143059	0.0806224	0.518357	0.573101	0.361907	0.70691	0.149371	0.00834231	0.124063	0.00907514	0.659688	0.0361339
Iceland-F	0.389149	0.288617	0.0449795	0.045665	0.196602	0.408639	0.115282	0.371955	0.00935581	0.0906741	0.567882	0.306088	0.34354	0.724928	0.160962	0.0141553	0.161492	0.0225819	0.62192	0.0543278
Iceland-F	0.47577	0.453804	0.0514824	0.0285589	0.0756273	0.268454	0.106874	0.405259	0.0077692	0.0771953	0.482929	0.371326	0.326418	0.457449	0.247295	0.00752391	0.139873	0.0135645	0.403031	0.0370151
Iceland-F	0.337828	0.426157	0.0696676	0.0292068	0.00996872	0.317102	0.121437	0.365097	0.00487725	0.0732941	0.471966	0.732256	0.351853	0.533619	0.275666	0.00509565	0.146921	0	0.561511	0.0322808
Iceland-F	0.441586	0.395297	0.0594835	0.0119753	0.0199835	0.313652	0.0634791	0.298034	0.00769574	0.0525701	0.324339	0.31858	0.257422	0.401822	0.254447	0.0104439	0.151413	0	0.366374	0.0328483
Iceland-F	0.323023	0.234833	0.0651421	0.0302517	0.0644029	0.403321	0.0872037	0.392794	0.00802411	0.0694922	0.462731	0.242019	0.318795	0.554391	0.187646	0.00593089	0.154143	0	0.498327	0.0261764
Iceland-F	0.222276	0.308695	0.0514197	0.0246716	0.0293435	0.462955	0.0680374	0.381427	0.00821121	0.0722285	0.412285	0.362509	0.296689	0.497585	0.242011	0.00769568	0.0972857	0	0.407858	0.0326691
Iceland-F	0.321506	0.316274	0.077369	0.0328537	0.0199272	0.344249	0.101135	0.273898	0.006931	0.0919537	0.587332	0.645113	0.334601	0.548209	0.104933	0.00549306	0.151556	0	0.536025	0.0313549
Iceland-F	0.335034	0.407002	0.0519091	0.0318401	0.112224	0.396667	0.1004	0.444436	0.0099121	0.0721383	0.447248	0.53829	0.354927	0.593731	0.26127	0.0295568	0.223857	0.00926782	0.509627	0.0578524
Iceland-F	0.34423	0.202347	0.479645	0.0183287	0.0276403	0.322306	0.108713	0.51203	0.00410561	0.0855009	0.516998	0.650269	0.262841	0.498046	0.0729424	0	0.137	0	0.40058	0.0143968
Iceland-F	0.410253	0.317719	0.0634979	0.0332821	0.071451	0.375144	0.0773632	0.419733	0.00721479	0.0639532	0.547223	0.809209	0.291405	0.516201	0.155732	0.0111478	0.203016	0	0.461059	0.0326243
Iceland-F	0.67623	0.541076	0.0993139	0.0352885	0.0922273	0.421202	0.0844779	0.259955	0.00749231	0.0860016	0.577952	0.564237	0.366779	0.607208	0.297969	0.00552337	0.131349	0	0.590995	0.0378887
Iceland-F	0.381943	0.336309	0.064151	0.017848	0.0629707	0.336456	0.100987	0.302012	0.0180128	0.0788065	0.439836	0.599703	0.317337	0.43773	0.10107	0.00539539	0.166667	0	0.418217	0.0292753
Iceland-F	0.245368	0.22424	0.0834696	0.0122365	0.0352588	0.437623	0.060725	0.330732	0.00245307	0.063965	0.464517	0.394663	0.303799	0.595972	0.189009	0.00392362	0.10781	0	0.524337	0.0228198
Iceland-F	0.353598	0.311901	0.238619	0.0227907	0.0493679	0.361898	0.0826508	0.329178	0.00496515	0.069114	0.479817	0.195819	0.357302	0.525937	0.12723	0.00315236	0.076746	0	0.47434	0.0173053
Iceland-F	0.387885	0.376966	0.0388434	0.0291754	0.0518077	0.310717	0.105584	0.256053	0.0068613	0.0619715	0.453724	0.387572	0.271522	0.508516	0.215423	0.00792806	0.0793651	0	0.495976	0.0254894
Iceland-F	0.298966	0.156547	0.0302775	0	0.0733026	0.271105	0.0824841	0.313606	0.00584668	0.0669796	0.485186	0.696516	0.377557	0.625948	0.0403627	0.00494409	0.154286	0.00109827	0.520962	0.0251795
Iceland-F	0.218598	0.148999	0.0362481	0.0172106	0.0371129	0.335725	0.097364	0.350585	0.00694732	0.0705209	0.455239	0.591411	0.346514	0.494734	0.109784	0.0037788	0.12227	0	0.44913	0.0231297
Iceland-F	0.508218	0.170607	0.0443795	0.0223936	0.102444	0.367687	0.146071	0.238434	0.00695925	0.160969	0.697988	1	0.423546	0.573877	0.162941	0.0028863	0.106587	0	0.491937	0.0242424
Iceland-F	0.40831	0.397511	0.0673199	0.0291963	0.0147383	0.285805	0.05578	0.318986	0.00719784	0.0502867	0.325789	0.229023	0.315283	0.415985	0.390126	0.0262057	0.116873	0.0270328	0.355422	0.0485108
Iceland-F	0.344414	0.300027	0.0485657	0.0574522	0.372331	0.375571	0.138406	0.375403	0.0100213	0.0608693	0.386849	0.511333	0.272093	0.481105	0.260757	0.0063081	0.327095	0	0.498956	0.023518
Iceland-F	0.302184	0.247491	0.143705	0.0188616	0.0152523	0.36328	0.120926	0.480165	0.0183952	0.0717132	0.512908	0.444886	0.277859	0.500229	0.259188	0.00247205	0.183714	0.000327553	0.480208	0.0218416
Iceland-F	0.368655	0.228751	0.0902993	0.0461143	0.216997	0.408485	0.11698	0.31713	0.0102185	0.0619162	0.398405	0.340685	0.254972	0.420069	0.159342	0.00498788	0.439492	0	0.439541	0.0237047
Iceland-F	0.654103	0.49315	0.304223	0.0060399	0.0473911	0.284438	0.0930347	0.383359	0.00668425	0.075711	0.457776	0.71713	0.288498	0.46768	0.192221	0.000215546	0.160778	0	0.476169	0.0192318
Iceland-F	0.568437	0.207049	0.271276	0.0234699	0.0770773	0.424781	0.116099	0.313454	0.010361	0.137171	0.656738	0.551194	0.376789	0.450801	0.152964	0.000575913	0.102873	0.00518304	0.385564	0.0178205
Iceland-F	0.447885	0.319198	0.0470745	0.00653103	0.228915	0.299978	0.0910781	0.319858	0.00644691	0.080584	0.460863	0.551989	0.313566	0.426241	0.188804	0.00680655	0.206032	0	0.388815	0.0254819
Iceland-F	0.455046	0.318658	1	0.0169493	0.0405091	0.383989	0.0844708	0.281135	0.0132423	0.0821486	0.496521	0.715581	0.278213	0.501007	0.261812	0.00170079	0.143127	0	0.471918	0.0206432
Iceland-F	0.308034	0.22267	0.0613609	0.0129053	0.000524266	0.31579	0.0989219	0.454439	0.0105519	0.0736687	0.508467	0.766852	0.348582	0.507813	0.18402	0.00256298	0.0954921	0	0.479049	0.024948
Iceland-F	0.468264	0.381004	0.0536291	0.0139607	0.070556	0.288625	0.0813608	0.477324	0.00936209	0.0672826	0.465395	0.304501	0.353027	0.471889	0.147058	0.00547959	0.16627	0	0.394265	0.024836
Iceland-F	0.581621	0.521495	0.0588703	0.0265421	0.0919153	0.353	0.0920602	0.37707	0.00952408	0.075699	0.545589	0.384553	0.358732	0.428128	0.261713	0.00557052	0.113222	0	0.430669	0.0444972
Iceland-F	0.292115	0.248398	0.0506504	0.049082	0.173125	1	0.100105	0.329709	0.0141778	0.0387671	0.259478	0.116574	0.224798	0.36252	0.628204	0.0218678	0.105683	0.00132948	0.297464	0.043519
Iceland-F	0.358816	0.541845	0.0437203	0.0341808	0.076282	0.336	0.0938863	0.410904	0.0648383	0.0596968	0.401978	0.28451	0.33622	0.4761	0.185858	0.0241749	0.129937	0.00697495	0.396917	0.054731
Iceland-F	0.434506	0.441246	0.064825	0.0600959	0.208001	0.348744	0.128071	0.291858	0.0106524	0.0730278	0.490468	0.665328	0.330322	0.524252	0.34447	0.0222821	0.213571	0.00138728	0.458725	0.0472862
Iceland-F	0.401954	0.335422	0.061271	0.0405133	0.0526747	0.355806	0.0964434	0.423332	0.00758774	0.0665255	0.525287	0.720496	0.357532	0.56016	0.230831	0.0176984	0.133063	0.0788825	0.48427	0.0433547
Iceland-F	0.24731	0.250587	0.0444147	0.0340659	0.209589	0.302263	0.109772	0.212746	0.00778489	0.0559231	0.335323	0.337413	0.300209	0.412296	0.239106	0.0185168	0.157556	0.0237572	0.352529	0.0389229
Iceland-F	0.245333	0.190293	0.0492026	0.0291336	0.0355427	0.30426	0.0877584	0.396317	0.00856093	0.0815826	0.509457	0.455358	0.404537	0.553524	0.232205	0.0138286	0.105143	0.00402697	0.487927	0.0373399
Iceland-W	0.157552	0.0365485	0.0867324	0.118144	0.388348	0.448521	0.237842	0.341265	0.0410667	0.147489	0.549871	0.0760647	0.623063	0.645057	0.0694434	0.225313	0.227571	0.320347	0.3625	0.344788
Iceland-W	0.102782	0.168469	0.0567899	0.0407223	0.0796577	0.432128	0.168228	0.250635	0.0137151	0.120035	0.50177	0.0239437	0.567244	0.715552	0.0467093	0.586643	0.167762	0.251965	0.422962	0.569854
Iceland-W	0.136851	0.0130808	0.0905054	0.0811415	0.0941172	0.331435	0.275546	0.320918	0.0198041	0.136386	0.48889	0.352785	0.88479	0.668535	0.127857	0.17826	0.141365	0.255087	0.448395	0.290938
Iceland-W	0.0439425	0	0.614018	0.0261241	0.101861	0.22794	0.205939	0.160535	0.0176945	0.0471953	0.345949	0.128423	0.269982	0.222052	0.0367197	0.0098444	0.0743492	0.175202	0.149967	0.0122724
Iceland-W	0.124552	0	0.103371	0.0933781	0.417405	0.367784	0.374352	0.536392	0.0549457	0.18923	0.530874	0.744159	0.82633	0.614854	0.121345	0.134673	0.214175	0.27474	0.583011	0.227067
Iceland-W	0.0754253	0.0571451	0.38163	0.0700335	0.0612317	0.188714	0.274055	0.451711	0.0186928	0.17315	0.465006	0.717062	0.626428	0.440599	0.106038	0.0321299	0.168492	0.221079	0.500832	0.0550111
Iceland-W	0.117425	0	0.099758	0.0858439	0.107955	0.412097	0.294181	0.423976	0.0200735	0.123338	0.518714	0.113292	0.795043	0.804276	0.347534	0.131217	0.105508	0.267476	0.571476	0.229733
Iceland-W	0.0380115	0	0.08143	0.0421852	0.0294203	0.200824	0.187167	0.328117	0.00777422	0.100047	0.416107	0.0967007	0.540665	0.776431	0.00377511	0.0414657	0.137635	0.217938	0.543856	0.0739032
Iceland-W	0.107322	0	0.137257	0.0572327	0.111219	0.280092	0.213083	0.232713	0.0115345	0.130217	0.460368	0.44508	0.751368	0.628289	0.0401471	0.133962	0.0813651	0.283141	0.679583	0.231686
Iceland-W	0.0903218	0.062791	0.0509563	0.0407014	0.0519688	0.232159	0.191574	0.210851	0.00811013	0.1318	0.452383	0.469074	0.745409	0.581765	0.0261524	0.181918	0.0964127	0.285279	0.642156	0.241023
Iceland-W	0.0673448	0	0.0794359	0.0427286	0.0283027	0.295388	0.163458	0.365968	0.0157161	0.119242	0.494671	0.10531	0.548468	0.851058	0.0232605	0.0971474	0.113095	0.227726	0.39062	0.170551
Iceland-W	0.0356552	0.0425711	0.0600179	0.0401371	0.0435166	0.246169	0.17088	0.38908	0.00728197	0.120244	0.435301	0.078963	0.570632	0.760817	0.00185305	0.157729	0.143444	0.223372	0.385958	0.213925
Iceland-W	0.0436897	0	0.0526234	0.0529484	0.0266225	0.151782	0.248368	0.358125	0.00721165	0.166834	0.501284	0.0605516	0.593073	0.722689	0.00574134	0.0292368	0.108667	0.20842	0.467485	0.0685417
Iceland-W	0.083023	0	0.074708	0.0243895	0.0418492	0.203302	0.151861	0.211609	0.0143279	0.0884669	0.386304	0.0929437	0.498993	0.633385	0.0261735	0.079284	0.0999683	0.174335	0.417412	0.144241
Iceland-W	0.143759	0	0.0829727	0.068372	0.0622853	0.266737	0.265983	0.373773	0.0218484	0.150959	0.588128	0.531317	0.841556	0.753896	0.0929836	0.0937593	0.153524	0.22	0.566814	0.176678
Iceland-W	0.162517	0	0.123428	0.0893236	0.328492	0.491199	0.303853	0.447316	0.0473328	0.20114	0.817258	0.520475	0.704527	0.945174	0.229798	0.0779402	0.185286	0.0739884	0.669906	0.137599
Iceland-W	0.109782	0	0.187636	0.216329	1	0.452019	0.401042	0.548555	0.142763	0.211461	0.704519	0.508892	0.742591	0.967232	0.0104249	0.0917823	0.242587	0.15736	0.658383	0.156954
Iceland-W	0.132287	0	0.191621	0.187467	0.194306	0.528022	0.560845	0.56246	0.0279111	0.165314	0.775888	0.535172	0.635491	0.649435	0.0715413	0.0676411	0.128556	0.237592	0.54305	0.120346
Iceland-W	0.0583103	0	0.0949976	0.0912881	0.136491	0.205743	0.326602	0.343728	0.0282501	0.117625	0.441324	0.326126	0.7102	0.467244	0.0834811	0.0551495	0.147381	0.210212	0.394783	0.107308
Iceland-W	0.0585402	0	0.104711	0.0837121	0.262284	0.282878	0.259017	0.369189	0.0947831	0.149031	0.480963	0.306626	0.902094	0.653117	0.0484011	0.063145	0.174841	0.197592	0.545931	0.117389
Iceland-W	0.0853103	0	0.108931	0.139816	0.228097	0.277727	0.419917	0.480658	0.0220789	0.154042	0.763246	0.785472	0.761294	0.721811	0.0663768	0.0587498	0.0928254	0.343333	1	0.115458
Iceland-W	0.0817471	0	0.10417	0.101947	0.0878005	0.205877	0.332321	0.414352	0.0179858	0.128266	0.55312	0.78137	0.738243	0.717569	0.0442872	0.0464064	0.0804286	0.324258	0.932671	0.101902
Iceland-W	0.085092	0	0.135435	0.130903	0.0731517	0.383265	0.317528	0.428939	0.00917813	0.136944	0.52765	0.257995	0.787628	1	0.0768079	0.0386838	0.21527	0.252775	0.538576	0.0794886
Iceland-W	0.0778736	0	0.10985	0.177007	0.418236	0.382106	0.45125	0.670443	0.0546933	0.16089	0.53589	0.268028	0.818136	0.962937	0.0608282	0.0441971	0.14046	0.290732	0.499862	0.0861457
Iceland-W	0.0922759	0	0.105512	0.202054	0.20287	0.304527	0.234114	0.411397	0.0339172	0.176698	0.745252	0.355663	0.730855	0.57787	0.23031	0.0427489	0.163524	0.381368	0.284559	0.0849995
Iceland-W	0.0767586	0	0.0675135	0.151071	0.097337	0.29712	0.180743	0.356723	0.0118114	0.104073	0.510461	0.33192	0.704837	0.564404	0.163956	0.0335208	0.109667	0.270983	0.311069	0.0771066
Iceland-W	0.22192	0.0289741	0.0716013	0.0546726	0.0303946	0.381675	0.196443	0.560831	0.327563	0.140981	0.603063	0.162081	0.706056	0.776874	0.0515841	0.738677	0.288683	0.29815	0.400821	1
Iceland-W	0.0432529	0.038486	0.0730622	0.0172942	0.0176844	0.293253	0.19363	0.424014	0.00749608	0.135033	0.607839	0.15001	0.700595	0.543793	0.0191692	0.124838	0.20546	0.334663	0.304896	0.175226
Iceland-W	0.129023	0	0.0461393	0.0621336	0.0888157	0.166238	0.208387	0.37976	0.00878069	0.158222	0.768349	0.4537	0.598065	0.563213	0.126984	0.0251111	0.0854921	0.28262	0.429035	0.0611118
Iceland-W	0.105092	0.000207265	0.0716258	0.0524572	0.0829849	0.377652	0.149263	0.315576	0.0105946	0.136145	0.458217	0.368871	0.663274	0.432279	0.0475829	0.0494813	0.10181	0.217707	0.4401	0.0859665
Iceland-W	0.0989655	0.0305757	0.0837623	0.199661	0.0451252	0.470753	0.35902	0.671693	0.0143781	0.194892	0.618306	0.165428	0.691548	0.62646	0.149196	0.100977	0.126206	0.408015	0.340265	0.152432
Iceland-W	0.099954	0.000835005	0.0850818	0.0471279	0.00894321	0.191196	0.212431	0.600008	0.0117386	0.159026	0.733702	0.26128	0.537285	0.513552	0.142945	0.0302371	0.124111	0.256994	0.315349	0.0690084
Iceland-W	0.114287	0.0954268	0.0675386	0.0652476	0.350445	0.226454	0.139919	0.432994	0.0105475	0.0981738	0.47182	0.24527	0.646047	0.671276	0.0304505	0.312414	0.165841	0.208651	0.494988	0.344191
Iceland-W	0.33654	0	0.197845	0.503036	0.0692389	0.680886	1	1	0.0240529	0.163697	0.792968	0.241753	0.645115	0.497127	0.207459	0.0650781	0.0719048	0.294509	0.451529	0.0620228
Iceland-W	0.0759655	0.0443726	0.0858056	0.0512869	0.0474601	0.202408	0.187353	0.400144	0.014201	0.148225	0.507102	0.252103	0.754723	0.492821	0.13835	0.0795467	0.126524	0.30316	0.480519	0.117751
Iceland-W	0.147805	0.0104249	0.405291	0.0786127	0.0431279	0.511877	0.173106	0.320653	0.0102285	0.168159	0.73683	0.275853	0.424921	0.447205	1	0.0183012	0.0625397	0.224277	0.373806	0.0226668
Iceland-W	0.126333	0	0.0978382	0.0292799	0.050171	0.159292	0.151038	0.411208	0.0212068	0.0997413	0.446392	0.138502	0.571476	0.593946	0.0291647	0.0387242	0.106032	0.198324	0.280391	0.0734738
Iceland-W	0.0915402	0.152168	0.0555512	0.0520601	0.287745	0.401101	0.324342	0.565491	0.00832046	0.187555	0.569784	0.215239	0.643806	0.649537	0.0886468	0.444894	0.228254	0.280694	0.402614	0.456897
Iceland-W	0.156023	0	0.0682837	0.0347033	0.0129813	0.202058	0.101598	0.28159	0.00519684	0.101509	0.403326	0.296851	0.835074	0.67255	0	0.518709	0.218683	0.135106	0.519892	0.722171
Iceland-W	0.0525977	0.0458294	0.0519461	0.0434392	0.157395	0.185899	0.14443	0.283712	0.0143724	0.102494	0.41385	0.315255	0.74805	0.501654	0.0181545	0.111485	0.148079	0.131792	0.428618	0.163379
Iceland-W	0.0705057	0.0158896	0.0711396	0.0611304	0.13859	0.315222	0.287208	0.57413	0.0134426	0.19804	0.662518	0.116587	0.770591	0.564951	0.178266	0.0360333	0.16119	0.340135	0.387534	0.0783163
Iceland-W	0.257057	0.0378805	0.0932732	0.0852796	0.0633492	0.369439	0.245732	0.369757	0.0148842	0.14871	0.643406	0.250205	0.749704	0.624036	0.145299	0.0747003	0.139508	0.260019	0.311016	0.107248
Iceland-W	0.128264	0.02655	0.0747455	0.0766586	0.15163	0.301741	0.265921	0.482098	0.00976581	0.196038	0.600299	0.301405	0.665163	0.551413	0.19843	0.056884	0.130873	0.276358	0.330017	0.100606
Iceland-W	0.161287	0.0177505	0.0985506	0.167989	0.0418978	0.290229	0.323641	0.760088	0.0131902	0.183644	0.651096	0.197683	0.874887	0.649463	0.264434	0.0315843	0.0970794	0.302235	0.493195	0.0655063
Iceland-W	0.0953333	0.0187668	0.0641013	0.0413493	0.0683131	0.111994	0.128806	0.302239	0.0062033	0.0959796	0.518751	0.125922	0.569101	0.436107	0.101356	0.0293918	0.14781	0.183179	0.428118	0.0550036
Iceland-W	0.154552	0.027888	0.0547897	0.051475	0.14046	0.215166	0.193998	0.409313	0.0141879	0.118834	0.701699	0.264341	0.558876	0.603382	0.0994988	0.0406844	0.150524	0.275954	0.408846	0.0684222
Iceland-W	0.160598	0.0214731	0.0694228	0.113828	0.0113088	0.278882	0.268807	0.404388	0.00912915	0.148473	0.588481	0.149591	0.759158	0.552751	0.0586363	0.0940994	0.12946	0.167977	0.340006	0.143061
Iceland-W	0.0730575	0.0241758	0.0574249	0.0279842	0.0125031	0.262662	0.180476	0.441822	0.0124204	0.105844	0.543463	0.100905	0.648479	0.690782	0.0457419	0.0741782	0.156349	0.253892	0.392901	0.118938
Iceland-W	0.0987011	0.0454372	0.0544868	0.0434078	0.0511965	0.231409	0.165867	0.366044	0.0121398	0.130707	0.428315	0.0980321	0.503691	0.571128	0.11337	0.125613	0.107984	0.26447	0.271713	0.187304
Iceland-W	0.270011	0.00535696	0.0434716	0.0651745	0.0370208	0.33419	0.300615	0.649528	0.0121197	0.203863	0.65357	0.418351	0.739385	0.612422	0.121197	0.0379227	0.0922063	0.378285	0.349219	0.0816691
Iceland-W	0.124632	0.00761756	0.105842	0.11574	0.0600195	0.246492	0.302523	0.26598	0.00683305	0.16897	0.571309	0.560338	0.581944	0.639177	0.00632846	0.431951	0.223937	0.0412717	0.797056	0.632751
Iceland-W	0.0178276	0	0.0575457	0.0979864	0.168982	0.256631	0.410444	0.406699	0.0268362	0.211426	0.575387	0.506271	0.469663	0.45277	0.0247224	0.0256163	0.157968	0.0293256	0.610614	0.0490709
Iceland-W	0.116724	0.00529827	0.0610259	0.100776	0.121228	0.222922	0.248047	0.320464	0.0213694	0.127197	0.507658	0.114562	0.597637	0.548982	0.143654	0.040425	0.0948095	0.305588	0.40132	0.074116
Iceland-W	0.183046	0.171034	0.055178	0.111247	0.353424	0.246621	0.210055	0.418861	0.0283613	0.141288	0.574081	0.323413	0.725688	0.664919	0.0625898	1	0.179667	0.240539	0.461147	0.861177
Iceland-W	0.160299	0.0108075	0.0688835	0.0764496	0.106562	0.312769	0.289768	0.505475	0.0139047	0.194337	0.515296	0.133382	0.538999	0.416705	0.106669	0.0423986	0.104111	0.447784	0.24414	0.0919552
Iceland-W	0.0557471	0	0.120694	0.0680795	0.280608	0.250065	0.167939	0.29235	0.00594525	0.0916521	0.435935	0.139796	0.58269	0.534883	0.0416434	0.0391216	0.358524	0.148671	0.398028	0.0764383
Iceland-W	0.237989	0.0962447	0.0660274	0.0995225	0.275375	0.268596	0.231438	0.487781	0.0345319	0.162373	0.7227	0.240773	0.653851	0.473542	0.120311	0.270046	0.203365	0.278902	0.436125	0.312784
Iceland-W	0.11531	0.00399227	0.0996133	0.114162	0.0414605	0.190365	0.227632	0.369302	0.007562	0.13798	0.563352	0.487514	0.696932	0.562074	0.132848	0.0360333	0.0658095	0.366224	0.614318	0.0683961
Iceland-W	0.137563	0.0116737	0.115087	0.0481729	0.1711	0.160849	0.194918	0.371538	0.0207911	0.144787	0.456261	0.370103	0.538599	0.510809	0.0773485	0.0467466	0.174571	0.2842	0.327378	0.0948898
Iceland-W	0.128678	0.0138296	0.077708	0.0397087	0.251584	0.228716	0.265377	0.39825	0.0165298	0.186146	0.511115	0.245053	0.579734	0.612272	0.0987887	0.0470564	0.170635	0.345279	0.353505	0.0776368
Iceland-W	0.175379	0	0.174361	0.25284	0.0813098	0.432261	0.315767	0.554958	0.0167753	0.133636	0.597027	0.461327	0.744278	0.726718	0.107995	0.0230601	0.135952	0.179827	0.496811	0.0450797
Iceland-W	0.263391	0.00193745	0.0692356	0.105416	0.142611	0.316333	0.202345	0.411473	0.0174126	0.154219	0.603159	0.455101	0.558541	0.548705	0.155672	0.0212583	0.156667	0.300193	0.338895	0.0504262
Iceland-W	0.160816	0.00208677	0.0959184	0.0674107	0.133693	0.254745	0.235881	0.514114	0.0184611	0.134495	0.538437	0.154665	0.682414	0.626674	0.0657142	0.324198	0.201841	0.190328	0.437284	0.489604
Iceland-W	0.042046	0	0.0596564	0.0536798	0.139629	0.177421	0.213729	0.405979	0.0240114	0.115721	0.473755	0.132342	0.538899	0.560412	0.0445885	0.0218241	0.124175	0.204798	0.424726	0.0540329
Iceland-W	0.0496552	0	0.0532612	0.0403252	0.0452045	0.179847	0.124018	0.514796	0.00970176	0.0914733	0.454034	0.25688	0.638288	0.620434	0.0358126	0.019672	0.15554	0.174913	0.479249	0.0515164
Iceland-W	0.175724	0	0.0615818	0.112846	0.0759955	0.230345	0.198042	0.378244	0.0156928	0.121421	0.610403	0.383211	0.631863	0.527152	0.246293	0.0147009	0.130984	0.218227	0.429535	0.0448444
Iceland-W	0.13069	0	0.0729483	0.101069	0.0400795	0.278807	0.265176	0.403099	0.00743455	0.144013	0.518011	0.261165	0.69644	0.600167	0.0441846	0.0178264	0.112444	0.257495	0.555949	0.0476297
Iceland-W	0.0794138	0	0.0447886	0.0583299	0.00223772	0.229758	0.186562	0.581025	0.0314215	0.129721	0.489933	0.170174	0.640113	0.493419	0.115656	0.0181093	0.132317	0.287919	0.279497	0.0499035
Iceland-W	0.268092	0.139211	0.0549067	0.0816954	0.0422558	0.361328	0.240969	0.390861	0.0104213	0.163103	0.611025	0.0966698	0.67401	0.658132	0.105382	0.0140139	0.0627302	0.285491	0.339665	0.0414879
Iceland-W	0.125931	0	0.0413641	0.0621963	0.0981707	0.262968	0.166999	0.417838	0.00645822	0.134556	0.521021	0.0467222	0.559226	0.535524	0.095331	0.0198673	0.059619	0.265434	0.357544	0.0500416
Iceland-W	0.118425	0	0.0919703	0.0903477	0.010493	0.200085	0.158875	0.428523	0.0137534	0.134298	0.426318	0.18033	0.644179	0.580149	0.181083	0.0247171	0.0743175	0.197148	0.260349	0.054563
Iceland-W	0.197782	0	0.103532	0.144351	0.0167458	0.527088	0.310259	0.577918	0.0210046	0.193156	0.977531	0.190118	0.698312	0.643313	0.418485	0.01753	0.138778	0.322563	0.502778	0.0431867
Iceland-W	0.25731	0	0.103425	0.111863	0.129962	0.470192	0.410833	0.677339	0.0192673	0.233041	0.654181	0.43336	0.88718	0.616218	0.283097	0.0416038	0.139984	0.290617	0.447302	0.0840549
Iceland-W	0.19154	0	0.0825313	0.0763869	0.0456418	0.324013	0.210274	0.496079	0.0230062	0.172493	0.605816	0.285287	0.672495	0.53766	0.176128	0.0397885	0.0972063	0.243121	0.434638	0.0809634
Iceland-W	0.149805	0.0108647	0.14126	0.134257	0.253105	0.529171	0.428908	0.452999	0.0403158	0.182048	0.663536	0.110551	0.798458	0.86012	0.0416218	0.243335	0.227984	0.36368	0.50513	0.373317
Iceland-W	0.0542759	0.108283	0.0505547	1	0.0523243	0.216302	0.223753	0.246808	0.0100571	0.117275	0.529413	0.0597639	0.627102	0.612664	0.0133444	0.028048	0.123143	0.28183	0.36748	0.0551007
Iceland-W	0.0792414	0	0.113066	0.0358109	0.0245868	0.31592	0.144032	0.368772	0.0228543	0.093091	0.420734	0.241572	0.762325	0.673161	0.119168	0.032241	0.0854286	0.278015	0.403572	0.0738621
Iceland-W	0.433736	0	0.0898609	0.127663	0.0596538	0.322544	0.317984	0.666995	0.023344	0.260002	1	0.17482	0.864579	0.578578	0.418361	0.0321366	0.111238	0.316532	0.358978	0.0778533
Iceland-W	0.286069	0	0.10528	0.143536	0.0695637	0.31145	0.271082	0.393854	0.0412256	0.157656	0.708783	0.472707	1	0.588196	0.2235	0.0345783	0.152905	0.27763	0.610097	0.0729996
Iceland-W	0.196138	0	0.0678175	0.119471	0.130292	0.347154	0.271622	0.496192	0.0232831	0.208008	0.725541	0.224579	0.864735	0.719563	0.268826	0.0386232	0.149556	0.646224	0.398351	0.0857462
Iceland-W	0.0942529	0	0.0925265	0.130328	0.172327	0.368029	0.318892	0.590005	0.025129	0.141913	0.664541	0.0812077	0.819745	0.732366	0.0840563	0.0368113	0.0995079	0.313179	0.461153	0.073302
Iceland-W	0.19654	0	0.123927	0.224239	0.167292	0.39304	0.364596	0.422536	0.0621065	0.147681	0.512651	0.206613	0.784503	0.636934	0.112075	0.0365486	0.164111	0.239634	0.488409	0.061586
Iceland-W	0.265943	0	0.0732609	0.0900655	0.0899333	0.399784	0.373415	0.56659	0.017223	0.195488	0.792491	0.386371	0.808578	0.615841	0.244302	0.0282197	0.181651	0.394412	0.418976	0.0652188
Iceland-W	0.174989	0	0.0931799	0.169169	0.0746529	0.460194	0.293211	0.686432	0.0132228	0.198705	0.695097	0.234262	0.74881	0.734623	0.0910854	0.0258453	0.0964921	0.347688	0.465798	0.0622057
Iceland-W	0.205517	0	0.0856386	0.155836	0.147989	0.344233	0.301552	0.494336	0.0149451	0.153105	0.588076	0.38257	0.766143	0.606684	0.10003	0.0340732	0.130381	0.260212	0.491049	0.0716406
Iceland-W	0.259897	0	0.0927949	0.201668	0.553448	0.487759	0.425205	0.530027	0.0215923	0.18591	0.813189	0.29249	0.802011	0.706221	0.139577	0.0228883	0.313571	0.336898	0.523102	0.0574118
Iceland-W	0.126448	0	0.130536	0.0927197	0.18157	0.301156	0.294778	0.381389	0.032723	0.150373	0.592606	0.704731	0.752015	0.987302	0.0228119	0.231052	0.182778	0.27817	0.565039	0.355843
Iceland-W	0.089908	0.0757499	0.0595839	0.101278	0.0657429	0.347161	0.464232	0.541697	0.0155114	0.174088	0.741375	0.601372	0.826325	0.861692	0.0464965	0.271386	0.131492	0.565453	0.539488	0.316484
Iceland-W	0.281425	0	0.0736503	0.0716846	0.0289471	0.340804	0.255288	0.512333	0.0109267	0.199371	0.722873	0.176577	0.702395	0.61537	0.124888	0.0281119	0.132413	0.279017	0.319347	0.0609139
Iceland-W	0.248264	0	0.0996587	0.119345	0.113121	0.314986	0.266388	0.57466	0.0192604	0.214403	0.730464	0.405026	0.840691	0.622158	0.352395	0.0193116	0.134254	0.401291	0.474428	0.0487647
	Li	B	Al	V	Cr	Mn	Fe	Co	Ni	Cu	Zn	As	Se	Rb	Sr	Nb	Mo	Cd	Cs	Ta
	0.308621	0.291827	0.055225	0.0542337	0.453493	0.222368	0.121255	0.255333	0.0385383	0.0851148	0.480155	0.342317	0.317642	0.538757	0.144149	0.0353698	0.143889	0.0963584	0.490996	0.0607235
	0.359575	0.360699	0.057747	0.011735	0.0190756	0.293907	0.0631482	0.404463	0.00485339	0.0679306	0.456536	0.182226	0.310331	0.599955	0.282997	0.0141553	0.093746	0.00385356	0.490161	0.0372167
	0.332874	0.218928	0.11381	0.0367514	0.142877	0.303529	0.104787	0.34028	0.00910969	0.0876444	0.477148	0.376604	0.357597	0.570396	0.147637	0.01558	0.221302	0.00163776	0.535437	0.0346218
	0.288575	0.19025	0.0654177	0.0192901	0.00530915	0.351038	0.0638764	0.34206	0.00591135	0.0603975	0.35522	0.434978	0.336508	0.490769	0.169165	0.0104675	0.0725873	0	0.419287	0.0291073
	0.44769	0.342753	0.0656771	0.0324044	0.156848	0.289229	0.0863653	0.360133	0.00660137	0.0720757	0.484693	0.358403	0.281428	0.481096	0.183348	0.0104809	0.142762	0.00206166	0.450377	0.0320456
	0.202368	0.0822836	0.125418	0.00889265	0.0414196	0.331394	0.0901535	0.567158	0.0065141	0.0672857	0.458372	0.359769	0.312291	0.602699	0.0300733	0.0088576	0.155587	0.00764933	0.493524	0.0313512
	0.537161	0.398233	0.355377	0.0385174	0.0763485	0.383856	0.160043	0.416474	0.00766999	0.0788174	0.56585	0.479478	0.413497	0.552456	0.297952	0.00409201	0.180127	0.0318112	0.425737	0.0221665
	0.228736	0.169886	0.10073	0.0298337	0.0826754	0.328689	0.104066	0.378396	0.00947762	0.071219	0.487016	0.45319	0.306699	0.592268	0.147839	0.00968274	0.113206	0.120809	0.509827	0.0319299
	0.168207	0.0779221	0.0675688	0.0142951	0.0415219	0.276848	0.0797498	0.284242	0.00520311	0.0541039	0.359518	0.489868	0.291332	0.54267	0.0524979	0.00996902	0.0826032	0	0.492119	0.0314034
	0.230287	0.133711	0.0840033	0.0251837	0.0363048	0.346748	0.136564	0.444133	0.00683242	0.0913341	0.43687	0.596032	0.299095	0.536826	0.0678036	0.010225	0.141873	0.00157996	0.450853	0.0307388
	0.546034	0.46515	0.0636988	0.044411	0.118315	0.382224	0.116332	0.392718	0.010194	0.092369	0.513928	0.735617	0.306906	0.54087	0.316083	0.0090361	0.198714	0	0.436378	0.0363654
	0.367276	0.315811	0.0614478	0.0441393	0.0380182	0.447517	0.115941	0.472891	0.00935895	0.0704299	0.44702	0.444203	0.358097	0.610258	0.230612	0.0330628	0.150714	0.0240077	0.485293	0.0592599
	0.383862	0.498182	0.0939877	0.0265735	0.0430716	0.299714	0.0715266	0.218353	0.00455893	0.0884806	0.568937	0.364328	0.445941	0.696464	0.131736	0.00910346	0.165683	0.0173218	0.584928	0.038501
	0.477954	0.854018	0.054292	0.0227907	0.102592	0.312099	0.0766957	0.198007	0.0101632	0.0834259	0.560677	0.336266	0.39746	0.620462	0.237203	0.00764852	0.17573	0	0.527653	0.030638
	0.270425	0.247343	0.0537262	0.0199275	0.0205461	0.403083	0.135192	0.287046	0.0143059	0.0806224	0.518357	0.573101	0.361907	0.70691	0.149371	0.00834231	0.124063	0.00907514	0.659688	0.0361339
	0.389149	0.288617	0.0449795	0.045665	0.196602	0.408639	0.115282	0.371955	0.00935581	0.0906741	0.567882	0.306088	0.34354	0.724928	0.160962	0.0141553	0.161492	0.0225819	0.62192	0.0543278
	0.47577	0.453804	0.0514824	0.0285589	0.0756273	0.268454	0.106874	0.405259	0.0077692	0.0771953	0.482929	0.371326	0.326418	0.457449	0.247295	0.00752391	0.139873	0.0135645	0.403031	0.0370151
	0.337828	0.426157	0.0696676	0.0292068	0.00996872	0.317102	0.121437	0.365097	0.00487725	0.0732941	0.471966	0.732256	0.351853	0.533619	0.275666	0.00509565	0.146921	0	0.561511	0.0322808
	0.441586	0.395297	0.0594835	0.0119753	0.0199835	0.313652	0.0634791	0.298034	0.00769574	0.0525701	0.324339	0.31858	0.257422	0.401822	0.254447	0.0104439	0.151413	0	0.366374	0.0328483
	0.323023	0.234833	0.0651421	0.0302517	0.0644029	0.403321	0.0872037	0.392794	0.00802411	0.0694922	0.462731	0.242019	0.318795	0.554391	0.187646	0.00593089	0.154143	0	0.498327	0.0261764
	0.222276	0.308695	0.0514197	0.0246716	0.0293435	0.462955	0.0680374	0.381427	0.00821121	0.0722285	0.412285	0.362509	0.296689	0.497585	0.242011	0.00769568	0.0972857	0	0.407858	0.0326691
	0.321506	0.316274	0.077369	0.0328537	0.0199272	0.344249	0.101135	0.273898	0.006931	0.0919537	0.587332	0.645113	0.334601	0.548209	0.104933	0.00549306	0.151556	0	0.536025	0.0313549
	0.335034	0.407002	0.0519091	0.0318401	0.112224	0.396667	0.1004	0.444436	0.0099121	0.0721383	0.447248	0.53829	0.354927	0.593731	0.26127	0.0295568	0.223857	0.00926782	0.509627	0.0578524
	0.34423	0.202347	0.479645	0.0183287	0.0276403	0.322306	0.108713	0.51203	0.00410561	0.0855009	0.516998	0.650269	0.262841	0.498046	0.0729424	0	0.137	0	0.40058	0.0143968
	0.410253	0.317719	0.0634979	0.0332821	0.071451	0.375144	0.0773632	0.419733	0.00721479	0.0639532	0.547223	0.809209	0.291405	0.516201	0.155732	0.0111478	0.203016	0	0.461059	0.0326243
	0.67623	0.541076	0.0993139	0.0352885	0.0922273	0.421202	0.0844779	0.259955	0.00749231	0.0860016	0.577952	0.564237	0.366779	0.607208	0.297969	0.00552337	0.131349	0	0.590995	0.0378887
	0.381943	0.336309	0.064151	0.017848	0.0629707	0.336456	0.100987	0.302012	0.0180128	0.0788065	0.439836	0.599703	0.317337	0.43773	0.10107	0.00539539	0.166667	0	0.418217	0.0292753
	0.245368	0.22424	0.0834696	0.0122365	0.0352588	0.437623	0.060725	0.330732	0.00245307	0.063965	0.464517	0.394663	0.303799	0.595972	0.189009	0.00392362	0.10781	0	0.524337	0.0228198
	0.353598	0.311901	0.238619	0.0227907	0.0493679	0.361898	0.0826508	0.329178	0.00496515	0.069114	0.479817	0.195819	0.357302	0.525937	0.12723	0.00315236	0.076746	0	0.47434	0.0173053
	0.387885	0.376966	0.0388434	0.0291754	0.0518077	0.310717	0.105584	0.256053	0.0068613	0.0619715	0.453724	0.387572	0.271522	0.508516	0.215423	0.00792806	0.0793651	0	0.495976	0.0254894
	0.298966	0.156547	0.0302775	0	0.0733026	0.271105	0.0824841	0.313606	0.00584668	0.0669796	0.485186	0.696516	0.377557	0.625948	0.0403627	0.00494409	0.154286	0.00109827	0.520962	0.0251795
	0.218598	0.148999	0.0362481	0.0172106	0.0371129	0.335725	0.097364	0.350585	0.00694732	0.0705209	0.455239	0.591411	0.346514	0.494734	0.109784	0.0037788	0.12227	0	0.44913	0.0231297
	0.508218	0.170607	0.0443795	0.0223936	0.102444	0.367687	0.146071	0.238434	0.00695925	0.160969	0.697988	1	0.423546	0.573877	0.162941	0.0028863	0.106587	0	0.491937	0.0242424
	0.40831	0.397511	0.0673199	0.0291963	0.0147383	0.285805	0.05578	0.318986	0.00719784	0.0502867	0.325789	0.229023	0.315283	0.415985	0.390126	0.0262057	0.116873	0.0270328	0.355422	0.0485108
	0.344414	0.300027	0.0485657	0.0574522	0.372331	0.375571	0.138406	0.375403	0.0100213	0.0608693	0.386849	0.511333	0.272093	0.481105	0.260757	0.0063081	0.327095	0	0.498956	0.023518
	0.302184	0.247491	0.143705	0.0188616	0.0152523	0.36328	0.120926	0.480165	0.0183952	0.0717132	0.512908	0.444886	0.277859	0.500229	0.259188	0.00247205	0.183714	0.000327553	0.480208	0.0218416
	0.368655	0.228751	0.0902993	0.0461143	0.216997	0.408485	0.11698	0.31713	0.0102185	0.0619162	0.398405	0.340685	0.254972	0.420069	0.159342	0.00498788	0.439492	0	0.439541	0.0237047
	0.654103	0.49315	0.304223	0.0060399	0.0473911	0.284438	0.0930347	0.383359	0.00668425	0.075711	0.457776	0.71713	0.288498	0.46768	0.192221	0.000215546	0.160778	0	0.476169	0.0192318
	0.568437	0.207049	0.271276	0.0234699	0.0770773	0.424781	0.116099	0.313454	0.010361	0.137171	0.656738	0.551194	0.376789	0.450801	0.152964	0.000575913	0.102873	0.00518304	0.385564	0.0178205
	0.447885	0.319198	0.0470745	0.00653103	0.228915	0.299978	0.0910781	0.319858	0.00644691	0.080584	0.460863	0.551989	0.313566	0.426241	0.188804	0.00680655	0.206032	0	0.388815	0.0254819
	0.455046	0.318658	1	0.0169493	0.0405091	0.383989	0.0844708	0.281135	0.0132423	0.0821486	0.496521	0.715581	0.278213	0.501007	0.261812	0.00170079	0.143127	0	0.471918	0.0206432
	0.308034	0.22267	0.0613609	0.0129053	0.000524266	0.31579	0.0989219	0.454439	0.0105519	0.0736687	0.508467	0.766852	0.348582	0.507813	0.18402	0.00256298	0.0954921	0	0.479049	0.024948
	0.468264	0.381004	0.0536291	0.0139607	0.070556	0.288625	0.0813608	0.477324	0.00936209	0.0672826	0.465395	0.304501	0.353027	0.471889	0.147058	0.00547959	0.16627	0	0.394265	0.024836
	0.581621	0.521495	0.0588703	0.0265421	0.0919153	0.353	0.0920602	0.37707	0.00952408	0.075699	0.545589	0.384553	0.358732	0.428128	0.261713	0.00557052	0.113222	0	0.430669	0.0444972
	0.292115	0.248398	0.0506504	0.049082	0.173125	1	0.100105	0.329709	0.0141778	0.0387671	0.259478	0.116574	0.224798	0.36252	0.628204	0.0218678	0.105683	0.00132948	0.297464	0.043519
	0.358816	0.541845	0.0437203	0.0341808	0.076282	0.336	0.0938863	0.410904	0.0648383	0.0596968	0.401978	0.28451	0.33622	0.4761	0.185858	0.0241749	0.129937	0.00697495	0.396917	0.054731
	0.434506	0.441246	0.064825	0.0600959	0.208001	0.348744	0.128071	0.291858	0.0106524	0.0730278	0.490468	0.665328	0.330322	0.524252	0.34447	0.0222821	0.213571	0.00138728	0.458725	0.0472862
	0.401954	0.335422	0.061271	0.0405133	0.0526747	0.355806	0.0964434	0.423332	0.00758774	0.0665255	0.525287	0.720496	0.357532	0.56016	0.230831	0.0176984	0.133063	0.0788825	0.48427	0.0433547
	0.24731	0.250587	0.0444147	0.0340659	0.209589	0.302263	0.109772	0.212746	0.00778489	0.0559231	0.335323	0.337413	0.300209	0.412296	0.239106	0.0185168	0.157556	0.0237572	0.352529	0.0389229
	0.245333	0.190293	0.0492026	0.0291336	0.0355427	0.30426	0.0877584	0.396317	0.00856093	0.0815826	0.509457	0.455358	0.404537	0.553524	0.232205	0.0138286	0.105143	0.00402697	0.487927	0.0373399
	0.157552	0.0365485	0.0867324	0.118144	0.388348	0.448521	0.237842	0.341265	0.0410667	0.147489	0.549871	0.0760647	0.623063	0.645057	0.0694434	0.225313	0.227571	0.320347	0.3625	0.344788
	0.102782	0.168469	0.0567899	0.0407223	0.0796577	0.432128	0.168228	0.250635	0.0137151	0.120035	0.50177	0.0239437	0.567244	0.715552	0.0467093	0.586643	0.167762	0.251965	0.422962	0.569854
	0.136851	0.0130808	0.0905054	0.0811415	0.0941172	0.331435	0.275546	0.320918	0.0198041	0.136386	0.48889	0.352785	0.88479	0.668535	0.127857	0.17826	0.141365	0.255087	0.448395	0.290938
	0.0439425	0	0.614018	0.0261241	0.101861	0.22794	0.205939	0.160535	0.0176945	0.0471953	0.345949	0.128423	0.269982	0.222052	0.0367197	0.0098444	0.0743492	0.175202	0.149967	0.0122724
	0.124552	0	0.103371	0.0933781	0.417405	0.367784	0.374352	0.536392	0.0549457	0.18923	0.530874	0.744159	0.82633	0.614854	0.121345	0.134673	0.214175	0.27474	0.583011	0.227067
	0.0754253	0.0571451	0.38163	0.0700335	0.0612317	0.188714	0.274055	0.451711	0.0186928	0.17315	0.465006	0.717062	0.626428	0.440599	0.106038	0.0321299	0.168492	0.221079	0.500832	0.0550111
	0.117425	0	0.099758	0.0858439	0.107955	0.412097	0.294181	0.423976	0.0200735	0.123338	0.518714	0.113292	0.795043	0.804276	0.347534	0.131217	0.105508	0.267476	0.571476	0.229733
	0.0380115	0	0.08143	0.0421852	0.0294203	0.200824	0.187167	0.328117	0.00777422	0.100047	0.416107	0.0967007	0.540665	0.776431	0.00377511	0.0414657	0.137635	0.217938	0.543856	0.0739032
	0.107322	0	0.137257	0.0572327	0.111219	0.280092	0.213083	0.232713	0.0115345	0.130217	0.460368	0.44508	0.751368	0.628289	0.0401471	0.133962	0.0813651	0.283141	0.679583	0.231686
	0.0903218	0.062791	0.0509563	0.0407014	0.0519688	0.232159	0.191574	0.210851	0.00811013	0.1318	0.452383	0.469074	0.745409	0.581765	0.0261524	0.181918	0.0964127	0.285279	0.642156	0.241023
	0.0673448	0	0.0794359	0.0427286	0.0283027	0.295388	0.163458	0.365968	0.0157161	0.119242	0.494671	0.10531	0.548468	0.851058	0.0232605	0.0971474	0.113095	0.227726	0.39062	0.170551
	0.0356552	0.0425711	0.0600179	0.0401371	0.0435166	0.246169	0.17088	0.38908	0.00728197	0.120244	0.435301	0.078963	0.570632	0.760817	0.00185305	0.157729	0.143444	0.223372	0.385958	0.213925
	0.0436897	0	0.0526234	0.0529484	0.0266225	0.151782	0.248368	0.358125	0.00721165	0.166834	0.501284	0.0605516	0.593073	0.722689	0.00574134	0.0292368	0.108667	0.20842	0.467485	0.0685417
	0.083023	0	0.074708	0.0243895	0.0418492	0.203302	0.151861	0.211609	0.0143279	0.0884669	0.386304	0.0929437	0.498993	0.633385	0.0261735	0.079284	0.0999683	0.174335	0.417412	0.144241
	0.143759	0	0.0829727	0.068372	0.0622853	0.266737	0.265983	0.373773	0.0218484	0.150959	0.588128	0.531317	0.841556	0.753896	0.0929836	0.0937593	0.153524	0.22	0.566814	0.176678
	0.162517	0	0.123428	0.0893236	0.328492	0.491199	0.303853	0.447316	0.0473328	0.20114	0.817258	0.520475	0.704527	0.945174	0.229798	0.0779402	0.185286	0.0739884	0.669906	0.137599
	0.109782	0	0.187636	0.216329	1	0.452019	0.401042	0.548555	0.142763	0.211461	0.704519	0.508892	0.742591	0.967232	0.0104249	0.0917823	0.242587	0.15736	0.658383	0.156954
	0.132287	0	0.191621	0.187467	0.194306	0.528022	0.560845	0.56246	0.0279111	0.165314	0.775888	0.535172	0.635491	0.649435	0.0715413	0.0676411	0.128556	0.237592	0.54305	0.120346
	0.0583103	0	0.0949976	0.0912881	0.136491	0.205743	0.326602	0.343728	0.0282501	0.117625	0.441324	0.326126	0.7102	0.467244	0.0834811	0.0551495	0.147381	0.210212	0.394783	0.107308
	0.0585402	0	0.104711	0.0837121	0.262284	0.282878	0.259017	0.369189	0.0947831	0.149031	0.480963	0.306626	0.902094	0.653117	0.0484011	0.063145	0.174841	0.197592	0.545931	0.117389
	0.0853103	0	0.108931	0.139816	0.228097	0.277727	0.419917	0.480658	0.0220789	0.154042	0.763246	0.785472	0.761294	0.721811	0.0663768	0.0587498	0.0928254	0.343333	1	0.115458
	0.0817471	0	0.10417	0.101947	0.0878005	0.205877	0.332321	0.414352	0.0179858	0.128266	0.55312	0.78137	0.738243	0.717569	0.0442872	0.0464064	0.0804286	0.324258	0.932671	0.101902
	0.085092	0	0.135435	0.130903	0.0731517	0.383265	0.317528	0.428939	0.00917813	0.136944	0.52765	0.257995	0.787628	1	0.0768079	0.0386838	0.21527	0.252775	0.538576	0.0794886
	0.0778736	0	0.10985	0.177007	0.418236	0.382106	0.45125	0.670443	0.0546933	0.16089	0.53589	0.268028	0.818136	0.962937	0.0608282	0.0441971	0.14046	0.290732	0.499862	0.0861457
	0.0922759	0	0.105512	0.202054	0.20287	0.304527	0.234114	0.411397	0.0339172	0.176698	0.745252	0.355663	0.730855	0.57787	0.23031	0.0427489	0.163524	0.381368	0.284559	0.0849995
	0.0767586	0	0.0675135	0.151071	0.097337	0.29712	0.180743	0.356723	0.0118114	0.104073	0.510461	0.33192	0.704837	0.564404	0.163956	0.0335208	0.109667	0.270983	0.311069	0.0771066
	0.22192	0.0289741	0.0716013	0.0546726	0.0303946	0.381675	0.196443	0.560831	0.327563	0.140981	0.603063	0.162081	0.706056	0.776874	0.0515841	0.738677	0.288683	0.29815	0.400821	1
	0.0432529	0.038486	0.0730622	0.0172942	0.0176844	0.293253	0.19363	0.424014	0.00749608	0.135033	0.607839	0.15001	0.700595	0.543793	0.0191692	0.124838	0.20546	0.334663	0.304896	0.175226
	0.129023	0	0.0461393	0.0621336	0.0888157	0.166238	0.208387	0.37976	0.00878069	0.158222	0.768349	0.4537	0.598065	0.563213	0.126984	0.0251111	0.0854921	0.28262	0.429035	0.0611118
	0.105092	0.000207265	0.0716258	0.0524572	0.0829849	0.377652	0.149263	0.315576	0.0105946	0.136145	0.458217	0.368871	0.663274	0.432279	0.0475829	0.0494813	0.10181	0.217707	0.4401	0.0859665
	0.0989655	0.0305757	0.0837623	0.199661	0.0451252	0.470753	0.35902	0.671693	0.0143781	0.194892	0.618306	0.165428	0.691548	0.62646	0.149196	0.100977	0.126206	0.408015	0.340265	0.152432
	0.099954	0.000835005	0.0850818	0.0471279	0.00894321	0.191196	0.212431	0.600008	0.0117386	0.159026	0.733702	0.26128	0.537285	0.513552	0.142945	0.0302371	0.124111	0.256994	0.315349	0.0690084
	0.114287	0.0954268	0.0675386	0.0652476	0.350445	0.226454	0.139919	0.432994	0.0105475	0.0981738	0.47182	0.24527	0.646047	0.671276	0.0304505	0.312414	0.165841	0.208651	0.494988	0.344191
	0.33654	0	0.197845	0.503036	0.0692389	0.680886	1	1	0.0240529	0.163697	0.792968	0.241753	0.645115	0.497127	0.207459	0.0650781	0.0719048	0.294509	0.451529	0.0620228
	0.0759655	0.0443726	0.0858056	0.0512869	0.0474601	0.202408	0.187353	0.400144	0.014201	0.148225	0.507102	0.252103	0.754723	0.492821	0.13835	0.0795467	0.126524	0.30316	0.480519	0.117751
	0.147805	0.0104249	0.405291	0.0786127	0.0431279	0.511877	0.173106	0.320653	0.0102285	0.168159	0.73683	0.275853	0.424921	0.447205	1	0.0183012	0.0625397	0.224277	0.373806	0.0226668
	0.126333	0	0.0978382	0.0292799	0.050171	0.159292	0.151038	0.411208	0.0212068	0.0997413	0.446392	0.138502	0.571476	0.593946	0.0291647	0.0387242	0.106032	0.198324	0.280391	0.0734738
	0.0915402	0.152168	0.0555512	0.0520601	0.287745	0.401101	0.324342	0.565491	0.00832046	0.187555	0.569784	0.215239	0.643806	0.649537	0.0886468	0.444894	0.228254	0.280694	0.402614	0.456897
	0.156023	0	0.0682837	0.0347033	0.0129813	0.202058	0.101598	0.28159	0.00519684	0.101509	0.403326	0.296851	0.835074	0.67255	0	0.518709	0.218683	0.135106	0.519892	0.722171
	0.0525977	0.0458294	0.0519461	0.0434392	0.157395	0.185899	0.14443	0.283712	0.0143724	0.102494	0.41385	0.315255	0.74805	0.501654	0.0181545	0.111485	0.148079	0.131792	0.428618	0.163379
	0.0705057	0.0158896	0.0711396	0.0611304	0.13859	0.315222	0.287208	0.57413	0.0134426	0.19804	0.662518	0.116587	0.770591	0.564951	0.178266	0.0360333	0.16119	0.340135	0.387534	0.0783163
	0.257057	0.0378805	0.0932732	0.0852796	0.0633492	0.369439	0.245732	0.369757	0.0148842	0.14871	0.643406	0.250205	0.749704	0.624036	0.145299	0.0747003	0.139508	0.260019	0.311016	0.107248
	0.128264	0.02655	0.0747455	0.0766586	0.15163	0.301741	0.265921	0.482098	0.00976581	0.196038	0.600299	0.301405	0.665163	0.551413	0.19843	0.056884	0.130873	0.276358	0.330017	0.100606
	0.161287	0.0177505	0.0985506	0.167989	0.0418978	0.290229	0.323641	0.760088	0.0131902	0.183644	0.651096	0.197683	0.874887	0.649463	0.264434	0.0315843	0.0970794	0.302235	0.493195	0.0655063
	0.0953333	0.0187668	0.0641013	0.0413493	0.0683131	0.111994	0.128806	0.302239	0.0062033	0.0959796	0.518751	0.125922	0.569101	0.436107	0.101356	0.0293918	0.14781	0.183179	0.428118	0.0550036
	0.154552	0.027888	0.0547897	0.051475	0.14046	0.215166	0.193998	0.409313	0.0141879	0.118834	0.701699	0.264341	0.558876	0.603382	0.0994988	0.0406844	0.150524	0.275954	0.408846	0.0684222
	0.160598	0.0214731	0.0694228	0.113828	0.0113088	0.278882	0.268807	0.404388	0.00912915	0.148473	0.588481	0.149591	0.759158	0.552751	0.0586363	0.0940994	0.12946	0.167977	0.340006	0.143061
	0.0730575	0.0241758	0.0574249	0.0279842	0.0125031	0.262662	0.180476	0.441822	0.0124204	0.105844	0.543463	0.100905	0.648479	0.690782	0.0457419	0.0741782	0.156349	0.253892	0.392901	0.118938
	0.0987011	0.0454372	0.0544868	0.0434078	0.0511965	0.231409	0.165867	0.366044	0.0121398	0.130707	0.428315	0.0980321	0.503691	0.571128	0.11337	0.125613	0.107984	0.26447	0.271713	0.187304
	0.270011	0.00535696	0.0434716	0.0651745	0.0370208	0.33419	0.300615	0.649528	0.0121197	0.203863	0.65357	0.418351	0.739385	0.612422	0.121197	0.0379227	0.0922063	0.378285	0.349219	0.0816691
	0.124632	0.00761756	0.105842	0.11574	0.0600195	0.246492	0.302523	0.26598	0.00683305	0.16897	0.571309	0.560338	0.581944	0.639177	0.00632846	0.431951	0.223937	0.0412717	0.797056	0.632751
	0.0178276	0	0.0575457	0.0979864	0.168982	0.256631	0.410444	0.406699	0.0268362	0.211426	0.575387	0.506271	0.469663	0.45277	0.0247224	0.0256163	0.157968	0.0293256	0.610614	0.0490709
	0.116724	0.00529827	0.0610259	0.100776	0.121228	0.222922	0.248047	0.320464	0.0213694	0.127197	0.507658	0.114562	0.597637	0.548982	0.143654	0.040425	0.0948095	0.305588	0.40132	0.074116
	0.183046	0.171034	0.055178	0.111247	0.353424	0.246621	0.210055	0.418861	0.0283613	0.141288	0.574081	0.323413	0.725688	0.664919	0.0625898	1	0.179667	0.240539	0.461147	0.861177
	0.160299	0.0108075	0.0688835	0.0764496	0.106562	0.312769	0.289768	0.505475	0.0139047	0.194337	0.515296	0.133382	0.538999	0.416705	0.106669	0.0423986	0.104111	0.447784	0.24414	0.0919552
	0.0557471	0	0.120694	0.0680795	0.280608	0.250065	0.167939	0.29235	0.00594525	0.0916521	0.435935	0.139796	0.58269	0.534883	0.0416434	0.0391216	0.358524	0.148671	0.398028	0.0764383
	0.237989	0.0962447	0.0660274	0.0995225	0.275375	0.268596	0.231438	0.487781	0.0345319	0.162373	0.7227	0.240773	0.653851	0.473542	0.120311	0.270046	0.203365	0.278902	0.436125	0.312784
	0.11531	0.00399227	0.0996133	0.114162	0.0414605	0.190365	0.227632	0.369302	0.007562	0.13798	0.563352	0.487514	0.696932	0.562074	0.132848	0.0360333	0.0658095	0.366224	0.614318	0.0683961
	0.137563	0.0116737	0.115087	0.0481729	0.1711	0.160849	0.194918	0.371538	0.0207911	0.144787	0.456261	0.370103	0.538599	0.510809	0.0773485	0.0467466	0.174571	0.2842	0.327378	0.0948898
	0.128678	0.0138296	0.077708	0.0397087	0.251584	0.228716	0.265377	0.39825	0.0165298	0.186146	0.511115	0.245053	0.579734	0.612272	0.0987887	0.0470564	0.170635	0.345279	0.353505	0.0776368
	0.175379	0	0.174361	0.25284	0.0813098	0.432261	0.315767	0.554958	0.0167753	0.133636	0.597027	0.461327	0.744278	0.726718	0.107995	0.0230601	0.135952	0.179827	0.496811	0.0450797
	0.263391	0.00193745	0.0692356	0.105416	0.142611	0.316333	0.202345	0.411473	0.0174126	0.154219	0.603159	0.455101	0.558541	0.548705	0.155672	0.0212583	0.156667	0.300193	0.338895	0.0504262
	0.160816	0.00208677	0.0959184	0.0674107	0.133693	0.254745	0.235881	0.514114	0.0184611	0.134495	0.538437	0.154665	0.682414	0.626674	0.0657142	0.324198	0.201841	0.190328	0.437284	0.489604
	0.042046	0	0.0596564	0.0536798	0.139629	0.177421	0.213729	0.405979	0.0240114	0.115721	0.473755	0.132342	0.538899	0.560412	0.0445885	0.0218241	0.124175	0.204798	0.424726	0.0540329
	0.0496552	0	0.0532612	0.0403252	0.0452045	0.179847	0.124018	0.514796	0.00970176	0.0914733	0.454034	0.25688	0.638288	0.620434	0.0358126	0.019672	0.15554	0.174913	0.479249	0.0515164
	0.175724	0	0.0615818	0.112846	0.0759955	0.230345	0.198042	0.378244	0.0156928	0.121421	0.610403	0.383211	0.631863	0.527152	0.246293	0.0147009	0.130984	0.218227	0.429535	0.0448444
	0.13069	0	0.0729483	0.101069	0.0400795	0.278807	0.265176	0.403099	0.00743455	0.144013	0.518011	0.261165	0.69644	0.600167	0.0441846	0.0178264	0.112444	0.257495	0.555949	0.0476297
	0.0794138	0	0.0447886	0.0583299	0.00223772	0.229758	0.186562	0.581025	0.0314215	0.129721	0.489933	0.170174	0.640113	0.493419	0.115656	0.0181093	0.132317	0.287919	0.279497	0.0499035
	0.268092	0.139211	0.0549067	0.0816954	0.0422558	0.361328	0.240969	0.390861	0.0104213	0.163103	0.611025	0.0966698	0.67401	0.658132	0.105382	0.0140139	0.0627302	0.285491	0.339665	0.0414879
	0.125931	0	0.0413641	0.0621963	0.0981707	0.262968	0.166999	0.417838	0.00645822	0.134556	0.521021	0.0467222	0.559226	0.535524	0.095331	0.0198673	0.059619	0.265434	0.357544	0.0500416
	0.118425	0	0.0919703	0.0903477	0.010493	0.200085	0.158875	0.428523	0.0137534	0.134298	0.426318	0.18033	0.644179	0.580149	0.181083	0.0247171	0.0743175	0.197148	0.260349	0.054563
	0.197782	0	0.103532	0.144351	0.0167458	0.527088	0.310259	0.577918	0.0210046	0.193156	0.977531	0.190118	0.698312	0.643313	0.418485	0.01753	0.138778	0.322563	0.502778	0.0431867
	0.25731	0	0.103425	0.111863	0.129962	0.470192	0.410833	0.677339	0.0192673	0.233041	0.654181	0.43336	0.88718	0.616218	0.283097	0.0416038	0.139984	0.290617	0.447302	0.0840549
	0.19154	0	0.0825313	0.0763869	0.0456418	0.324013	0.210274	0.496079	0.0230062	0.172493	0.605816	0.285287	0.672495	0.53766	0.176128	0.0397885	0.0972063	0.243121	0.434638	0.0809634
	0.149805	0.0108647	0.14126	0.134257	0.253105	0.529171	0.428908	0.452999	0.0403158	0.182048	0.663536	0.110551	0.798458	0.86012	0.0416218	0.243335	0.227984	0.36368	0.50513	0.373317
	0.0542759	0.108283	0.0505547	1	0.0523243	0.216302	0.223753	0.246808	0.0100571	0.117275	0.529413	0.0597639	0.627102	0.612664	0.0133444	0.028048	0.123143	0.28183	0.36748	0.0551007
	0.0792414	0	0.113066	0.0358109	0.0245868	0.31592	0.144032	0.368772	0.0228543	0.093091	0.420734	0.241572	0.762325	0.673161	0.119168	0.032241	0.0854286	0.278015	0.403572	0.0738621
	0.433736	0	0.0898609	0.127663	0.0596538	0.322544	0.317984	0.666995	0.023344	0.260002	1	0.17482	0.864579	0.578578	0.418361	0.0321366	0.111238	0.316532	0.358978	0.0778533
	0.286069	0	0.10528	0.143536	0.0695637	0.31145	0.271082	0.393854	0.0412256	0.157656	0.708783	0.472707	1	0.588196	0.2235	0.0345783	0.152905	0.27763	0.610097	0.0729996
	0.196138	0	0.0678175	0.119471	0.130292	0.347154	0.271622	0.496192	0.0232831	0.208008	0.725541	0.224579	0.864735	0.719563	0.268826	0.0386232	0.149556	0.646224	0.398351	0.0857462
	0.0942529	0	0.0925265	0.130328	0.172327	0.368029	0.318892	0.590005	0.025129	0.141913	0.664541	0.0812077	0.819745	0.732366	0.0840563	0.0368113	0.0995079	0.313179	0.461153	0.073302
	0.19654	0	0.123927	0.224239	0.167292	0.39304	0.364596	0.422536	0.0621065	0.147681	0.512651	0.206613	0.784503	0.636934	0.112075	0.0365486	0.164111	0.239634	0.488409	0.061586
	0.265943	0	0.0732609	0.0900655	0.0899333	0.399784	0.373415	0.56659	0.017223	0.195488	0.792491	0.386371	0.808578	0.615841	0.244302	0.0282197	0.181651	0.394412	0.418976	0.0652188
	0.174989	0	0.0931799	0.169169	0.0746529	0.460194	0.293211	0.686432	0.0132228	0.198705	0.695097	0.234262	0.74881	0.734623	0.0910854	0.0258453	0.0964921	0.347688	0.465798	0.0622057
	0.205517	0	0.0856386	0.155836	0.147989	0.344233	0.301552	0.494336	0.0149451	0.153105	0.588076	0.38257	0.766143	0.606684	0.10003	0.0340732	0.130381	0.260212	0.491049	0.0716406
	0.259897	0	0.0927949	0.201668	0.553448	0.487759	0.425205	0.530027	0.0215923	0.18591	0.813189	0.29249	0.802011	0.706221	0.139577	0.0228883	0.313571	0.336898	0.523102	0.0574118
	0.126448	0	0.130536	0.0927197	0.18157	0.301156	0.294778	0.381389	0.032723	0.150373	0.592606	0.704731	0.752015	0.987302	0.0228119	0.231052	0.182778	0.27817	0.565039	0.355843
	0.089908	0.0757499	0.0595839	0.101278	0.0657429	0.347161	0.464232	0.541697	0.0155114	0.174088	0.741375	0.601372	0.826325	0.861692	0.0464965	0.271386	0.131492	0.565453	0.539488	0.316484
	0.281425	0	0.0736503	0.0716846	0.0289471	0.340804	0.255288	0.512333	0.0109267	0.199371	0.722873	0.176577	0.702395	0.61537	0.124888	0.0281119	0.132413	0.279017	0.319347	0.0609139
	0.248264	0	0.0996587	0.119345	0.113121	0.314986	0.266388	0.57466	0.0192604	0.214403	0.730464	0.405026	0.840691	0.622158	0.352395	0.0193116	0.134254	0.401291	0.474428	0.0487647

## Sheet: Figure 4
Class	Li	B	V	Fe	Co	Zn	As	Se	Cd
Alaska	41.706	894.788	14.336	11212.2	8.155	22574.2	1234.84	1740.72	5.545
Alaska	26.246	714.119	3.326	8977.6	5.037	12048.8	1128.97	1672.96	4.398
Alaska	29.049	630.058	9.47	8687.33	5.555	13793.5	1047.49	1331.88	8.998
Alaska	27.353	637.357	11.566	9739.59	4.491	11922.5	1224.45	1502.52	9.194
Alaska	48.256	1135.33	8.884	14683.4	5.489	16468.9	1435.49	1686.38	6.602
Alaska	21.666	320.668	5.761	10147.3	4.595	12729.8	2409.8	1390.32	4.598
Alaska	28.128	625.151	12.544	7305.27	3.505	10416.7	869.605	1190.69	13.59
Alaska	29.377	640.648	15.841	8593.71	4.629	11915.8	796.099	1265.45	5.77
Alaska	23.285	494.952	8.274	8379.56	4.859	11733.5	971.09	1310.46	7.532
Alaska	27.038	598.526	4.416	6789.42	3.504	11564.6	1271.34	1212.33	5.602
Alaska	33.164	846.698	7.629	6785.22	5.262	12790.9	1104.31	1578.39	7.481
Alaska	28.838	582.22	18.061	11852.4	7.642	13366.1	1136.55	1287.48	5.861
Alaska	18.832	320.66	10.275	7300.8	5.712	12977.9	1792.1	1533.76	3.313
Alaska	19.184	251.274	17.973	10646.8	6.234	14994.7	1442.81	1552.92	4.425
Alaska	34.648	774.224	22.517	8207.37	11.466	13582.6	960.687	1291.09	9.687
Alaska	31.939	645.443	25.34	9286.87	5.595	13377.7	1004	1708.12	5.316
Alaska	28.497	647.507	8.738	11715.6	6.627	15646.7	1051.8	1236.93	6.37
Alaska	23.729	369.634	15.235	11721.5	6.418	16539.1	942.652	1631.34	8.252
Alaska	31.548	873.14	6.554	8686.93	4.69	12333.8	1088.85	1165.54	6.745
Alaska	24.716	547.919	14.068	8226.37	4.85	11971	1702.16	1496.16	7.267
Alaska	51.3	827.1	12	11183.4	6	17020.8	1606.8	2367.3	6.9
Alaska	51.9	1155	6.6	11530.8	5.4	13545.6	2428.8	1812	6
Alaska	38.7	904.8	9	12587.7	8.4	15796.2	2000.1	1651.8	3.9
Alaska	42.3	888.6	31.2	10932.9	4.5	16045.2	1609.2	1652.7	6.9
Alaska	54.3	1013.7	19.8	19968.6	6.6	21781.8	2761.2	2257.2	51.9
Alaska	52.5	998.4	19.2	15309.6	4.5	15107.1	1766.7	2269.5	20.7
Alaska	44.1	811.5	6.3	12015.3	5.7	13795.5	2090.7	1525.5	10.5
Alaska	28.2	437.1	5.4	11581.5	4.8	12303.3	1504.8	1791.6	7.8
Alaska	27	329.4	18	11328.9	6.6	15141.6	1197.3	1996.5	9.3
Alaska	36.3	929.1	9	10233.6	6	16614	2658.9	1589.1	6
Alaska	30.9	485.4	10.8	11170.8	5.4	15255.3	2014.8	2064.6	7.2
Alaska	31.5	585.3	6.6	8456.7	3.6	12265.8	1468.5	1735.5	4.2
Alaska	36.6	502.5	6.3	11124.6	5.1	15113.1	1598.1	2316.3	5.1
Alaska	24.9	463.2	5.7	8486.7	5.4	12480	2247	1614.9	4.2
Alaska	39.6	576.6	5.7	9975.9	5.7	16421.1	1698	1927.2	9
Alaska	49.2	1006.2	12.3	7118.7	3.6	13732.8	1534.5	1728.6	4.5
Alaska	41.1	831.9	5.1	22206	6.6	18234.3	2382.6	2112.6	7.5
Alaska	27.9	375.3	15.9	10594.5	7.2	17576.1	2354.7	1752.6	5.7
Alaska	31.2	493.5	12.9	13975.5	6	16659.3	3895.8	2001.6	9.3
Alaska	38.4	1026.6	3.6	12732.3	6	18518.4	1704.6	1650	4.5
Alaska	57	1290.6	38.4	17329.2	8.7	17498.1	1747.8	2118	6.9
Alaska	39.3	675.6	9.3	8834.4	5.7	16162.8	1502.1	1723.8	3.6
Alaska	38.4	635.7	33.6	11176.5	5.1	12973.5	1638.9	1940.4	8.7
Alaska	24	359.7	5.4	13140.9	6	15932.1	2262.6	2325.9	8.4
Alaska	42.3	706.2	4.8	11971.2	8.1	15922.2	1980.9	1676.7	6.6
Alaska	30.9	640.5	8.1	13859.1	9	18858.9	3702	2121.3	3.3
Alaska	39.6	812.7	26.7	8616	5.1	15238.2	1360.5	1967.4	4.8
Alaska	30.3	675.3	12.3	6864.9	3.9	11904.9	788.1	1187.1	4.5
Alaska	33.6	711	7.8	9832.2	5.4	14939.7	1595.4	1698	7.2
Alaska	48.9	1102.5	12.9	13800.9	7.2	15714	2085.9	2128.5	11.4
Alaska	22.8	318.9	10.8	12577.8	6.3	18465.3	3723	1979.7	9.9
Alaska	41.7	1034.4	8.7	10531.8	5.7	16519.5	1401.9	2210.4	6.6
Alaska	46.8	919.8	30.6	7819.8	5.7	13091.1	1907.1	1307.4	6.9
Alaska	27.3	818.4	6.9	8987.7	5.4	13004.1	1318.5	1280.4	4.8
Alaska	62.1	1346.1	26.7	15724.8	7.2	18506.4	1851.9	2463.3	21
Alaska	37.2	1070.4	11.4	17189.7	7.8	19500.3	2205.9	1743	9
Alaska	32.1	846.9	12.6	8470.5	4.8	13590.3	2490.9	1436.7	12.3
Alaska	37.5	797.4	6.9	8437.5	5.7	14226.9	1690.5	1681.2	5.1
Alaska	54.6	1069.8	46.2	10403.7	5.7	18057.6	1817.7	1922.4	4.5
Alaska	32.1	658.2	19.8	8824.5	5.1	14288.7	1130.7	1753.8	30.3
Alaska	26.4	596.7	20.7	9141.9	5.7	14067.3	1311	1629.9	42.9
Alaska	41.4	883.2	15.9	27770.4	9.6	16238.7	1347.3	1701.6	11.7
Alaska	25.2	501.9	24.3	10142.7	6.6	13869.9	1107.3	1578.6	9
Alaska	47.1	720.6	9.3	7908.9	5.1	14580.3	2875.2	1661.7	4.5
Alaska	45.3	1170.9	8.7	9970.5	9	17272.8	1573.2	1794.3	4.8
Alaska	28.5	594	4.5	11418.9	4.5	13722.6	1838.1	1502.1	8.4
Alaska	55.5	1141.2	19.8	17233.8	5.7	16555.5	1929.9	1864.2	18
Alaska	42	782.4	14.1	13335.9	7.8	16773	1774.5	1991.4	26.1
Alaska	42.6	1003.5	22.8	12544.2	8.1	18399.9	2617.8	1855.8	4.8
Alaska	31.5	575.1	26.4	10454.4	5.1	14160	1089.3	1555.2	26.1
Alaska	67.2	649.2	14.4	11949.3	6	14877.9	1204.8	2015.1	15
Alaska	36	710.1	11.7	12615	4.5	13952.7	1429.2	1982.7	17.4
Alaska	51.6	1266	8.7	11501.7	5.4	15857.7	2131.2	1870.5	11.7
Alaska	33.9	611.7	5.1	13872.9	5.7	16889.1	1976.4	2666.1	6.6
Alaska	21.3	124.5	10.2	12366.9	8.7	15078	2152.5	2217.3	9.3
Alaska	18.9	105.9	10.5	8529	5.1	14273.4	2123.4	1821.6	3
Alaska	27.3	391.8	8.7	12069	5.7	14251.5	1413.9	1805.7	10.2
Alaska	25.2	435.3	5.1	9969.9	6.3	14532.3	1432.8	1891.8	9
Alaska	32.4	559.5	19.5	12570.9	5.1	14570.1	1668.9	1969.5	9.9
Alaska	26.1	371.7	16.2	12838.5	7.2	16214.4	2909.7	2604.6	10.8
Alaska	38.7	479.7	21	10898.7	6	15528.9	1632	2133.6	6.3
Alaska	35.7	603.3	9	16053.6	6	17390.4	1809.3	2276.1	6.6
Alaska	48	1122.6	11.4	18310.2	11.4	21304.5	1663.2	2202	7.2
Alaska	37.2	589.5	4.8	9997.5	3.9	15053.4	1992.9	1849.8	5.7
Alaska	29.4	436.5	19.8	10320.3	4.5	16054.8	1298.4	1725.9	16.2
Alaska	33.9	509.1	18.3	12803.7	5.7	15409.2	1185.6	1720.8	6.9
Alaska	30.9	509.1	9	10750.5	5.7	14283.6	1629	1833.3	8.4
Alaska	26.4	174	16.5	14524.5	6.9	18405.9	1300.5	2314.5	9.6
Alaska	47.4	771.3	38.1	14274	5.1	16632.6	1493.7	2190	11.7
Alaska	34.2	609.3	4.8	12460.8	8.7	18619.5	4710.3	2178.3	4.2
Alaska	55.2	1095.6	9.9	12966.9	5.4	15414.9	1658.1	1998.6	11.4
Alaska	38.1	418.5	10.8	11343	6.3	16691.7	2427	1927.5	14.1
Alaska	48.6	794.7	30	10162.2	4.8	15593.7	1334.1	1984.2	8.4
Alaska	40.8	48.9	20.7	14675.7	9.3	22246.8	2169	2240.7	5.4
Alaska	27.6	213	6.3	14805.9	7.2	15499.5	3444	1937.7	5.7
Alaska	58.2	905.4	14.7	15012.3	9	25378.8	1790.7	2425.8	6.9
Alaska	36	766.8	4.2	11340.9	6.3	16203	2646	1813.5	7.8
Alaska	40.2	735.9	27.3	14297.7	5.4	17281.2	1356.3	1598.4	6.9
Alaska	53.4	1051.5	14.7	11436.6	6.6	17515.8	1598.1	2003.7	5.7
Iceland-Farmed	26.85	392.828	5.19	7439.7	10.243	15770.2	2827.77	1311.29	5.001
Iceland-Farmed	31.283	485.537	1.123	5274.47	14.179	15278.1	1873.88	1291.54	0.2
Iceland-Farmed	28.96	294.699	3.517	6826.03	12.485	15707.6	3032.07	1419.22	0.085
Iceland-Farmed	25.106	256.095	1.846	5301.61	12.532	13166.9	3379.89	1362.25	0
Iceland-Farmed	38.949	461.38	3.101	6139.6	13.009	15864.8	2923.62	1213.47	0.107
Iceland-Farmed	17.606	110.762	0.851	6280.76	18.473	15316.3	2931.76	1296.84	0.397
Iceland-Farmed	46.733	536.062	3.686	8885.03	14.496	17555.9	3645.03	1570.21	1.651
Iceland-Farmed	19.9	228.684	2.855	6799.16	13.491	15913.2	3488.4	1281.73	6.27
Iceland-Farmed	14.634	104.891	1.368	5893.09	11.006	13256.5	3706.95	1240.22	0
Iceland-Farmed	20.035	179.988	2.41	8010.16	15.226	14868.3	4339.51	1261.19	0.082
Iceland-Farmed	47.505	626.138	4.25	7256.24	13.869	16474	5171.22	1282.29	0
Iceland-Farmed	31.953	425.113	4.224	7241.66	15.985	15079.8	3434.85	1420.56	1.246
Iceland-Farmed	33.396	670.603	2.543	5586.67	9.267	17620.2	2958.92	1657.84	0.899
Iceland-Farmed	41.582	1149.59	2.181	5779.29	8.73	17448.1	2791.72	1526.89	0
Iceland-Farmed	23.527	332.948	1.907	7959.02	11.08	16566.2	4202.88	1430.86	0.471
Iceland-Farmed	33.856	388.507	4.37	7217.12	13.321	17598.2	2611.91	1381.25	1.172
Iceland-Farmed	41.392	610.866	2.733	6903.8	14.2	15828	3000.62	1335	0.704
Iceland-Farmed	29.391	573.65	2.795	7446.48	13.14	15599.6	5151.19	1403.7	0
Iceland-Farmed	38.418	532.109	1.146	5286.8	11.37	12523.4	2686.34	1148.63	0
Iceland-Farmed	28.103	316.109	2.895	6170.85	13.871	15407.2	2230.15	1314.41	0
Iceland-Farmed	19.338	415.534	2.361	5456.66	13.571	14356	2948.08	1254.7	0
Iceland-Farmed	27.971	425.737	3.144	6689.97	10.733	18003.5	4631.96	1357.1	0
Iceland-Farmed	29.148	547.865	3.047	6662.58	15.234	15084.5	3995.46	1412	0.481
Iceland-Farmed	29.948	272.379	1.754	6972.33	17.018	16537.9	4662.68	1163.27	0
Iceland-Farmed	35.692	427.682	3.185	5804.16	14.582	17167.7	5609.71	1240.42	0
Iceland-Farmed	58.832	728.343	3.377	6069.27	10.365	17808	4150.06	1444.02	0
Iceland-Farmed	33.229	452.705	1.708	6684.45	11.475	14930.1	4361.39	1310.47	0
Iceland-Farmed	21.347	301.85	1.171	5184.18	12.233	15444.4	3139.67	1273.9	0
Iceland-Farmed	30.763	419.85	2.181	6001.19	12.192	15763.2	1954.88	1418.42	0
Iceland-Farmed	33.746	507.434	2.792	6855.73	10.262	15219.5	3097.42	1186.72	0
Iceland-Farmed	26.01	210.728	0	5994.98	11.781	15875.1	4938.24	1473.13	0.057
Iceland-Farmed	19.018	200.568	1.647	6549.45	12.757	15251	4311.98	1389.28	0
Iceland-Farmed	44.215	229.654	2.143	8364.39	9.797	20309.3	6746.53	1597.35	0
Iceland-Farmed	35.523	535.089	2.794	4999.91	11.923	12553.7	2152.72	1304.92	1.403
Iceland-Farmed	29.964	403.866	5.498	8078.79	13.412	13826	3834.84	1188.26	0
Iceland-Farmed	26.29	333.148	1.805	7427.43	16.177	16452.7	3438.92	1203.83	0.017
Iceland-Farmed	32.073	307.922	4.413	7280.41	11.874	14066.8	2818.04	1142.01	0
Iceland-Farmed	56.907	663.829	0.578	6388.13	13.622	15303.9	5061.07	1232.57	0
Iceland-Farmed	49.454	278.708	2.246	7247.55	11.777	19449.7	4072.35	1471.06	0.269
Iceland-Farmed	38.966	429.672	0.625	6315.22	11.946	15368.2	4077.09	1300.28	0
Iceland-Farmed	39.589	428.946	1.622	6069.01	10.924	16111.3	5051.84	1204.79	0
Iceland-Farmed	26.799	299.736	1.235	6607.5	15.498	16360.2	5357.33	1394.86	0
Iceland-Farmed	40.739	512.87	1.336	5953.12	16.102	15462.7	2602.45	1406.87	0
Iceland-Farmed	50.601	701.985	2.54	6351.81	13.456	17133.7	3079.43	1422.28	0
Iceland-Farmed	25.414	334.369	4.697	6651.59	12.206	11171.9	1482.69	1060.51	0.069
Iceland-Farmed	31.217	729.377	3.271	6419.86	14.349	14141.2	2483.33	1361.47	0.362
Iceland-Farmed	37.802	593.961	5.751	7693.65	11.207	15985.1	4752.41	1345.54	0.072
Iceland-Farmed	34.97	451.512	3.877	6515.14	14.677	16710.6	5081.12	1419.04	4.094
Iceland-Farmed	21.516	337.315	3.26	7011.8	9.119	12752.3	2798.55	1264.2	1.233
Iceland-Farmed	21.344	256.154	2.788	6191.51	13.964	16380.8	3501.32	1546.01	0.209
Iceland-Wild	13.707	49.198	11.306	11784	12.511	17222.9	1241.33	2136.27	16.626
Iceland-Wild	8.942	226.776	3.897	9190.05	10.119	16220.6	930.767	1985.5	13.077
Iceland-Wild	11.906	17.608	7.765	13189	11.974	15952.2	2890.14	2843.23	13.239
Iceland-Wild	3.823	0	2.5	10595.2	7.741	12973.7	1553.3	1182.56	9.093
Iceland-Wild	10.836	0	8.936	16870.8	17.661	16827.1	5222.12	2685.32	14.259
Iceland-Wild	6.562	76.923	6.702	13133.4	15.426	15454.6	5060.66	2145.36	11.474
Iceland-Wild	10.216	0	8.215	13883.4	14.694	16573.7	1463.14	2600.81	13.882
Iceland-Wild	3.307	0	4.037	9895.76	12.164	14435.6	1364.28	1913.71	11.311
Iceland-Wild	9.337	0	5.477	10861.4	9.646	15357.9	3440.07	2482.84	14.695
Iceland-Wild	7.858	84.523	3.895	10060	9.069	15191.5	3583.04	2466.74	14.806
Iceland-Wild	5.859	0	4.089	9012.29	13.163	16072.7	1415.58	1934.78	11.819
Iceland-Wild	3.102	57.305	3.841	9288.86	13.773	14835.6	1258.59	1994.65	11.593
Iceland-Wild	3.801	0	5.067	12176.3	12.956	16210.5	1148.89	2055.26	10.817
Iceland-Wild	7.223	0	2.334	8580.17	9.089	13814.6	1341.9	1801.15	9.048
Iceland-Wild	12.507	0	6.543	12832.7	13.369	18020.1	3953.91	2726.45	11.418
Iceland-Wild	14.139	0	8.548	14243.8	15.31	22794.5	3889.31	2356.32	3.84
Iceland-Wild	9.551	0	20.702	17865.3	17.982	20445.4	3820.3	2459.13	8.167
Iceland-Wild	11.509	0	17.94	23820	18.349	21932.5	3976.88	2169.84	12.331
Iceland-Wild	5.073	0	8.736	15091.5	12.576	14961.1	2731.29	2371.64	10.91
Iceland-Wild	5.093	0	8.011	12573.1	13.248	15787.1	2615.11	2889.97	10.255
Iceland-Wild	7.422	0	13.38	18568.7	16.19	21669.1	5468.28	2509.65	17.819
Iceland-Wild	7.112	0	9.756	15304.6	14.44	17290.6	5443.84	2447.39	16.829
Iceland-Wild	7.403	0	12.527	14753.4	14.825	16759.9	2325.34	2580.78	13.119
Iceland-Wild	6.775	0	16.939	19736.2	21.199	16931.6	2385.13	2663.19	15.089
Iceland-Wild	8.028	0	19.336	11645.1	14.362	21294.1	2907.29	2427.43	19.793
Iceland-Wild	6.678	0	14.457	9656.39	12.919	16401.7	2765.82	2357.16	14.064
Iceland-Wild	19.307	39.002	5.232	10241.4	18.306	18331.3	1753.84	2360.45	15.474
Iceland-Wild	3.763	51.806	1.655	10136.6	14.695	18430.8	1681.93	2345.7	17.369
Iceland-Wild	11.225	0	5.946	10686.5	13.527	21775.4	3491.44	2068.75	14.668
Iceland-Wild	9.143	0.279	5.02	8483.33	11.833	15313.1	2985.99	2244.89	11.299
Iceland-Wild	8.61	41.158	19.107	16299.5	21.232	18648.9	1773.79	2321.26	21.176
Iceland-Wild	8.696	1.124	4.51	10837.2	19.34	21053.5	2344.92	1904.58	13.338
Iceland-Wild	9.943	128.454	6.244	8135.17	14.932	15596.5	2249.52	2198.35	10.829
Iceland-Wild	29.279	0	48.139	40184.1	29.897	22288.4	2228.57	2195.84	15.285
Iceland-Wild	6.609	59.73	4.908	9902.69	14.065	16331.7	2290.24	2491.9	15.734
Iceland-Wild	12.859	14.033	7.523	9371.78	11.967	21118.6	2431.75	1601.06	11.64
Iceland-Wild	10.991	0	2.802	8549.48	14.357	15066.7	1613.35	1996.93	10.293
Iceland-Wild	7.964	204.834	4.982	15007.3	18.429	17637.9	2070.58	2192.3	14.568
Iceland-Wild	13.574	0	3.321	6707.23	10.936	14169.3	2556.86	2708.94	7.012
Iceland-Wild	4.576	61.691	4.157	8303.24	10.992	14388.6	2666.52	2473.88	6.84
Iceland-Wild	6.134	21.389	5.85	13623.6	18.657	19570.2	1482.77	2534.77	17.653
Iceland-Wild	22.364	50.991	8.161	12078	13.263	19171.9	2278.93	2478.35	13.495
Iceland-Wild	11.159	35.739	7.336	12830.3	16.228	18273.7	2584	2249.99	14.343
Iceland-Wild	14.032	23.894	16.076	14981.1	23.565	19332.2	1965.98	2816.48	15.686
Iceland-Wild	8.294	25.262	3.957	7721.07	11.481	16574.5	1538.4	1990.51	9.507
Iceland-Wild	13.446	37.54	4.926	10150.3	14.307	20386.6	2363.16	1962.9	14.322
Iceland-Wild	13.972	28.905	10.893	12937.9	14.177	18027.5	1679.43	2503.88	8.718
Iceland-Wild	6.356	32.543	2.678	9646.43	15.165	17089.4	1389.34	2204.93	13.177
Iceland-Wild	8.587	61.163	4.154	9102.07	13.165	14690	1372.22	1813.83	13.726
Iceland-Wild	23.491	7.211	6.237	14123.1	20.647	19383.7	3280.81	2450.47	19.633
Iceland-Wild	10.843	10.254	11.076	14194.2	10.524	17669.6	4126.83	2025.2	2.142
Iceland-Wild	1.551	0	9.377	18215.7	14.238	17754.6	3804.68	1721.92	1.522
Iceland-Wild	10.155	7.132	9.644	12164.3	11.962	16343.3	1470.71	2067.59	15.86
Iceland-Wild	15.925	230.229	10.646	10748.6	14.559	17727.4	2715.13	2413.48	12.484
Iceland-Wild	13.946	14.548	7.316	13719	16.845	16502.5	1582.85	1909.2	23.24
Iceland-Wild	4.85	0	6.515	9179.25	11.22	14848.8	1621.06	2027.22	7.716
Iceland-Wild	20.705	129.555	9.524	11545.4	16.378	20824.2	2222.73	2219.43	14.475
Iceland-Wild	10.032	5.374	10.925	11403.6	13.251	17503.8	3692.92	2335.8	19.007
Iceland-Wild	11.968	15.714	4.61	10184.6	13.31	15272.3	2993.33	1908.12	14.75
Iceland-Wild	11.195	18.616	3.8	12810.1	14.015	16415.3	2248.23	2019.23	17.92
Iceland-Wild	15.258	0	24.196	14687.7	18.151	18205.5	3536.88	2463.69	9.333
Iceland-Wild	22.915	2.608	10.088	10461.3	14.364	18333.3	3499.79	1961.99	15.58
Iceland-Wild	13.991	2.809	6.451	11711	17.073	16984.7	1709.66	2296.59	9.878
Iceland-Wild	3.658	0	5.137	10885.5	14.219	15636.9	1576.65	1908.93	10.629
Iceland-Wild	4.32	0	3.859	7542.66	17.091	15225.9	2318.7	2177.4	9.078
Iceland-Wild	15.288	0	10.799	10301	13.487	18484.2	3071.44	2160.04	11.326
Iceland-Wild	11.37	0	9.672	12802.6	14.143	16559	2344.24	2334.47	13.364
Iceland-Wild	6.909	0	5.582	9873.21	18.839	15974	1802.07	2182.33	14.943
Iceland-Wild	23.324	187.392	7.818	11900.6	13.82	18497.2	1364.1	2273.89	14.817
Iceland-Wild	10.956	0	5.952	9144.23	14.532	16621.8	1066.49	1963.84	13.776
Iceland-Wild	10.303	0	8.646	8841.51	14.814	14648.4	1862.58	2193.31	10.232
Iceland-Wild	17.207	0	13.814	14482.5	18.757	26134.2	1920.9	2339.53	16.741
Iceland-Wild	22.386	0	10.705	18230.1	21.381	19396.5	3370.25	2849.69	15.083
Iceland-Wild	16.664	0	7.31	10756.8	16.597	18388.7	2487.96	2269.8	12.618
Iceland-Wild	13.033	14.625	12.848	18903.7	15.46	19591.4	1446.81	2610.04	18.875
Iceland-Wild	4.722	145.76	95.697	11259	10.018	16796.6	1144.2	2147.18	14.627
Iceland-Wild	6.894	0	3.427	8288.44	13.237	14532.1	2227.49	2512.44	14.429
Iceland-Wild	37.735	0	12.217	14770.3	21.108	26602.4	1829.75	2788.64	16.428
Iceland-Wild	24.888	0	13.736	13022.6	13.899	20534.2	3604.69	3154.43	14.409
Iceland-Wild	17.064	0	11.433	13042.8	16.6	20883.4	2126.24	2789.06	33.539
Iceland-Wild	8.2	0	12.472	14804.2	19.076	19612.3	1271.97	2667.53	16.254
Iceland-Wild	17.099	0	21.459	16507.2	14.656	16447.4	2019.19	2572.34	12.437
Iceland-Wild	23.137	0	8.619	16835.8	18.458	22278.5	3090.26	2637.37	20.47
Iceland-Wild	15.224	0	16.189	13847.2	21.621	20249	2183.93	2475.93	18.045
Iceland-Wild	17.88	0	14.913	14158	16.551	18019	3067.61	2522.75	13.505
Iceland-Wild	22.611	0	19.299	18765.7	17.493	22709.8	2530.88	2619.63	17.485
Iceland-Wild	11.001	0	8.873	13905.6	13.57	18113.4	4987.19	2484.59	14.437
Iceland-Wild	7.822	101.967	9.692	20219.9	17.801	21213.3	4371.33	2685.31	29.347
Iceland-Wild	24.484	0	6.86	12434.1	17.026	20827.8	1840.22	2350.56	14.481
Iceland-Wild	21.599	0	11.421	12847.7	18.671	20986	3201.42	2724.11	20.827
Norway	10.8	114.6	17.7	5055	12.3	14940.6	2263.2	1042.5	1.8
Norway	17.7	303	19.8	3718.8	8.4	9783.6	1660.8	766.8	3.9
Norway	6.3	29.7	14.4	3954.3	9	10105.5	2009.1	792.3	0.9
Norway	9	86.7	17.4	3959.4	9.6	9124.2	1974	796.2	1.2
Norway	15.9	60.9	15.6	5429.7	17.1	12624	2040.3	882.9	0.9
Norway	3.9	-72.3	9.6	2921.4	6.3	7049.7	1496.4	558.9	0.6
Norway	7.2	93	10.5	3912	13.2	10591.5	1337.1	772.8	0.6
Norway	-4.5	150.3	12.9	4554.9	15.6	12007.8	1438.8	843.3	0
Norway	3.3	209.7	11.4	4430.7	7.2	9138	1420.5	739.8	0.9
Norway	-6.3	144.3	21	6051.9	14.1	12922.5	1676.4	795	0
Norway	2.7	-34.5	16.5	4311	11.1	11664	1709.7	832.5	0.6
Norway	-7.8	84.3	16.8	5901.3	9.6	8994.6	1839.6	625.8	0.3
Norway	3.9	-26.1	6.9	3251.7	9	7555.8	1605	561	0.6
Norway	3.6	211.8	18	4818.3	9.6	10383.3	1565.7	731.7	0.6
Norway	5.4	-30	16.5	5310.6	12.3	12454.8	2051.1	928.2	1.2
Norway	3	-30.3	14.4	4098.9	9.9	13758.6	1799.1	807	0.3
Norway	-5.4	83.4	11.4	3141.9	6.6	6883.8	1393.5	485.1	0.3
Norway	-1.2	-144	7.8	10997.1	11.1	9732	1448.7	744	0.3
Norway	5.4	-50.4	13.5	3894.6	10.5	10864.5	1810.5	875.4	1.2
Norway	4.2	38.1	18.3	7752	15.9	12979.2	1861.8	962.7	1.2
Norway	-4.2	165.6	13.8	5454.3	15	10858.2	1406.4	744.9	1.2
Norway	54.6	-6	11.1	4032.3	13.2	11583.6	2082.9	889.8	0.3
Norway	1.8	-58.2	8.4	3985.8	10.2	8350.8	1728.9	639.9	0.3
Norway	3.6	18	15	3347.1	9.3	9661.2	1479.9	797.7	0
Norway	4.8	-3.9	9.3	6228.6	12	11629.8	1843.2	972.3	0.3
Norway	87	87.9	12.6	3780.3	7.8	7575	1372.2	561.3	0.3
Norway	4.8	-130.2	13.2	3820.5	8.4	9253.8	2101.5	738	0.3
Norway	4.2	-92.1	15.3	3951	8.4	9159	2188.2	649.8	2.1
Norway	4.5	42	15.6	4384.5	10.8	11421.6	2260.5	929.1	0.3
Norway	2.4	-69.6	12.3	4027.2	8.1	9071.4	2127.9	719.1	0.6
Norway	3.6	-39.6	14.1	5002.5	11.4	10568.1	2375.1	818.7	0.9
Norway	5.7	111.9	13.8	5044.8	15.3	12130.2	1873.2	883.2	0.3
Norway	25.8	-36.6	19.2	4350.9	7.2	8463	2039.4	619.2	0.9
Norway	9	162.6	12.6	6299.4	14.7	14234.7	2004.9	1076.4	0.6
Norway	6.3	23.7	17.4	6798.3	11.7	12126.6	2168.4	951	0.3
Norway	3	-56.7	15.3	4781.1	9.3	10887	2120.4	860.4	0.6
Norway	3.9	-42.9	7.8	8751.9	9.3	11149.2	1908.6	987.9	1.5
Norway	17.7	-79.5	14.7	5067.6	10.5	11465.4	2143.2	883.2	0.9
Norway	2.1	-74.4	6.9	3675	7.5	8801.7	1867.2	687.6	1.2
Norway	58.2	-87.3	17.4	4727.4	10.2	10813.8	2060.7	831.6	0.3
Norway	7.8	54.3	18.9	4496.7	10.5	11413.8	2390.4	956.1	0.3
Norway	1.2	-74.7	16.8	4623.6	9	9103.2	907.2	506.4	0.6
Norway	3.9	19.5	21.3	5774.1	11.7	11144.1	1805.7	856.2	0.3
Norway	0.9	-110.4	12.9	4090.8	7.5	9281.7	1936.8	687	0.3
Norway	4.5	37.8	21.3	4689.9	9.3	9849.9	2437.8	751.2	0.3
Norway	4.8	22.2	12	4247.1	10.5	8879.4	1817.4	706.8	0.3
Norway	2.7	-57.3	7.8	3526.8	9.9	9384.6	1176.9	659.1	0.6
Norway	7.8	146.7	20.1	4609.2	12	11642.7	1886.4	900.6	3
Norway	11.1	171	19.5	5916	16.2	13659.9	2205.3	1104	0.3
Norway	8.4	183	26.1	7014	14.4	15307.8	2916.6	1204.8	0.3
Norway	22.5	417.6	19.5	6148.5	12.3	12812.7	2637	1110.9	0.3
Norway	5.1	122.1	18.3	4700.1	12	11431.5	1785.6	841.5	0
Norway	13.2	305.7	27.6	9790.5	19.5	18260.4	3758.7	1296.6	0.3
Norway	8.7	145.5	15	4626.3	7.8	10673.1	2039.4	998.4	1.2
Norway	6.9	84	14.1	5927.7	13.5	10279.5	2174.1	798.3	0.9
Norway	8.4	148.5	18	5993.4	15.3	13057.2	2343.3	1196.1	0
Norway	39.9	570	24.9	12741.6	9	16684.2	1504.5	2476.5	5.7
Norway	6.6	49.5	18.9	5194.2	9.9	10636.8	1623	840.3	0.3
Norway	8.4	166.8	23.1	5817	10.8	11323.5	1972.8	885.9	0.3
Norway	8.1	114	27.6	7248.3	17.7	17321.7	2827.8	1127.7	0.3
Norway	5.4	23.4	14.4	7426.5	9	10363.8	2358.9	666.6	0.6
Norway	13.5	199.8	22.2	5289	10.2	12343.2	1911.9	1054.8	0.6
Norway	4.8	-9.6	6.3	4198.5	8.7	8780.4	1945.2	771.9	0.3
Norway	3.6	-37.5	7.8	5545.2	10.2	8765.7	1665.3	620.1	0
Norway	6.6	156.3	15.3	4833.6	8.4	11257.5	1799.1	1030.5	0.3
Norway	15.9	201	23.1	6131.1	12.6	13560.6	3176.7	1193.4	0.3
Norway	24.3	281.1	18.6	6354.9	14.1	12031.5	2543.7	1136.7	0.3
Norway	3.9	4.2	11.4	4063.8	7.5	7507.8	1718.1	589.2	0
Norway	8.4	161.7	18.6	7016.4	15.6	12662.4	2559.9	1011.6	0.3
Norway	36	-64.2	11.1	3335.1	6.9	8286	1956.6	683.7	0.6
Norway	14.1	355.5	29.1	9915	21.6	23627.7	3750.3	1433.7	0.3
Norway	2.4	9	8.7	4919.1	10.2	10023.9	2380.2	1044	0.6
Norway	5.7	21.9	7.5	4403.1	12	11658.6	1884	974.4	0
Norway	4.8	45.9	11.1	4359.6	8.7	8646	2401.2	840.6	0
Norway	5.7	51.3	18.9	4425.6	11.7	11472	1895.7	885.6	0
Norway	8.1	120	27.6	7439.1	15.6	16249.2	2097.9	1188	0.3
Norway	0.9	147	10.8	4245.6	6.3	7981.5	1194.3	630.6	0.3
Norway	1.5	141.3	13.2	3399.9	9.3	9141	1584.3	660.3	0.9
Norway	2.1	170.4	13.8	5005.8	8.4	8726.7	1529.7	738.3	1.5
Norway	3	172.5	12.3	4526.7	9.9	8995.5	1716.9	773.4	1.2
Norway	6	223.2	15	4217.1	7.5	8299.8	1548	719.1	0.6
Norway	0	109.2	8.1	4045.2	6.3	7870.2	1137	629.1	0.3
Norway	6.6	188.1	13.8	6368.7	11.4	10232.4	2270.4	863.4	1.2
Norway	2.7	75.3	9	6058.2	8.7	8522.4	1716.3	739.2	1.5
Norway	4.8	130.8	9.3	5940.9	7.8	9561.3	1773.3	766.5	1.8
Norway	1.8	99.3	7.2	5237.4	8.7	9542.1	1853.1	831.9	19.8
Norway	4.2	246	22.5	5777.4	8.7	10955.1	1508.1	858.3	8.4
Norway	5.1	124.8	19.8	5069.1	8.7	10284.6	2145.9	900	5.7
Norway	4.5	99	19.8	5560.5	7.5	9883.2	1869.3	782.7	1.8
Norway	6.9	299.1	14.1	4678.2	6.9	8598.3	1505.1	701.4	1.8
Norway	1.2	122.4	17.4	6371.7	7.2	8037.6	1629.6	617.7	1.2
Norway	4.5	122.1	22.5	5587.5	11.4	12058.2	2028	1019.1	2.1
Norway	-0.3	54.6	10.2	5005.2	7.2	8050.8	1426.5	663.6	1.5
Norway	3	117.9	17.1	7924.5	7.2	9206.7	1798.5	739.2	1.8
Norway	7.2	192.3	24.3	5602.8	8.7	10059.9	2222.7	888.3	4.8
Norway	3.6	122.4	17.7	5748.3	7.5	10873.8	1886.4	829.8	0.6
Norway	9.6	256.8	16.2	9176.7	7.2	11418	1841.4	946.2	3.9
Norway	4.5	160.8	16.5	5346.3	6	8742.3	1543.2	639.9	0.6
Norway	3.6	164.4	18.9	4553.1	7.5	10569.9	1649.7	900.6	0.6
Norway	2.4	-86.1	15.3	4660.8	11.1	11818.8	2179.8	897.6	0.6
Scotland	23.393	574.3	17.508	7190.71	16.88	19541.1	3853.33	1599.89	0.739
Scotland	15.038	464.948	4.085	5374.03	9.64	11772.4	1271.21	1222.44	0.91
Scotland	15.645	477.914	9.278	6781.46	12.443	12949.9	1817.35	1413.51	3.034
Scotland	23.664	535.374	13.814	10375.3	21.473	20829.5	2262.27	1573.46	1.29
Scotland	11.393	288.993	6.531	7027.21	13.11	12421.5	1240.86	975.85	0.558
Scotland	17.014	437.426	6.041	8802.25	20.205	16969.7	1808.41	1603.08	0.524
Scotland	15.283	427.368	7.487	8336.09	14.449	15115.8	1757.12	1458.86	0.852
Scotland	18.131	433.198	5.188	8461.34	13.173	15361.7	1745.24	1691.92	1.253
Scotland	14.149	352.519	5.668	7032.51	15.569	14016.3	1809.47	1349.54	0.283
Scotland	12.248	274.725	5.006	5259.08	10.266	10834.7	1861.85	1097.8	0.131
Scotland	15.069	382.203	6.433	7883.3	17.453	18520	1649.59	1345.44	1.349
Scotland	11.903	309.496	5.863	6512.92	13.856	13112.5	1611.19	1460.8	0.721
Scotland	13.779	408.588	2.914	6009.72	12.223	13858	1859.75	1630.62	0.824
Scotland	20.6	455.855	9.452	6907.74	14.036	13545	1998.36	1357.82	0.549
Scotland	19.923	514.678	5.765	7312.42	16.65	16234.5	1955.54	1470.43	0.165
Scotland	13.787	294.103	5.511	7436.15	12.821	14347.2	1375.32	1318.54	0.393
Scotland	19.536	509.846	8.139	9024.29	20.45	16417.9	2256.67	1805.25	1.081
Scotland	21.129	480.532	8.403	9099.32	18.065	15795.6	2453.66	1460.73	0.591
Scotland	10.206	300.98	6.814	4919.53	9.949	11111.5	1355.43	1353.48	0.155
Scotland	14.869	328.267	8.189	7633.04	15.455	13916.2	1968.2	1418.44	0.973
Scotland	15.897	404.581	8.757	7047.48	15.96	16631.4	1529.03	1368.26	0.798
Scotland	9.953	365.935	5.47	5354.23	11.892	11811.4	1161.94	1179.06	0.615
Scotland	11.293	237.655	6.165	6380.98	10.442	10557	1414.12	1001.46	0.366
Scotland	15.66	312.222	14.344	8135.29	15.168	15411	3013.7	1295.22	1.365
Scotland	13.27	252.033	4.548	5931.95	11.545	11841.6	1218.16	1030.94	0.992
Scotland	11.851	264.809	6.72	6189.73	11.863	11996.2	1401.12	1195.67	21.95
Scotland	20.144	412.257	9.801	7835.9	15.406	19253.2	1848.92	1418.15	0.762
Scotland	18.11	367.474	12.626	6471.43	10.264	16718.4	3245.38	1394.11	0.99
Scotland	13.062	319.894	6.619	7852.9	16.312	15103.3	1850.47	1313.44	1.533
Scotland	13.426	308.384	5.406	6716.37	12.725	12976.2	1523.08	1165.34	0.952
Scotland	15.239	346.291	5.123	6474.32	11.27	12585.7	1567.15	1349.23	0.218
Scotland	17.338	398.061	6.851	7955.31	13.951	14443.8	1664.36	1359.54	0.367
Scotland	17.463	431.623	5.432	6992.95	16.251	15262.6	1770	1394.56	0.15
Scotland	12.5	296.038	5.892	6636.47	12.868	12015.8	1605.63	1081.29	0
Scotland	9.354	209.688	7.841	7544.54	16.067	12626.2	1496.52	1091.11	1.504
Scotland	23.376	533.905	8.669	8592.07	18.816	15860.8	1784.47	1453.03	1.067
Scotland	13.261	300.621	4.573	7071.12	14.525	15523.5	1568.7	1401.35	1.985
Scotland	12.603	279.384	10.928	5993.7	12.183	12129.1	2345.01	1069.95	1.864
Scotland	13.402	324.482	10.424	6666.92	12.351	16459.9	1746.72	1271.16	0.348
Scotland	13.28	300.64	15.542	5046.26	11.851	13213	2351.01	1427.64	0
Scotland	17.233	294.573	13.289	6443.33	9.833	16870	2215.73	1057.46	0.703
Scotland	10.933	252.624	3.09	5381.68	11.988	13142.4	1538.91	1363.4	0.007
Scotland	12.022	250.005	3.504	6972.88	9.698	13839.4	1782.66	1004.17	2.103
Scotland	12.814	304.559	7.681	6471.76	14.374	15790.8	1499.92	1454.5	1.252
Scotland	8.05	148.879	8.132	4980.16	8.605	11390.8	2912.1	1155.18	0.175
Scotland	13.375	308.502	14.488	4796	12.223	12952.2	2661.48	1224.1	0.114
Scotland	12.938	191.026	9.296	4684.81	10.633	13138.6	3410.25	1188.75	0
Scotland	14.304	255.113	19.464	5637.21	11.506	16389.9	3469.57	1356.09	0
Scotland	16.882	380.829	7.844	6455.86	10.687	13595.5	1385.83	1305.04	0.388
Scotland	16.367	274.88	7.64	7696.84	13.897	14957.7	2546.83	1330.84	2.357
Scotland	16.577	311.348	13.201	5757.96	14.02	16397.8	3025.31	1239.94	1.845
Scotland	14.557	259.152	30.59	5939.38	12.94	16323	4024.67	1255.31	0.797
Scotland	15.809	274.972	6.382	7858.98	12.337	17455.4	1704.93	1191.83	0.619
Scotland	12.262	269.071	15.431	5262.03	12.211	13353.9	2866	1333.44	0.337
Scotland	24.889	672.963	8.418	5514.8	10.807	14635	4044.72	1000.59	0.268
Scotland	34.577	917.934	13.203	6202.7	12.641	16894.5	3748.71	1416.55	0.282
Scotland	23.141	571.78	16.157	5538.49	13.475	20406.7	3120.28	1319.56	0.772
Scotland	21.518	512.52	9.933	5653.21	13.344	18289.7	3720.07	1349.43	1.132
Scotland	18.02	406.21	13.13	5709.45	11.827	12552	2910.27	1263.18	0.716
Scotland	17.207	503.494	6.716	5577.51	14.445	12969.5	1710.27	1336.88	0.911
Scotland	20.191	449.794	20.094	4699.26	12.547	16584.1	3874.91	1324.26	0.283
Scotland	20.455	424.303	16.162	5648.3	9.949	15638.5	3811.94	1347.62	0.778
Scotland	19.229	549.994	16.72	4516.85	11.446	15358.5	2918.16	1167.29	0.383
Scotland	17.384	396.253	17.112	5718.25	12.456	14201	3747.08	1418.68	0.77
Scotland	26.816	458.495	29.839	7077.69	16.523	16668.5	3691.08	1351.06	1.198
Scotland	20.594	462.167	11.717	8404.56	16.428	16332.9	2207.49	1756.56	0.642
Scotland	19.857	408.337	15.844	6287.64	15.142	25230.7	4077.72	1465.42	0.989
Scotland	17.399	367.369	17.764	7141.64	19.699	18196	3178.19	1514.43	0.662
Scotland	19.082	408.795	15.952	5311.19	12.648	16017	3563.96	1270.36	0.47
Scotland	16.462	348.044	10.885	6182.07	9.254	10471.2	2242.22	809.992	0.794
Scotland	17.711	472.54	5.021	6644.79	12.544	14031.2	1472.75	1396.7	0.661
Scotland	17.79	378.698	16.562	4575.64	11.783	21332.8	3562.82	932.362	1.467
Scotland	18.798	406.319	20.615	5422.86	12.723	16082.6	2842.81	1305.96	2.791
Scotland	16.41	379.366	13.429	5379.32	11.265	15418.6	4428.21	1256.82	8.568
Scotland	16.361	352.574	21.389	5955.41	12.955	15430.8	3258.84	1428.08	0.62
Scotland	17.561	412.415	14.541	5927.77	15.022	15129.2	3159.48	1381.98	0.497
Scotland	15.199	400.928	4.92	5963.7	11.684	12155.9	1402.91	909.036	1.505
Scotland	16.867	437.81	4.781	5548.57	11.27	12563.1	1223.98	948.426	0.443
Scotland	19.225	448.108	12.114	5268.3	12.444	14031.3	2967.37	1379.24	1.091
Scotland	10.925	259.714	12.671	4301.29	8.552	10261.9	2025.15	912.824	0.512
Scotland	17.46	367.353	29.839	5618.87	15.009	16133.2	3975.81	1171.16	1.553
Scotland	22.025	427.612	18.193	7087.12	15.896	18429	3853.25	1325.64	1.197
Scotland	26.4	768.9	10.2	5858.7	11.1	9838.5	1046.1	712.5	0.3
Scotland	24	512.7	8.1	6147.9	12.9	11720.7	1194.3	835.2	0.3
Scotland	13.5	436.5	21	8503.8	7.2	8148.3	1234.5	647.7	0.3
Scotland	15	495.6	5.7	3876	6	6761.1	1056.6	515.1	0.3
Scotland	15.9	476.4	7.5	3881.4	7.5	8172.9	1269.3	673.5	0.3
Scotland	29.4	939.3	9.9	5790.9	8.7	9206.1	1176	667.2	0.3
Scotland	26.4	925.8	8.4	6240.6	6.6	8946	1096.2	607.5	1.8
Scotland	20.7	348.6	14.4	5813.7	7.5	8945.4	1436.1	629.1	0.9
Scotland	10.8	404.4	7.2	4370.1	7.2	7589.4	958.5	561.9	0
Scotland	18.3	620.7	9	4494.9	6.3	6445.5	1098	497.4	0.3
Scotland	13.2	485.7	11.1	5400.3	8.1	8960.7	1254.6	694.5	0.3
Scotland	15.6	409.2	5.4	4078.5	8.1	8412.6	1292.4	666.6	0.3
Scotland	15.6	583.8	5.7	6180	5.4	7024.5	998.4	470.7	0
Scotland	10.2	326.7	6.9	4838.7	7.8	7918.5	986.1	535.5	0.3
Scotland	22.8	675.6	9.6	5030.1	7.2	8040	1280.7	525	0.3
Scotland	17.4	521.7	7.5	4691.4	5.1	6488.7	1398	453.3	0
Scotland	15.6	483	6	3869.4	5.4	7790.4	1209	492.3	0
Scotland	17.4	520.5	5.4	4087.5	5.1	6851.7	1089.3	484.2	0
Scotland	16.8	518.7	6	3871.5	5.4	7192.5	1160.4	524.7	0
Scotland	24.6	846.6	8.4	5007.6	7.8	8405.1	969.6	680.4	0.3
Scotland	12.3	460.2	9.6	5992.8	8.1	8856.6	1049.4	660.9	0.6
Scotland	26.4	901.5	9.3	5864.7	8.4	9088.8	992.1	712.8	0.6
Scotland	20.1	596.7	8.4	4551	6.9	7563	1223.1	579.3	0.3
Scotland	16.5	485.1	8.4	7755	10.2	9246.3	956.1	717.9	0
Scotland	20.1	591.3	10.2	5228.1	7.2	7492.2	1163.4	593.4	0.3
Scotland	23.4	666.3	9	5181.3	10.5	9226.2	1239.9	673.8	0.3
Scotland	21	427.8	14.1	4626.9	8.4	8141.7	1294.8	661.5	0.3
Scotland	35.7	960	18.3	8606.7	12.6	11777.1	1324.8	1014	0.9
Scotland	30	773.7	17.1	10709.4	14.7	12199.5	1183.2	813.9	0.9
Scotland	16.5	348.6	9.6	4925.1	9	8671.5	1168.5	636.9	0.3
Scotland	18.3	345.6	13.5	6128.7	11.1	9396.3	1145.4	842.4	0.3
Scotland	13.5	276	12.3	4567.2	7.2	5765.1	1102.2	537.6	0.3
Scotland	25.2	813	11.7	5047.8	8.7	9169.5	1030.5	757.8	0
Scotland	30.9	813.6	19.2	10272.9	15.3	13999.5	1029	968.4	0.3
Scotland	21.6	438.3	9	4702.2	8.7	8425.2	1222.5	618	0
Scotland	22.5	509.4	12.3	8583.9	15.6	12419.4	1343.4	825	0.3
Scotland	37.8	986.4	12.9	6781.5	11.1	11340.3	1251.9	927.9	0.3
Scotland	29.1	770.1	15.9	7621.8	13.5	11750.1	1338.9	938.1	0.6
Scotland	18.9	433.2	9.6	4362	9.3	9375.3	1065.9	675.6	0.3
Scotland	27.3	710.1	16.5	7115.4	10.8	9720.6	1280.7	891.3	0.3
Scotland	22.2	632.7	11.4	7814.4	9.6	10471.5	1107.6	668.1	0.3
Scotland	30.6	678	15	7249.8	13.5	11796	1386.9	849.6	0.3
Scotland	36.3	815.1	8.1	5364	9.9	9017.7	1053.9	776.7	0
Scotland	30.3	898.8	16.2	8422.5	12	12212.7	1112.4	864	0.3
Scotland	37.8	1005.3	16.2	5526.6	9	9849.9	1094.7	814.5	0.3
Scotland	35.4	864	10.2	7959.9	10.5	10945.2	1822.8	894.3	2.7
Scotland	38.1	798.9	9.9	5340.9	10.8	9659.4	1398.3	794.1	1.2
Scotland	26.4	583.8	12.6	6130.2	12.3	11054.7	1317.6	962.4	0
Scotland	24.9	528	9.9	7116.6	10.2	10137.9	1305	775.2	0.6
Scotland	23.7	543.6	10.8	4846.5	7.2	7371.6	1492.5	670.2	0.3
Scotland	21.3	458.1	10.8	4496.4	8.1	8150.4	1429.5	610.8	0.3
Scotland	17.1	565.8	13.8	5459.1	8.4	9378.6	788.1	604.5	2.4
Scotland	21	587.1	14.1	7589.1	11.7	12042.3	1347	777	0.6
Scotland	26.4	694.8	10.8	5858.1	11.4	11041.8	1193.7	780	1.2
Scotland	49.8	1227.9	21.3	7996.8	15.3	12626.4	1426.5	940.8	0.6
Scotland	29.1	763.2	13.2	5607.6	7.5	8642.7	945.3	582.9	0.9
Scotland	34.8	819	12.9	6156.6	8.4	9653.4	1137.6	812.1	0.3
Scotland	23.4	735.9	12	4526.1	7.8	9140.1	957.6	637.2	0.6
Scotland	14.4	411.3	7.5	13662	7.5	7321.5	959.7	596.4	0.3
Scotland	28.8	900.6	12.9	5373.9	9	9534.9	1281.9	733.8	0.6
Scotland	21.6	713.1	15.3	5408.1	7.5	9811.2	1514.4	793.2	0.6
Scotland	32.4	1033.2	16.8	5450.4	9.9	10152.6	1332.9	774.9	1.5
Scotland	15	533.7	10.5	4218.6	6	7296	1013.1	475.5	0.3
Scotland	26.7	674.4	12	5226	6.9	7601.7	1134.3	552.9	0.3
Scotland	20.7	530.7	10.8	7187.1	9.6	10029	1511.1	861.3	0.3
Scotland	65.1	652.2	8.1	5055.3	7.8	8704.5	1242.6	636.3	0.6
Scotland	18.3	567.6	11.4	5030.7	9.3	8964.6	981.9	676.8	0.6
Scotland	9	528.9	10.5	5172.6	8.4	8609.4	1037.4	626.7	0.3
Scotland	12.6	470.7	9.3	5620.2	7.5	7499.7	1064.7	575.4	0.6
Scotland	13.2	600.9	11.7	6653.4	9	8770.2	1163.7	754.5	0.3
Scotland	24.6	794.1	12.9	5573.1	9.3	9518.4	981.9	712.5	0.6
Scotland	18.6	516.9	9	6131.4	9.3	10296.6	1461.6	896.7	0.3
Scotland	16.2	536.1	9.3	5995.2	7.8	8699.7	1449.9	724.2	0.6
Scotland	30.3	866.1	9.6	5983.5	9.6	10880.4	1335.3	946.8	0.6
Scotland	22.2	723.3	11.1	5527.8	10.2	9588.6	1392.9	831	0.6
Scotland	25.8	652.2	13.5	7753.2	11.1	11996.1	1220.4	985.8	0.6
Scotland	29.7	1079.4	12.6	6465.6	12.6	10781.1	1258.5	815.7	0
Scotland	24	948.9	21.9	6704.7	12	10083	1099.2	771.3	0.3
Scotland	10.5	501	13.2	6559.5	11.4	9605.4	1020.3	730.2	0
Scotland	26.4	806.1	9.9	5892.6	11.7	9843.3	852	698.1	9
Scotland	5.4	368.7	12.6	5256.9	8.7	7846.2	1074.9	542.1	0
Scotland	19.5	782.7	13.8	6457.2	12.3	10068.3	962.1	728.1	0.9
Scotland	12.3	573	10.2	7699.5	11.4	9876.3	1301.4	780.3	0
Scotland	15.3	620.4	8.7	5666.4	11.1	8801.1	1282.8	691.8	0.3
Scotland	26.1	866.4	13.2	5387.7	8.4	8980.8	1234.5	691.5	0
Scotland	10.5	493.8	6	5835.9	9.3	8205	1198.5	588.3	1.2
Scotland	19.2	626.1	11.1	4560.6	7.5	7461	1135.2	537	0
Scotland	12.9	429	7.5	4491.3	6.6	7224.3	1084.5	467.4	0.3
Scotland	21.3	624.9	8.4	4976.1	9.3	9279.6	1257.9	702.6	0
Scotland	9	439.5	8.7	3876.6	8.4	7315.8	1052.4	552	0.3
Scotland	29.7	790.8	15.3	5249.1	10.2	9240	1155	713.1	0.6
Scotland	15	603.9	13.5	4979.7	11.1	9479.7	956.4	684.3	0.3
Scotland	21.3	667.5	24.3	6055.5	12.6	11717.4	1176	870	0.3
Scotland	10.5	569.4	11.1	4499.7	6.3	6541.8	1066.5	539.7	0.3
Scotland	13.8	580.8	10.5	4581.9	10.5	8793.3	965.4	660.3	0.6
Scotland	4.5	301.2	6.3	3943.2	6.9	7122	1205.1	523.2	0.3
Scotland	21.9	686.4	10.8	7100.7	12.6	12568.5	1283.4	825.6	0.3
Scotland	30.3	843.9	15.6	7884.9	14.4	12282.6	1246.2	905.4	0.6
Scotland	23.7	744.9	10.8	4494.9	6.3	8196.3	1042.2	606.6	0.3
Scotland	3.3	162.3	26.1	6984.3	6.9	11261.7	1373.4	745.5	1.2
Scotland	20.1	540.9	9.6	5898.3	8.1	9123.3	1294.5	722.7	0.3

## Sheet: Figure 6(e)
		Alaska	Iceland_Farmed	Iceland_Wild	Norway	Scotland
1-fold	Alaska	60	0	0	0	0
	Iceland_Farmed	1	45	1	0	2
	Iceland_Wild	11	0	89	0	8
	Norway	15	5	0	100	18
	Scotland	12	0	0	0	149
		Alaska	Iceland_Farmed	Iceland_Wild	Norway	Scotland
2-fold	Alaska	60	0	0	0	0
	Iceland_Farmed	1	45	1	0	2
	Iceland_Wild	11	0	89	0	8
	Norway	15	5	0	100	18
	Scotland	12	0	0	0	149
		Alaska	Iceland_Farmed	Iceland_Wild	Norway	Scotland
3-fold	Alaska	59	0	0	0	0
	Iceland_Farmed	1	45	1	0	2
	Iceland_Wild	13	0	89	0	6
	Norway	16	5	0	100	19
	Scotland	10	0	0	0	150
		Alaska	Iceland_Farmed	Iceland_Wild	Norway	Scotland
4-fold	Alaska	58	0	0	0	0
	Iceland_Farmed	1	46	1	0	2
	Iceland_Wild	15	0	89	0	6
	Norway	18	4	0	100	19
	Scotland	7	0	0	0	150
		Alaska	Iceland_Farmed	Iceland_Wild	Norway	Scotland
5-fold	Alaska	57	0	0	0	0
	Iceland_Farmed	1	47	1	0	1
	Iceland_Wild	15	0	89	0	5
	Norway	20	3	0	100	23
	Scotland	6	0	0	0	148
		Alaska	Iceland_Farmed	Iceland_Wild	Norway	Scotland
6-fold	Alaska	56	0	0	0	0
	Iceland_Farmed	1	47	1	0	1
	Iceland_Wild	14	0	89	0	4
	Norway	22	3	0	100	23
	Scotland	6	0	0	0	149
		Alaska	Iceland_Farmed	Iceland_Wild	Norway	Scotland
7-fold	Alaska	55	0	0	0	0
	Iceland_Farmed	1	47	1	0	1
	Iceland_Wild	13	0	88	0	4
	Norway	24	3	1	100	24
	Scotland	6	0	0	0	148
		Alaska	Iceland_Farmed	Iceland_Wild	Norway	Scotland
8-fold	Alaska	54	0	0	0	0
	Iceland_Farmed	1	46	0	0	1
	Iceland_Wild	13	1	88	0	4
	Norway	24	3	2	100	24
	Scotland	7	0	0	0	148
		Alaska	Iceland_Farmed	Iceland_Wild	Norway	Scotland
9-fold	Alaska	55	0	0	0	0
	Iceland_Farmed	0	45	0	0	1
	Iceland_Wild	12	0	88	0	4
	Norway	25	4	2	100	25
	Scotland	7	1	0	0	147
		Alaska	Iceland_Farmed	Iceland_Wild	Norway	Scotland
10-fold	Alaska	54	0	0	0	0
	Iceland_Farmed	0	45	0	0	1
	Iceland_Wild	12	0	88	0	4
	Norway	27	4	2	100	25
	Scotland	6	1	0	0	147

## Sheet: ICP-MS data
Class	7 Li [ No Gas ]	9 Be [ No Gas ]	11 B [ No Gas ]	23 Na [ He ]	24 Mg [ He ]	27 Al [ He ]	28 Si [ He ]	31 P [ He ]	39 K [ He ]	44 Ca [ He ]	47 Ti [ He ]	51 V [ He ]	52 Cr [ He ]	55 Mn [ He ]	56 Fe [ He ]	59 Co [ He ]	60 Ni [ He ]	63 Cu [ He ]	66 Zn [ He ]	71 Ga [ He ]	72 Ge [ He ]	75 As [ He ]	78 Se [ He ]	85 Rb [ He ]	88 Sr [ He ]	93 Nb [ He ]	95 Mo [ He ]	107 Ag [ He ]	111 Cd [ He ]	133 Cs [ He ]	135 Ba [ He ]	181 Ta [ He ]	182 W [ He ]	205 Tl [ He ]	206 [Pb] [ He ]	207 [Pb] [ He ]	208 Pb [ He ]
Alaska	0.479379	0.359562	0.664726	0.273002	0.647265	0.020114	0.0270271	0.304202	0.129656	0.121186	0.0062546	0.149806	0.0310877	0.289989	0.222496	0.176221	0.0215483	0.123643	0.806682	0	0	0.0749757	0.476624	0.428202	0.158731	0.036205	0.18654	0.00183673	0.10684	0.272043	0.035284	0.0672984	0.0850794	0.687446	0.0171697	0.0123728	0.0141537
Alaska	0.301678	0.130478	0.53051	0.111946	0.380213	0.0203563	0.0230885	0.107541	0.0301308	0.0461148	0.0325643	0.0347555	0.0119533	0.294195	0.162527	0.0580836	0.0473366	0.0866553	0.301562	0.1225	0.287326	0.0572079	0.451539	0.197601	0.0558976	0.0237572	0.0652063	0.000733182	0.0847399	0.113904	0.731752	0.038109	0.0534921	0.474293	0.0387659	0.0403562	0.0394961
Alaska	0.333897	0.175299	0.468062	0.137324	0.375842	0.033564	0.0220867	0.140473	0.0528337	0.0779715	0.0146108	0.0989582	0.0633952	0.195209	0.154737	0.07771	0.0543536	0.108466	0.38529	0	0.282681	0.0435333	0.325264	0.236999	0.0861782	0.0233396	0.0758095	0.00413706	0.173372	0.131106	0.076868	0.0483988	0.0761111	0.497429	0.0223541	0.0220547	0.0209819
Alaska	0.314402	0.256972	0.473484	0.130061	0.392785	0.0191076	0.0225699	0.151659	0.0503597	0.0712906	0.0158362	0.120861	0.0586206	0.0887397	0.182976	0.0373963	0.0222295	0.06972	0.295498	0.124167	0	0.0732331	0.388437	0.2026	0.0976401	0.0187188	0.0941905	0.0011615	0.177148	0.0814329	0.0656748	0.220354	0.109286	0.246358	0.00975184	0.011584	0.0114599
Alaska	0.554667	0.201195	0.84342	0.178875	0.539224	0.021134	0.0232654	0.19995	0.0681083	0.131126	0.0141376	0.0928347	0.0823532	0.215246	0.31565	0.0752093	0.057734	0.115243	0.513687	0.126333	0	0.108652	0.456505	0.275207	0.198521	0.0355584	0.114365	0.00209877	0.127206	0.124216	0.0601262	0.05839	0.0811111	0.466367	0.0223005	0.0231807	0.0215181
Alaska	0.249034	0.130478	0.23822	0.0660988	0.340495	0.0168517	0.021616	0.169865	0.0553699	0.0401266	0.0351094	0.0602004	0.0348803	0.117889	0.193918	0.0413367	0.0227708	0.126545	0.334241	0.0591667	0.290644	0.27217	0.346899	0.219889	0.0486615	0.0218173	0.177032	0.00144621	0.0885934	0.13364	0.0380553	0.0420704	0.0569841	0.456298	0.0110396	0.012888	0.0118152
Alaska	0.32331	0.0856574	0.464416	0.0958389	0.254382	0.0222585	0.0210098	0.0354162	0.000535432	0.0713841	0.0177855	0.13108	0.0488692	0.0801426	0.117648	3.78888e-05	0.0546745	0.069983	0.223236	0	0	0.0136789	0.272993	0.101314	0.0947499	0.0164152	0.0610794	0.00312673	0.26185	0.0280556	0.0390803	0.0363505	0.0580952	0.334619	0.0417371	0.0350509	0.0367765
Alaska	0.337667	0.13745	0.475929	0.132526	0.497109	0.014117	0.0227309	0.224143	0.0992131	0.0514556	0.00281639	0.165533	0.0653721	0.185421	0.152225	0.0426249	0.0307679	0.116675	0.295179	0	0.315859	0.00134247	0.300671	0.351716	0.0513381	0.0191668	0.135254	0.000977576	0.111175	0.20031	0.0219477	0.0343231	0.0385714	0.818766	0.0108451	0.00719466	0.00888889
Alaska	0.267644	0.13745	0.367693	0.0719294	0.176732	0.0150402	0.0212545	0.0239115	0.00347589	0.0606433	0.00195623	0.0864604	0.0147869	0.0690077	0.146478	0.0513394	0.0263408	0.0704734	0.28643	0.0618333	0.302588	0.0307111	0.317334	0.110587	0.0723768	0.0152701	0.0479048	0.00215671	0.145125	0.00800748	0.0329757	0.0256089	0.0430952	0.308055	0.0254661	0.0255025	0.0248708
Alaska	0.310782	0.126494	0.444637	0.12109	0.345197	0.0139554	0.0195375	0.1214	0.0410956	0.0372131	0.0258911	0.0461456	0.00118919	0.100548	0.103804	0	0.0300063	0.0492746	0.278324	0.0581667	0	0.0811023	0.281003	0.236133	0.0647524	0.0197157	0.0294762	0.00306374	0.107938	0.112128	0.0309348	0.0396099	0.0649206	0.461011	0.0266331	0.0317112	0.0289793
Alaska	0.381195	0.146414	0.629001	0.0859533	0.348428	0.0280959	0.0207241	0.107442	0.0467615	0.110077	0.030852	0.0797204	0.0194209	0.059026	0.103691	0.0666086	0.0471784	0.0988562	0.337176	0	0.289317	0.0530687	0.416525	0.221473	0.105382	0.0200829	0.0881905	0.00130008	0.144143	0.0945611	0.0370033	0.03305	0.0214286	0.300343	0.0141113	0.0130725	0.0134884
Alaska	0.331471	0.374502	0.432524	0.120467	0.350542	0.0237624	0.0262777	0.131554	0.043914	0.0884736	0.0211984	0.188731	0.147886	0.124984	0.239676	0.156784	0.194344	0.200053	0.364777	0.193	0	0.0584807	0.308826	0.178685	0.116293	0.0267109	0.0840317	0.000884354	0.112929	0.0975595	0.0434686	0.0451207	0.0719841	0.405741	0.0110127	0.0101527	0.00945736
Alaska	0.21646	0.242032	0.238214	0.0904991	0.519008	0.0227963	0.0215749	0.254433	0.0905319	0.08388	0.0105937	0.10737	0.0339673	0.14831	0.117528	0.0836585	0.0607522	0.140714	0.346147	0.0568333	0	0.168501	0.400003	0.316287	0.0882092	0.0202209	0.121444	0.000748299	0.0638343	0.162977	0.0369642	0.0379783	0.0388095	0.447301	0.00971831	0.00773537	0.00846899
Alaska	0.220506	0.140438	0.186668	0.0934153	0.626873	0.0332192	0.0271022	0.313653	0.123459	0.0961439	0.0253781	0.187812	0.0568279	0.162928	0.207322	0.103437	0.0159861	0.115362	0.442935	0.0668333	0.647644	0.10988	0.407098	0.392821	0.0805209	0.0374175	0.116651	0.000602167	0.0852601	0.21475	0.0381214	0.076961	0.0614286	0.678449	0.00906774	0.00866412	0.00764858
Alaska	0.398253	0.223108	0.575161	0.167656	0.38227	0.0193882	0.0242649	0.137721	0.0495584	0.132401	0.00345555	0.235295	0.0248553	0.113361	0.141857	0.301671	0.0212557	0.115445	0.375171	0	0.307896	0.0289652	0.310163	0.210082	0.18741	0.026108	0.127397	0.00306626	0.186647	0.108789	0.0522032	0.0845066	0.0575397	0.577978	0.0136687	0.0153308	0.013553
Alaska	0.367115	0.134462	0.479491	0.125144	0.557153	0.0345148	0.0243221	0.272021	0.101913	0.148607	0.0109774	0.264794	0.0445345	0.211689	0.170827	0.0792256	0.119921	0.163791	0.365337	0.123	0.905773	0.0362351	0.464554	0.311728	0.178887	0.0312677	0.149984	0.000582011	0.102428	0.183731	0.0281244	0.0511281	0.062619	0.499357	0.00473508	0.00630407	0.00543928
Alaska	0.327552	0.129482	0.481024	0.117818	0.379971	0.0375719	0.023766	0.121439	0.0357354	0.0996214	0.00419004	0.091309	0.115893	0.13264	0.236005	0.118327	0.192727	0.179601	0.474227	0.0586667	0	0.0442565	0.29011	0.150419	0.148047	0.0228311	0.124571	0.00121693	0.122736	0.0565697	0.0385753	0.0381613	0.0794444	0.348757	0.0211804	0.0201908	0.0209948
Alaska	0.272747	0.0448207	0.274596	0.0955464	0.517507	0.0223608	0.023861	0.245087	0.0936914	0.0914372	0	0.1592	0.0605284	0.209085	0.236163	0.110408	0.378762	0.29091	0.517052	0.0631667	0.305906	0.0259384	0.43613	0.324614	0.0904196	0.0256803	0.493397	0.00154951	0.158998	0.164706	0.0324797	0.0493472	0.094127	0.628749	0.00896714	0.013486	0.0118088
Alaska	0.362621	0.0468127	0.648644	0.127131	0.283755	0.0217393	0.023796	0.0684783	0.0255602	0.0581968	0.0127858	0.068487	0.0225409	0.088495	0.154727	0.0449362	0.0964959	0.125184	0.31524	0.0626667	0.303251	0.0504744	0.263682	0.143651	0.103986	0.0291863	0.11	0.00595112	0.129961	0.108601	0.0464743	0.0421264	0.0594444	0.393316	0.0242321	0.0277481	0.0253359
Alaska	0.284092	0.0468127	0.407042	0.104617	0.405317	0.0260739	0.0246215	0.173981	0.062784	0.0849217	0.0114832	0.147006	0.177606	0.137372	0.142367	0.0509984	0.0776706	0.11465	0.297827	0.0656667	0.31785	0.153407	0.386082	0.247411	0.0815087	0.0236528	0.0791746	0.00173091	0.140019	0.113145	0.0481184	0.0498886	0.0586508	0.456298	0.0201543	0.0188995	0.0184819
Alaska	0.589655	0	0.614442	0.318688	0.782973	0.0295293	0.1053	0.600089	0.548452	0.204756	0.159053	0.125396	0.11119	0.217985	0.221723	0.0945705	0.0235449	0.112914	0.540171	0.05	0	0.137402	0.708593	0.405544	0.180927	0.0282904	0.1	0.00302343	0.132948	0.208124	0.0532011	0.0201615	0.047619	0.449871	0.00201207	0.00381679	0.00387597
Alaska	0.596552	0	0.858034	0.265602	0.672233	0.0269526	0.0704241	0.507947	0.426731	0.203057	0.130742	0.0689677	0.115026	0.180386	0.231046	0.0718372	0.0154455	0.0830559	0.373393	0.05	0.199071	0.275358	0.503012	0.261864	0.182151	0.105079	0.142857	0.00377929	0.115607	0.160502	0.100992	0.0705653	0.285714	0.449871	0.028169	0.028626	0.0290698
Alaska	0.444828	0	0.672164	0.16549	0.530121	0.234776	0.0730595	0.464656	0.419996	0.231411	0.126192	0.0940468	0.0651573	0.211718	0.259409	0.185504	0.0250518	0.132287	0.481402	0.25	0.796284	0.203409	0.443704	0.268021	0.174878	0.177826	0.261905	0.031746	0.0751445	0.144628	0.0676285	0.110888	0.642857	0.449871	0.0181087	0.0209924	0.0193798
Alaska	0.486207	0	0.660129	0.180321	0.494561	0.0167655	0.136476	0.383069	0.380258	0.173881	0.13197	0.326029	0.0137537	0.161586	0.215	0.0377373	0.0103598	0.115747	0.493351	0.05	0	0.137805	0.444037	0.204111	0.173906	0.00909336	0.0714286	0.00377929	0.132948	0.130518	0.0676285	0.00784059	0.047619	0.449871	0.00603622	0.00763359	0.00775194
Alaska	0.624138	0	0.753064	0.283202	0.797664	0.11301	0.134674	0.575999	0.508406	0.633188	0.18498	0.206903	0.159525	0.559062	0.457487	0.117304	0.0339047	0.149076	0.768656	0.4	0.199071	0.331144	0.667832	0.378307	0.560059	0.0101037	0.133333	1	1	0.22047	0.272317	0.00672051	0.0238095	0.385604	0.39839	0.374046	0.381783
Alaska	0.603448	0	0.741698	0.198211	0.597531	0.026047	0.104762	0.491007	0.457451	0.306867	0.143381	0.200633	0.0252619	0.106978	0.332456	0.0377373	0.0276888	0.0998087	0.448331	0.05	0.199071	0.164238	0.672386	0.292246	0.183231	0.0313216	0.0571429	0.00529101	0.398844	0.125227	0.0946799	0.0235218	0.0714286	0.257069	0.21328	0.209924	0.209302
Alaska	0.506897	0	0.602853	0.203722	0.45731	0.0246089	0.100127	0.327055	0.333435	0.203056	0.118392	0.0658328	0.042908	0.0998165	0.244048	0.0832039	0.0207195	0.0627612	0.385386	0	0	0.218615	0.396945	0.15238	0.184131	0.0464772	0.0952381	0.00529101	0.202312	0.107589	0.0586114	0.0324824	0.0714286	0.321337	0.028169	0.0248092	0.0271318
Alaska	0.324138	0	0.324716	0.140564	0.366943	0.021606	0.114335	0.328638	0.395699	0.0975358	0.126264	0.0564281	0.0597868	0.0966832	0.232407	0.0491039	0.0218497	0.0930438	0.313774	0	0	0.120283	0.49546	0.224722	0.0531455	0.0131349	0.0666667	0.0166289	0.150289	0.0634954	0.0369702	0.0112008	0	0.257069	0.00402414	0.00381679	0.00193798
Alaska	0.310345	0	0.244707	0.127614	0.528106	0.0252947	0.0904502	0.434932	0.434433	0.193919	0.133414	0.188094	0.0659245	0.140549	0.225628	0.117304	0.0195894	0.0951335	0.449987	0.1	0.199071	0.0686758	0.571317	0.263938	0.0993758	0.0565809	0.0666667	0.00604686	0.179191	0.123463	0.146078	0.0380829	0.190476	0.385604	0.482897	0.475191	0.476744
Alaska	0.417241	0	0.690216	0.171479	0.437073	0.0393036	0.13274	0.285366	0.307423	0.414069	0.113265	0.0940468	0.105053	0.123092	0.196234	0.0945705	0.0331513	0.0614862	0.520649	0	0	0.313975	0.420491	0.135717	0.277744	0.00909336	0.166667	0.00226757	0.115607	0.0864243	0.091073	0.00672051	0.047619	0.321337	0.00603622	0.00763359	0.00775194
Alaska	0.355172	0	0.360597	0.152566	0.633931	0.0196352	0.13526	0.514887	0.546587	0.270483	0.149881	0.112856	0.116561	0.107426	0.221385	0.0718372	0.0135619	0.117553	0.455443	0.05	0	0.205876	0.596529	0.396778	0.166849	0.0101037	0.114286	0.00226757	0.138728	0.243399	0.0640216	0.0100808	0.047619	0.385604	0.0100604	0.00954198	0.00968992
Alaska	0.362069	0.298805	0.434812	0.135306	0.548637	0.0217059	0.108384	0.434308	0.441986	0.115148	0.132981	0.0689677	0.00377983	0.0823598	0.148548	0.00363733	0.0107365	0.0776015	0.311974	0.05	0	0.114191	0.474691	0.281673	0.0824535	0.0212178	0.052381	0.00151172	0.0809249	0.156975	0.0477908	0.0156812	0.0238095	0.321337	0.10664	0.103053	0.106589
Alaska	0.42069	0.298805	0.373301	0.206281	0.633314	0.0273587	0.119378	0.552049	0.595811	0.171666	0.155947	0.0658328	0.0812689	0.176357	0.220145	0.0604706	0.0152571	0.0908479	0.448619	0	0	0.135942	0.689712	0.452055	0.11223	0.0131349	0.0761905	0.00604686	0.0982659	0.278674	0.162308	0.0112008	0.0238095	0.449871	0	0	0.00193798
Alaska	0.286207	0	0.344105	0.126835	0.517882	0.0369865	0.132503	0.396573	0.449907	0.18289	0.127998	0.059563	0.0812689	0.0631127	0.149353	0.0718372	0.0124317	0.0773181	0.322254	0.05	0	0.244847	0.430043	0.346854	0.140529	0.0101037	0.0619048	0.00377929	0.0809249	0.179904	0.0495942	0.00784059	0.047619	0.385604	0.00603622	0.00572519	0.00581395
Alaska	0.455172	0	0.428349	0.173869	0.480595	0.011572	0.113525	0.370817	0.393289	0.18914	0.116009	0.059563	0.00915036	0.169196	0.189318	0.0832039	0.0113016	0.0893603	0.511391	0.05	0	0.152708	0.545661	0.223049	0.155111	0.0141452	0.047619	0.000755858	0.17341	0.112881	0.0405771	0.00896067	0	0.257069	0.00201207	0.0019084	0.00193798
Alaska	0.565517	0	0.747493	0.205895	0.601234	0.0177509	0.0562809	0.438165	0.404908	0.209697	0.126987	0.128531	0.0866394	0.141444	0.112641	0.00363733	0.012055	0.0908833	0.382377	0.05	0.199071	0.125268	0.472136	0.236568	0.167821	0.1071	0.12381	0.0113379	0.0867052	0.112881	0.0649234	0.0638448	0.404762	0.385604	0.00804829	0.00763359	0.00775194
Alaska	0.472414	0.298805	0.618008	0.212305	0.641508	0.019462	0.102655	0.523995	0.452351	0.224628	0.146198	0.0532932	0.0321669	0.272145	0.517531	0.117304	0.0331513	0.162818	0.598408	0.05	0.199071	0.267604	0.614299	0.296328	0.180999	0.0191971	0.157143	0.00302343	0.144509	0.160502	0.0784491	0.0145611	0.0238095	0.385604	0.130785	0.131679	0.129845
Alaska	0.32069	0.298805	0.278805	0.141703	0.433952	0.0792997	0.112713	0.364111	0.368878	0.363672	0.128576	0.166149	0.0306325	0.248422	0.205919	0.140037	0.0271238	0.106184	0.566821	0.05	0.199071	0.262922	0.481021	0.199895	0.233098	0.0171763	0.147619	0.0967498	0.109827	0.0899518	0.0739405	0.013441	0	0.321337	0.0100604	0.00954198	0.00968992
Alaska	0.358621	0	0.366615	0.150386	0.615347	0.022891	0.102485	0.533817	0.512262	0.248282	0.154142	0.1348	0.507842	0.24887	0.296653	0.0945705	0.031456	0.157788	0.522823	0.05	0	0.521564	0.573205	0.350736	0.15756	0.0313216	0.0857143	0.00377929	0.179191	0.167557	0.0595131	0.0212816	0.0714286	0.321337	0.195171	0.19084	0.19186
Alaska	0.441379	0.298805	0.762648	0.226324	0.575182	0.0282776	0.139162	0.388134	0.415484	0.209473	0.134137	0.0376187	0.0475113	0.129359	0.26329	0.0945705	0.0124317	0.105653	0.612042	0	0	0.153816	0.443037	0.260525	0.227049	0.0141452	0.104762	0.00302343	0.0867052	0.171085	0.164112	0.013441	0.047619	0.449871	0.0120724	0.0133588	0.0116279
Alaska	0.655172	0	0.95877	0.263505	0.732282	0.0532659	0.0651203	0.719135	0.598942	0.18759	0.16057	0.401266	0.0513474	0.262298	0.386655	0.19687	0.0188359	0.233229	0.563077	0.15	0.398142	0.161066	0.616298	0.486319	0.196373	0.146504	0.228571	0.0166289	0.132948	0.269856	0.0450857	0.0996875	0.5	0.771208	0.00201207	0.0019084	0.00193798
Alaska	0.451724	0	0.501894	0.190193	0.578866	0.0247687	0.126065	0.386801	0.354111	0.343547	0.124676	0.0971817	0.0735967	0.156663	0.158684	0.0832039	0.0212846	0.0884041	0.498995	0.05	0	0.11983	0.470359	0.182428	0.220856	0.0131349	0.0619048	0.00453515	0.0693642	0.0723142	0.0712353	0.0100808	0.0238095	0.385604	0.00402414	0.00381679	0.00387597
Alaska	0.441379	0	0.472253	0.189741	0.593723	0.0115454	0.0826203	0.500709	0.472892	0.161408	0.132476	0.351108	0.0168225	0.196052	0.221538	0.0604706	0.0173291	0.0891124	0.345938	0.05	0.199071	0.142789	0.550548	0.311386	0.115722	0.0586016	0.12381	0.0151172	0.16763	0.190486	0.0324617	0.0369628	0.166667	0.449871	0.0643863	0.0648855	0.0658915
Alaska	0.275862	0.298805	0.267216	0.129013	0.633227	0.0464812	0.113105	0.523384	0.559884	0.143834	0.148364	0.0564281	0.0306325	0.224699	0.274255	0.0945705	0.0766623	0.108203	0.487924	0.05	0	0.247465	0.693266	0.414713	0.0999159	0.0202075	0.0857143	0.0347695	0.16185	0.197541	0.0324617	0.0145611	0	0.385604	0.028169	0.0267176	0.0271318
Alaska	0.486207	0	0.524627	0.193045	0.505907	0.0226314	0.125344	0.394929	0.420091	0.212409	0.140564	0.0501583	0.042908	0.0944452	0.242865	0.174137	0.0165756	0.108097	0.487448	0	0	0.200187	0.452922	0.268623	0.149567	0.0101037	0.0666667	0.00453515	0.127168	0.134046	0.0477908	0.00784059	0.047619	0.385604	0	0.0019084	0
Alaska	0.355172	0	0.475819	0.178555	0.755781	0.0461949	0.116635	0.606901	0.567477	0.222344	0.170031	0.0846422	0.270005	0.214852	0.293529	0.208237	0.0105481	0.138804	0.628383	0.05	0.199071	0.489038	0.61752	0.399789	0.129548	0.0191971	0.285714	0.00226757	0.0635838	0.209888	0.0396754	0.0156812	0	0.449871	0.00603622	0.00572519	0.00581395
Alaska	0.455172	0.298805	0.603744	0.186707	0.620164	0.014475	0.0811275	0.586575	0.457877	0.262893	0.130742	0.279006	0.0881738	0.169643	0.152823	0.0604706	0.0661141	0.102323	0.454623	0.05	0.398142	0.0960656	0.560544	0.356959	0.125479	0.0606224	0.0952381	0.00151172	0.0924855	0.14992	0.12624	0.0694452	0.166667	0.449871	0.0583501	0.0534351	0.0542636
Alaska	0.348276	0	0.501671	0.110954	0.213532	0.0238365	0.104266	0.199521	0.231255	0.222343	0.107054	0.128531	0.095846	0.0738552	0.10583	0.015004	0.0631004	0.0738117	0.294655	0	0	0	0.271664	0.091281	0.151151	0.016166	0.0809524	0.00151172	0.0867052	0.0476216	0.121731	0.0190414	0.0238095	0.257069	0.0603622	0.0610687	0.0600775
Alaska	0.386207	0.298805	0.528193	0.153852	0.510177	0.0145882	0.0861172	0.47426	0.380139	0.187539	0.120631	0.0815073	0.0705278	0.149053	0.185462	0.0718372	0.0781691	0.105617	0.440297	0.05	0.199071	0.135489	0.460807	0.346319	0.119755	0.0303112	0.1	0.00226757	0.138728	0.148156	0.117223	0.0313624	0.0714286	0.385604	0.0623742	0.0591603	0.0600775
Alaska	0.562069	0.298805	0.819033	0.232271	0.545754	0.0187363	0.113141	0.434112	0.336155	0.269565	0.12677	0.1348	0.32371	0.227385	0.291968	0.140037	0.0725184	0.107034	0.477457	0.05	0	0.217809	0.620185	0.231548	0.238859	0.0111141	0.185714	0.00302343	0.219653	0.107589	0.0883679	0.0190414	0	0.257069	0.0744467	0.0763359	0.0736434
Alaska	0.262069	0.298805	0.236907	0.134477	0.467874	0.174379	0.112792	0.559327	0.422806	0.234777	0.782323	0.112856	0.0735967	0.213061	0.259144	0.105937	0.0695046	0.129666	0.609494	0.05	0	0.492563	0.565097	0.323566	0.140313	0	0.190476	0.000755858	0.190751	0.144628	0.108206	0.00448034	0.0238095	0.321337	0.0623742	0.0572519	0.0600775
Alaska	0.47931	0.298805	0.768442	0.20153	0.584842	0.0144883	0.0835599	0.54115	0.422602	0.293642	0.121931	0.0909119	0.121164	0.154425	0.204236	0.0832039	0.0721416	0.113834	0.516113	0.05	0.398142	0.103014	0.650506	0.32651	0.168217	0.0414253	0.0904762	0.00302343	0.127168	0.160502	0.125338	0.0414431	0.0952381	0.321337	0.0704225	0.0687023	0.0678295
Alaska	0.537931	0.298805	0.683307	0.142677	0.284368	0.0365937	0	0.312397	0.243012	0.479563	0.123737	0.319759	0.110423	0.154872	0.131456	0.0832039	0.0337163	0.0779557	0.351581	0.15	0.597213	0.187801	0.316201	0.104464	0.202926	0.170753	0.219048	0.00302343	0.132948	0.0564404	0.153291	0.13889	0.571429	0.321337	0.0261569	0.0209924	0.0213178
Alaska	0.313793	0	0.607979	0.134136	0.333413	0.0404422	0.28177	0.240008	0.211148	0.463284	0.151759	0.0721026	0.116561	0.0635603	0.162798	0.0718372	0.0410623	0.0684636	0.347406	0.15	0.597213	0.0890168	0.306205	0.0965678	0.237671	0.0111141	0.119048	0.00302343	0.0924855	0.0176376	0.268711	0.013441	0.0238095	0.257069	0.0362173	0.0381679	0.0348837
Alaska	0.713793	0	1	0.263627	0.62451	0.0197683	0.0731904	0.605019	0.462935	0.39912	0.14107	0.279006	0.181774	0.226937	0.343598	0.140037	0.0717649	0.128037	0.611467	0.05	0.199071	0.178537	0.744134	0.390755	0.265178	0.0424357	0.147619	0.00529101	0.404624	0.20636	0.125338	0.0481636	0.119048	0.385604	0.0704225	0.0648855	0.0658915
Alaska	0.427586	0.298805	0.795186	0.246871	0.52481	0.0239364	0.393013	0.438748	0.374933	0.586134	0.188591	0.119126	0.197886	0.181281	0.382911	0.16277	0.0331513	0.125841	0.659165	0.05	0.199071	0.237949	0.477467	0.275851	0.287213	0.00505187	0.128571	0.00302343	0.17341	0.186959	0.124436	0.0100808	0.0238095	0.385604	0.0221328	0.0171756	0.0193798
Alaska	0.368966	0.298805	0.629151	0.111652	0.230723	0.0243825	0.0790707	0.242939	0.221823	0.238275	0.115215	0.131666	0.102751	0.0841502	0.148918	0.0491039	0.0687512	0.0661968	0.375538	0.05	0	0.28578	0.36407	0.0762905	0.164005	0.0818402	0.109524	0.00226757	0.236994	0.0194014	0.130748	0.0851264	0.214286	0.257069	0.0603622	0.0553435	0.0562016
Alaska	0.431034	0.298805	0.592378	0.160915	0.378453	0.0249551	0.0969516	0.397211	0.349385	0.396437	0.148075	0.0721026	0.151853	0.114588	0.148033	0.0832039	0.0205312	0.0956648	0.406089	0.1	0	0.151449	0.454588	0.241118	0.256357	0.0111141	0.138095	0.000755858	0.0982659	0.112881	0.0459874	0.0145611	0	0.321337	0.0221328	0.019084	0.0193798
Alaska	0.627586	0.298805	0.79474	0.233601	0.643511	0.0694854	0.0200283	0.566287	0.407094	0.392703	0.159558	0.482774	0.114259	0.242603	0.200799	0.0832039	0.0158222	0.107849	0.589928	0.15	0.597213	0.172797	0.543884	0.28522	0.196013	0.103058	0.22381	0.000755858	0.0867052	0.134046	0.0504959	0.092967	0.357143	0.449871	0.00402414	0.0019084	0.00193798
Alaska	0.368966	0	0.488968	0.157651	0.526312	0.0228777	0.0710495	0.477683	0.395131	0.192453	0.124892	0.206903	0.0927772	0.161586	0.158418	0.0604706	0.0642306	0.109265	0.409055	0.05	0.398142	0.0574984	0.481466	0.288164	0.114966	0.101037	0.171429	0.00302343	0.583815	0.172849	0.124436	0.0974473	0.333333	0.642674	0.0663984	0.0629771	0.0639535
Alaska	0.303448	0.298805	0.443281	0.147785	0.524892	0.0313337	0.114122	0.49563	0.395083	0.156161	0.197475	0.216308	0.156456	0.192919	0.166936	0.0832039	0.0129968	0.0969753	0.39843	0	0.199071	0.0877581	0.435596	0.290306	0.11889	0.0131349	0.180952	0	0.82659	0.153447	0.0387737	0.0168013	0	0.514139	0.0462777	0.0419847	0.0426357
Alaska	0.475862	0	0.656118	0.196671	0.558688	0.861463	0.390361	0.419039	0.330675	0.423468	0.173642	0.166149	0.151086	0.307059	0.66686	0.23097	0.0350348	0.123929	0.502638	1	0.597213	0.0938503	0.46214	0.228738	0.18838	0.0111141	0.166667	0.00151172	0.225434	0.13581	0.119026	0.0145611	0.047619	0.449871	0.028169	0.0305344	0.0271318
Alaska	0.289655	0.298805	0.372855	0.0964687	0.280235	0.014728	0.111216	0.219874	0.188712	0.235704	0.0836539	0.253926	0.0689934	0.117273	0.193794	0.117304	0.064984	0.0801516	0.388957	0	0	0.0535712	0.416604	0.0270363	0.178731	0.0232386	0.138095	0.00377929	0.17341	0	0.15239	0.0280021	0.0238095	0.321337	0.0684105	0.0687023	0.0678295
Alaska	0.541379	0	0.535324	0.15556	0.41546	0.00237033	0.110175	0.288458	0.251248	0.287178	0.0878428	0.0971817	0.0559507	0.133387	0.133847	0.0604706	0.0107365	0.102005	0.423049	0	0.199071	0.350277	0.447369	0.123136	0.210199	0.0121245	0.114286	0	0.0867052	0.0652592	0.0504959	0.0212816	0.0238095	0.321337	0.0140845	0.0152672	0.0155039
Alaska	0.52069	0.298805	0.869846	0.215074	0.540477	0.0297757	0.10358	0.494956	0.385116	0.31128	0.182814	0.0909119	0.231644	0.16472	0.189173	0.208237	0.0653607	0.123999	0.552265	0	0	0.131763	0.496459	0.286089	0.264566	0.00909336	0.195238	0.00226757	0.0924855	0.160502	0.0928765	0.013441	0	0.449871	0.0724346	0.0667939	0.0678295
Alaska	0.327586	0.298805	0.441275	0.130939	0.39806	0.0251815	0.121623	0.403925	0.327397	0.141537	0.115504	0.0470234	0.0421407	0.138311	0.228043	0.0377373	0.0565078	0.115747	0.381888	0.05	0	0.176221	0.388282	0.205984	0.11205	0.00808299	0.0857143	0.00302343	0.16185	0.13581	0.109107	0.013441	0.0238095	0.321337	0.0804829	0.0744275	0.0775194
Alaska	0.637931	0	0.847782	0.235416	0.425943	0.0142353	0.110728	0.397674	0.287604	0.374675	0.118753	0.206903	0.060554	0.166958	0.384094	0.0832039	0.0169523	0.0932209	0.517841	0.05	0.398142	0.191628	0.522337	0.168308	0.241739	0.0151556	0.0857143	0.000755858	0.346821	0.081133	0.0721371	0.0190414	0	0.321337	0.0402414	0.0362595	0.0368217
Alaska	0.482759	0.298805	0.581235	0.253842	0.588235	0.015507	0.092917	0.565937	0.439326	0.40349	0.124026	0.14734	0.18024	0.183071	0.279489	0.16277	0.0730834	0.125062	0.528279	0.05	0	0.165547	0.569429	0.348661	0.26255	0.0313216	0.185714	0.00377929	0.50289	0.169321	0.13165	0.0369628	0.047619	0.385604	0.0704225	0.0687023	0.0697674
Alaska	0.489655	0.298805	0.745487	0.239008	0.662594	0.0214196	0.115726	0.662437	0.51402	0.246273	0.162231	0.238252	0.0835705	0.346001	0.258242	0.174137	0.060275	0.164305	0.606356	0	0	0.307078	0.519228	0.423212	0.20397	0.00606224	0.133333	0.000755858	0.0924855	0.269856	0.109107	0.013441	0.0238095	0.514139	0.0704225	0.0667939	0.0678295
Alaska	0.362069	0.298805	0.427234	0.12386	0.419805	0.0358746	0.0850575	0.433872	0.369696	0.134914	0.181369	0.275871	0.0805017	0.209033	0.202159	0.0604706	0.0922961	0.108167	0.402879	0	0.199071	0.0505503	0.407941	0.255105	0.0694557	0.0383942	0.138095	0.00226757	0.50289	0.0899518	0.12624	0.0380829	0.119048	0.321337	0.0663984	0.0648855	0.0639535
Alaska	0.772414	0	0.482282	0.244126	0.662408	0.00247021	0.10727	0.552851	0.480904	0.320484	0.114492	0.150475	0.218601	0.183519	0.242277	0.0945705	0.0109248	0.130552	0.437332	0	0.199071	0.0699346	0.578203	0.382456	0.212755	0.0101037	0.190476	0	0.289017	0.23458	0.0369702	0.0201615	0	0.706941	0.00804829	0.00763359	0.00775194
Alaska	0.413793	0.298805	0.527524	0.15806	0.422236	0.0166656	0.102753	0.338061	0.301657	0.261516	0.10337	0.122261	0.085105	0.10295	0.260142	0.0377373	0.230175	0.0879436	0.39293	0.05	0.199071	0.107596	0.566208	0.21281	0.152267	0.0353631	0.0809524	0.00377929	0.33526	0.0776055	0.146078	0.0392029	0.047619	0.257069	0.0925553	0.0896947	0.0910853
Alaska	0.593103	0	0.940495	0.246508	0.573012	0.0238565	0.0734275	0.494829	0.396235	0.342604	0.124387	0.0909119	0.13344	0.192471	0.230265	0.0718372	0.0693163	0.101438	0.484353	0.1	0.199071	0.225412	0.52467	0.276386	0.237131	0.0818402	0.119048	0.00302343	0.225434	0.179904	0.235347	0.0761657	0.285714	0.321337	0.0623742	0.0629771	0.0620155
Alaska	0.389655	0.59761	0.454424	0.213067	0.775938	0.0230375	0.63464	0.759043	0.581427	0.212037	0.202675	0.0532932	0.122699	0.289154	0.2939	0.0832039	0.186476	0.252037	0.533851	0	0.199071	0.199432	0.819213	0.490602	0.0895465	0.00303112	0.0142857	0.00453515	0.127168	0.299839	0.0991885	0.0291222	0.0714286	0.514139	0.0503018	0.0496183	0.0484496
Alaska	0.244828	0	0.0924894	0.102433	0.65558	0.0201478	0.154862	0.5232	0.482803	0.115826	0.158836	0.106586	0.103518	0.21888	0.253484	0.19687	0.084385	0.162818	0.446935	0.05	0.398142	0.228987	0.65306	0.492877	0.0553418	0.0555705	0.152381	0.00151172	0.179191	0.236344	0.0793508	0.0784059	0.333333	0.578406	0	0.00572519	0.00193798
Alaska	0.217241	0.298805	0.0786717	0.111703	0.57396	0.013716	0.209934	0.460129	0.421851	0.152564	0.105754	0.109721	0.0421407	0.1871	0.150488	0.0604706	0.182332	0.254764	0.408321	0	0.199071	0.224103	0.506566	0.348728	0.100204	0.00303112	0.0571429	0	0.0578035	0.188723	0.0279531	0.0168013	0.047619	0.385604	0.00804829	0.00572519	0.00581395
Alaska	0.313793	0	0.291063	0.117139	0.376778	0.00315601	0.170715	0.278881	0.301293	0.154951	0.0809095	0.0909119	0.294556	0.122644	0.245489	0.0832039	0.0397438	0.110966	0.40727	0.05	0.199071	0.105028	0.50068	0.250621	0.108413	0.0394046	0.180952	0.000755858	0.196532	0.0582041	0.0631199	0.0571243	0.142857	0.321337	0.00402414	0.00763359	0.00581395
Alaska	0.289655	0	0.323379	0.12441	0.472947	0.0896	0.221458	0.336	0.348997	0.111095	0.470399	0.0532932	0.0789672	0.135177	0.189157	0.105937	0.121492	0.212333	0.420746	0	0.199071	0.1082	0.532555	0.28	0.0963154	0.00505187	0.109524	0	0.17341	0.119936	0.03156	0.00224017	0.0714286	0.321337	0.0140845	0.0152672	0.0135659
Alaska	0.372414	0	0.415645	0.185913	0.561412	0.016093	0.160512	0.405895	0.379873	0.254674	0.141287	0.203768	0.380484	0.0913119	0.258959	0.0604706	0.0269354	0.106219	0.42256	0.05	0.199071	0.147824	0.561321	0.304627	0.177975	0.0525394	0.22381	0.000755858	0.190751	0.165794	0.0892696	0.0705653	0.238095	0.321337	0.00201207	0.00381679	0.00193798
Alaska	0.3	0.59761	0.276131	0.227476	0.877997	0.0235635	0.376571	0.961272	0.716246	0.281111	0.242324	0.169284	0.0344686	0.262746	0.26614	0.140037	0.199661	0.264964	0.501471	0.05	0.199071	0.356067	0.796445	0.595602	0.153419	0.00808299	0	0.00377929	0.208092	0.303367	0.0694319	0.0459235	0	0.514139	0.0301811	0.0248092	0.0271318
Alaska	0.444828	0.59761	0.356363	0.203987	0.703769	0.030002	0.587593	0.714057	0.560832	0.264639	0.196247	0.219443	0.0582523	0.152634	0.214083	0.0945705	0.150688	0.238578	0.468574	0.05	0	0.141631	0.622073	0.406481	0.187768	0.00404149	0.0238095	0.0136054	0.121387	0.216943	0.0730388	0.0280021	0.047619	0.449871	0.0221328	0.019084	0.0213178
Alaska	0.410345	0	0.448184	0.219801	0.699914	0.0193688	0.164839	0.454148	0.420306	0.223825	0.120848	0.0940468	0.365907	0.235442	0.352422	0.0945705	0.153325	0.208649	0.557909	0.05	0.199071	0.171388	0.674829	0.378709	0.193349	0.024249	0.17619	0.000755858	0.127168	0.188723	0.0604148	0.0481636	0.0952381	0.449871	0.0945674	0.0916031	0.0930233
Alaska	0.551724	0.298805	0.833965	0.220137	0.721122	0.0380585	0.314551	0.677272	0.505869	0.325477	0.163675	0.119126	0.128836	0.384047	0.412981	0.29917	0.264457	0.290961	0.74575	0.05	0.398142	0.146868	0.647396	0.362313	0.239903	0.0363734	0.238095	0.0377929	0.138728	0.185195	0.128043	0.110888	1	0.385604	0.0663984	0.0629771	0.0639535
Alaska	0.427586	0	0.437932	0.221536	0.726406	0.00549305	0.116851	0.60518	0.505593	0.123564	0.123737	0.0501583	0.0436752	0.1965	0.189898	0.015004	0.0708231	0.129489	0.445754	0.05	0.199071	0.202201	0.517006	0.525133	0.0999879	0.091944	0.133333	0.00226757	0.109827	0.278674	0.0423805	0.115369	0.380952	0.578406	0.00804829	0.00954198	0.00775194
Alaska	0.337931	0	0.32427	0.15471	0.505104	0.0706906	0.208399	0.348566	0.32704	0.146937	0.395217	0.206903	0.0206586	0.140996	0.19856	0.0377373	0.0278772	0.120528	0.493812	0	0.199071	0.0856434	0.471137	0.272103	0.138189	0.00101037	0.0809524	0.00226757	0.312139	0.146392	0.0387737	0.00672051	0.0952381	0.385604	0.00402414	0.00572519	0.00387597
Alaska	0.389655	0	0.378204	0.194787	0.654581	0.00898863	0.194047	0.523479	0.49145	0.124109	0.109798	0.191229	0.24929	0.238575	0.265206	0.0832039	0.23187	0.303712	0.462829	0.05	0	0.0667122	0.469248	0.452858	0.0850459	0.00808299	0.171429	0.000755858	0.132948	0.264564	0.0351668	0.0201615	0	0.771208	0.0120724	0.00954198	0.0116279
Alaska	0.355172	0	0.378204	0.17967	0.578525	0.00763701	0.211703	0.388437	0.367806	0.116876	0.104454	0.0940468	0.0920099	0.24887	0.210106	0.0832039	0.0378602	0.136892	0.408811	0	0	0.141128	0.510898	0.314799	0.123787	0.00202075	0.0761905	0.00151172	0.16185	0.153447	0.0513977	0.0145611	0.0714286	0.578406	0.00804829	0.00954198	0.00775194
Alaska	0.303448	0.896414	0.129262	0.170437	0.818464	0.0230508	0.491063	0.871745	0.668745	0.177229	0.222247	0.172419	0.151853	0.265879	0.311386	0.12867	0.144472	0.229404	0.606643	0.05	0.199071	0.0859959	0.689045	0.523862	0.106541	0.00606224	0.104762	0.00302343	0.184971	0.280438	0.0748422	0.0380829	0.0238095	0.578406	0.0140845	0.0133588	0.0155039
Alaska	0.544828	0.298805	0.572989	0.228853	0.716117	0.0279114	0.334315	0.651129	0.502693	0.257043	0.197475	0.398132	0.139577	0.23947	0.304664	0.0604706	0.459597	0.361727	0.521541	0.05	0.398142	0.118421	0.642954	0.37108	0.197957	0.0474875	0.290476	0.00907029	0.225434	0.223998	0.0793508	0.13889	0.47619	0.514139	0.0321932	0.028626	0.0310078
Alaska	0.393103	0.59761	0.452641	0.193803	0.862752	0.0164792	0.929081	0.925232	0.735485	0.19052	0.214519	0.0501583	0.0275636	0.281545	0.256004	0.19687	0.144472	0.255826	0.616894	0.05	0.199071	0.658261	0.638622	0.590181	0.117846	0.00101037	0.0333333	0.00604686	0.0809249	0.338642	0.0586114	0.0179213	0.119048	0.514139	0.0684105	0.0667939	0.0658915
Alaska	0.634483	0.298805	0.813907	0.274553	0.655377	0.0929424	0.316377	0.613715	0.510544	0.191503	0.400416	0.103452	0.251591	0.170986	0.269586	0.0718372	0.142965	0.194553	0.463103	0.05	0.199071	0.146012	0.572094	0.385736	0.178659	0.0181867	0.190476	0.00604686	0.219653	0.252218	0.13706	0.0638448	0.238095	0.449871	0.0261569	0.0229008	0.0251938
Alaska	0.437931	0.298805	0.310898	0.169608	0.674443	0.0230242	0.402745	0.67431	0.548345	0.278663	0.176386	0.112856	0.115026	0.223356	0.226006	0.105937	0.0177058	0.125274	0.524377	0.05	0.398142	0.275056	0.545772	0.435994	0.149963	0.0333423	0.161905	0.00982615	0.271676	0.227525	0.127142	0.110888	0.190476	0.385604	0.0301811	0.0267176	0.0290698
Alaska	0.558621	0.59761	0.590372	0.272406	0.679876	0.0148279	0.874574	0.707939	0.559196	0.308884	0.178842	0.313489	0.042908	0.155767	0.194318	0.0491039	0.0186476	0.376709	0.471683	0	0.199071	0.0916349	0.566763	0.399053	0.246384	0.00101037	0.0428571	0.00604686	0.16185	0.216943	0.0658251	0.0190414	0.119048	0.642674	0.257545	0.253817	0.251938
Alaska	0.468966	0.59761	0.0363272	0.146222	0.78961	0.0315468	0.697389	0.908077	0.689399	0.212976	0.254096	0.216308	0.120397	0.279755	0.315444	0.219604	0.031456	0.193455	0.790972	0	0.199071	0.231756	0.661724	0.530688	0.120439	0.00303112	0.0952381	0.0196523	0.104046	0.312186	0.091073	0.0246419	0.0714286	0.642674	0.056338	0.0496183	0.0523256
Alaska	0.317241	0	0.158235	0.123073	0.616214	0.00370864	0.18312	0.515061	0.465403	0.119614	0.103515	0.0658328	0.0743639	0.22828	0.318938	0.140037	0.0293841	0.165439	0.467163	0	0.199071	0.445738	0.549548	0.395908	0.0795011	0.0323319	0.0904762	0	0.109827	0.231053	0.0739405	0.0515239	0.261905	0.449871	0.00804829	0.00572519	0.00775194
Alaska	0.668966	0.896414	0.67261	0.404725	0.97068	0.022172	0.879197	0.981387	0.786965	0.3428	0.237413	0.15361	0.131905	0.33302	0.324477	0.208237	0.0284423	0.182333	0.941279	0.05	0.199071	0.168266	0.73025	0.66694	0.242495	0	0.119048	0.010582	0.132948	0.403901	0.0775473	0.0190414	0.119048	0.706941	0.0201207	0.0209924	0.0213178
Alaska	0.413793	0.59761	0.569646	0.166607	0.529987	0.0579733	0.388961	0.532022	0.388211	0.226288	0.275185	0.0438885	0.0643901	0.193366	0.22595	0.105937	0.0129968	0.137954	0.500924	0.05	0.398142	0.31181	0.503567	0.229541	0.16278	0.00808299	0.0952381	0.0151172	0.150289	0.142865	0.0838593	0.0380829	0.0714286	0.321337	0.0301811	0.028626	0.0290698
Alaska	0.462069	0.298805	0.54669	0.19202	0.492919	0.046388	0.142698	0.410603	0.448227	0.171655	0.129226	0.285275	0.903727	0.295869	0.3053	0.0718372	1	1	0.552668	0	0.199071	0.0953607	0.423934	0.294053	0.125191	0.0202075	1	0.000755858	0.132948	0.156975	0.0450857	0.00784059	0.0238095	0.514139	0.0100604	0.0114504	0.0116279
Alaska	0.613793	0	0.781146	0.248617	0.722248	0.0228777	0.0521106	0.560134	0.478662	0.66739	0.147353	0.15361	0.0275636	0.367486	0.228518	0.117304	0.0139386	0.120139	0.563927	0.1	0.398142	0.135942	0.573982	0.326644	0.550625	0.10811	0.171429	0.0188964	0.109827	0.160502	0.118124	0.0739256	0.404762	0.449871	0.0382294	0.0419847	0.0387597
Norway	0.124138	0	0.0851348	0.462198	0.404358	0.00366203	0.106284	0.440155	0.408314	0.124783	0.105104	0.184959	0.146482	0.183967	0.0572583	0.33327	0.0295724	0.0744138	0.440341	0.05	0	0.247565	0.218131	0.311988	0.0954513	0.0141452	0.142857	0.00755858	0.0346821	0.223998	0.314698	0.0235218	0	0.0642674	0.0684105	0.0667939	0.0658915
Norway	0.203448	0.59761	0.225095	0.295	0.199029	0.0204341	0.0166591	0.323156	0.282807	0.278317	0.121065	0.206903	0.0505801	0.128911	0.0213994	0.185504	0.0103598	0.0176029	0.192851	0.1	0.597213	0.146465	0.116063	0.180956	0.132356	0.247541	0.195238	0.000755858	0.0751445	0.128755	0.286745	0.198255	0.738095	0.0642674	0.0160966	0.0171756	0.0174419
Norway	0.0724138	0	0.0220637	0.345319	0.218588	0.00268993	0.0818693	0.308165	0.292935	0.189601	0.0867594	0.150475	0.0344686	0.205004	0.0277194	0.208237	0.00753438	0.0246511	0.2083	0.05	0	0.20492	0.125503	0.167438	0.147622	0.0777987	0.0857143	0.000755858	0.017341	0.123463	0.256087	0.0828862	0.285714	0.0642674	0.0201207	0.019084	0.0193798
Norway	0.103448	0	0.0644083	0.353376	0.218394	0.0349225	0.0649743	0.307407	0.299846	0.285368	0.116876	0.181824	0.0943116	0.147263	0.0278563	0.23097	0.00583914	0.0218177	0.161206	0	0.199071	0.199029	0.126947	0.177007	0.228813	0.192981	0.161905	0.000755858	0.0231214	0.134046	0.259693	0.197135	0.452381	0.0642674	0.0603622	0.0572519	0.0581395
Norway	0.182759	0	0.0452418	0.452006	0.318185	0.00436115	0.100221	0.414796	0.417992	0.130681	0.0984593	0.163015	0.0375374	0.138758	0.067314	0.515137	0.00772273	0.0694198	0.329165	0.05	0.199071	0.210156	0.159045	0.338088	0.134841	0.0181867	0.166667	0.00226757	0.017341	0.202833	0.212804	0.0257619	0.047619	0.0642674	0.0482897	0.0496183	0.0484496
Norway	0.0448276	0	0.0537107	0.1932	0	0	0.0905622	0.0629144	0.155903	0.0966093	0.0442933	0.100317	0.00991758	0.0469988	0	0.105937	0.00621586	0.00123964	0.0616491	0.05	0.199071	0.118874	0.0390948	0.0123136	0.0871341	0.0212178	0.0380952	0.000755858	0.0115607	0.0158739	0.220018	0.0257619	0.047619	0	0.028169	0.0267176	0.0271318
Norway	0.0827586	0	0.0690885	0.363603	0.170562	0.00223717	0.0876968	0.22043	0.261281	0.114031	0.0689208	0.109721	0.0544162	0.0528177	0.0265842	0.36737	0.0105481	0.047248	0.231623	0.05	0	0.0921384	0.118284	0.13391	0.115902	0.0333423	0.1	0.000755858	0.0115607	0.0828968	0.44725	0.040323	0.119048	0.0642674	0.028169	0.0267176	0.0290698
Norway	0.0517241	0.298805	0.111656	0.369222	0.287593	0.0441641	0.295325	0.363257	0.347292	0.189614	0.154431	0.1348	0.0145209	0.0926548	0.0438374	0.458303	0.00527406	0.0296805	0.299593	0.1	0.796284	0.109207	0.144384	0.268355	0.0951992	0.00909336	0.142857	0	0	0.156975	0.0937782	0.013441	0.047619	0	0.00804829	0.00763359	0.00775194
Norway	0.037931	0	0.155783	0.237506	0.24872	0.0321527	0.160266	0.247128	0.321819	0.0783041	0.0950649	0.119126	0.018357	0.108769	0.0405043	0.140037	0.0800527	0.0343557	0.161869	0.1	0.199071	0.106135	0.106067	0.137591	0.0811213	0.0414253	0.0619048	0.000755858	0.017341	0.1217	0.0685302	0.0324824	0.261905	0	0	0	0.00193798
Norway	0.0724138	0	0.107199	0.212215	0.304136	0.0266862	0.36641	0.386713	0.424388	0.1615	0.182597	0.219443	0.0214258	0.128016	0.0840116	0.40147	0.00809945	0.0429978	0.34349	0.15	0.199071	0.149083	0.126503	0.32738	0.0763327	0.00707261	0.114286	0.0143613	0	0.211651	0.242561	0.00896067	0.047619	0.0642674	0.00402414	0.0019084	0.00193798
Norway	0.0310345	0	0.0256296	0.202485	0.221256	0.00628538	0.118986	0.270356	0.323223	0.0928438	0.0915983	0.172419	0.0321669	0.0528177	0.037292	0.287804	0.00678094	0.0768577	0.283094	0.05	0.199071	0.154672	0.140386	0.174665	0.0970355	0.00202075	0.0809524	0	0.0115607	0.153447	0.696123	0.0100808	0.0714286	0.0642674	0.0442656	0.0400763	0.0406977
Norway	0.0896552	0.298805	0.0626254	0.192743	0.167623	0.151135	0.340073	0.271864	0.310449	0.202027	0.179853	0.175554	0.0398391	0.179491	0.07997	0.23097	0.00583914	0.0212864	0.154987	0.25	0.199071	0.176473	0.0638622	0.21609	0.104128	0.00707261	0.119048	0	0.00578035	0.119936	0.22633	0.00896067	0	0	0.00603622	0.0019084	0.00387597
Norway	0.0448276	0	0.0193893	0.106517	0.0524804	0.000213064	0.089975	0.134807	0.218943	0.0642939	0.052021	0.0721026	0.0198914	0.0953404	0.00886409	0.208237	0.00565078	0.0145923	0.0859373	0.05	0.199071	0.1371	0.0398722	0.0803727	0.0622908	0.0394046	0.0428571	0.000755858	0.0115607	0.0352752	0.238052	0.0448034	0.190476	0.0642674	0.0321932	0.0324427	0.0310078
Norway	0.0413793	0	0.157343	0.130981	0.259747	0.029223	0.0567431	0.407125	0.375046	0.148225	0.133198	0.188094	0.0237275	0.102055	0.0509061	0.23097	0.012055	0.030566	0.221632	0.1	0.398142	0.130504	0.103068	0.248948	0.0618947	0.075778	0.133333	0.00151172	0.0115607	0.171085	0.133454	0.0705653	0.214286	0.0642674	0.00603622	0.00572519	0.00581395
Norway	0.062069	0	0.0222866	0.275965	0.284625	0.00428125	0.114663	0.353278	0.366663	0.0849402	0.0956426	0.172419	0.108889	0.133387	0.0641177	0.33327	0.00527406	0.0512857	0.321045	0.05	0.199071	0.211969	0.175815	0.264742	0.0738123	0.00707261	0.142857	0.00831444	0.0231214	0.185195	0.230839	0.0145611	0.047619	0.0642674	0.189135	0.175573	0.180233
Norway	0.0344828	0	0.0225095	0.211054	0.267783	0.0171183	0.107219	0.289557	0.346993	0.105683	0.0943427	0.150475	0.0782	0.156215	0.0316	0.242337	0.0192127	0.0282638	0.383615	0.1	0.199071	0.169676	0.130945	0.210267	0.0794291	0.0131349	0.0809524	0.00302343	0.00578035	0.160502	0.254283	0.0212816	0	0.0642674	0.0523139	0.0515267	0.0523256
Norway	0.062069	0	0.0619568	0.0589082	0.0432248	0.049564	0.299354	0.133684	0.208737	0.120884	0.136014	0.119126	0.0214258	0.0313325	0.00591744	0.117304	0.00659258	0	0.0536874	0.1	0.398142	0.101604	0.0117729	0.0587571	0.0604185	0.0101037	0.047619	0	0.00578035	0.0388028	0.0928765	0.0112008	0.0238095	0	0.00201207	0.0019084	0
Norway	0.0137931	0	0.106976	0.219305	0.212768	0.00741728	0.122625	0.256128	0.315666	0.0635638	0.0866872	0.0815073	0.0682262	0.124435	0.216723	0.287804	0.0129968	0.0402352	0.190375	0.05	0.199071	0.110868	0.107622	0.194875	0.0652792	0.00101037	0.0571429	0	0.00578035	0.167557	0.148783	0.00560042	0.119048	0.0642674	0.028169	0.0305344	0.0310078
Norway	0.062069	0	0.0374415	0.406147	0.242399	0.000679141	0.119067	0.309824	0.314355	0.093396	0.0795373	0.14107	0.0145209	0.102055	0.0261173	0.26507	0.00791109	0.0780619	0.244725	0.05	0.199071	0.171589	0.156268	0.204044	0.0800412	0.00101037	0.0714286	0	0.0231214	0.155211	0.135257	0.00672051	0.0952381	0.0642674	0.028169	0.0267176	0.0271318
Norway	0.0482759	0	0.028304	0.373924	0.314168	0.00156469	0.105696	0.427984	0.415134	0.0947809	0.092826	0.191229	0.207093	0.139206	0.129636	0.46967	0.00113016	0.0757243	0.346211	0.05	0.199071	0.180199	0.188588	0.346319	0.0892584	0.00808299	0.22381	0.000755858	0.0231214	0.213415	0.0667268	0.0156812	0.047619	0.0642674	0.110664	0.10687	0.108527
Norway	0.0482759	0	0.123022	0.275323	0.236916	0.0237167	0.253496	0.340405	0.354202	0.229568	0.159125	0.144205	0.0597868	0.131149	0.0679741	0.43557	0.00791109	0.029468	0.244422	0.1	0.199071	0.103769	0.107955	0.268288	0.118206	0.0131349	0.171429	0.000755858	0.0231214	0.146392	0.195672	0.0168013	0.0238095	0.0642674	0.0100604	0.00381679	0.00581395
Norway	0.627586	0	0.00445732	0.234669	0.285973	0.00597244	0.117001	0.363901	0.397157	0.104253	0.100265	0.115991	0.0260292	0.120854	0.0298126	0.36737	0.0050857	0.0388893	0.279235	0.05	0.199071	0.217306	0.161599	0.309579	0.0913827	0.00303112	0.0714286	0	0.00578035	0.183431	0.339044	0.0100808	0.0714286	0.0642674	0.0905433	0.0896947	0.0891473
Norway	0.0206897	0	0.043236	0.231947	0.0981447	0.0037153	0.101445	0.189526	0.250617	0.0558679	0.0795373	0.087777	0.0697606	0.0850454	0.0285648	0.253704	0.0069693	0.0279804	0.12409	0.1	0.199071	0.157894	0.0690823	0.124809	0.0533615	0.0151556	0.0952381	0.00151172	0.00578035	0.0599679	0.207394	0.0212816	0	0	0.0261569	0.0248092	0.0251938
Norway	0.0413793	0	0.013372	0.125151	0.308825	0.00295626	0.0985898	0.36752	0.402696	0.0569022	0.0900816	0.156745	0.0137537	0.0734076	0.0114243	0.219604	0.00546242	0.0282992	0.186977	0.05	0	0.116104	0.127502	0.266615	0.0549818	0.0323319	0.0714286	0	0	0.202833	0.186655	0.0414431	0.0714286	0.0642674	0.0221328	0.0229008	0.0232558
Norway	0.0551724	0	0.00289726	0.379058	0.371558	0.00495373	0.103541	0.376212	0.388459	0.0899784	0.0994704	0.0971817	0.112725	0.147263	0.0887536	0.321904	0.0101714	0.0474605	0.281452	0.1	0.199071	0.177077	0.192142	0.299474	0.0919588	0.0191971	0.157143	0.00151172	0.00578035	0.225762	0.229937	0.026882	0	0.0642674	0.028169	0.0248092	0.0271318
Norway	1	0	0.0652998	0.135267	0.0741465	0.00177775	0.0845511	0.147751	0.225498	0.0640467	0.0674763	0.131666	0.0989149	0.0264088	0.0230499	0.16277	0.00809945	0.0236948	0.0868587	0.05	0.199071	0.0980292	0.0399833	0.0615009	0.0693117	0.067695	0.109524	0.000755858	0.00578035	0.0599679	0.184851	0.0728055	0.190476	0.0642674	0.0764588	0.0763359	0.0755814
Norway	0.0551724	0	0.0967239	0.201244	0.150726	0.0392903	0.119963	0.213341	0.27073	0.0771945	0.132187	0.137935	0.209394	0.135625	0.0241287	0.185504	0.00470898	0.0224198	0.167426	0.05	0.199071	0.220427	0.1054	0.159072	0.0603105	0.00202075	0.161905	0.000755858	0.00578035	0.0970069	0.125338	0.0100808	0.0952381	0.0642674	0.0221328	0.0229008	0.0213178
Norway	0.0482759	0	0.0684199	0.179297	0.157808	0.00268327	0.114754	0.219428	0.271636	0.0844099	0.0798262	0.15988	0.0574851	0.151739	0.0276308	0.185504	0.00828781	0.0477793	0.162876	0	0.199071	0.234978	0.0727474	0.151778	0.0702118	0.00808299	0.133333	0	0.0404624	0.0987707	0.35257	0.0123209	0.0714286	0.0642674	0.0603622	0.0610687	0.0600775
Norway	0.0517241	0	0.0312012	0.301616	0.420955	0.0122578	0.172101	0.374532	0.380305	0.0706872	0.110304	0.163015	0.0620884	0.140549	0.0392645	0.276437	0.00169523	0.0402706	0.271461	0.05	0	0.247112	0.176149	0.329254	0.0724801	0.00909336	0.161905	0	0.00578035	0.211651	0.176736	0.0235218	0.047619	0.0642674	0.00603622	0.0019084	0.00387597
Norway	0.0275862	0	0.0517049	0.210804	0.117493	0.0728345	0.105178	0.185338	0.243504	0.0912511	0.237557	0.128531	0.0751311	0.108769	0.0296758	0.174137	0.00640422	0.0239073	0.158672	0.05	0.199071	0.224858	0.0984033	0.124474	0.0724081	0.00101037	0.128571	0	0.0115607	0.0705505	0.62128	0.00560042	0.0714286	0.0642674	0.0362173	0.0362595	0.0368217
Norway	0.0413793	0	0.0294183	0.307603	0.217007	0.0108396	0.117851	0.292559	0.319504	0.150389	0.109004	0.14734	0.270772	0.185757	0.0558494	0.29917	0.00715766	0.0239428	0.2305	0.05	0.398142	0.266345	0.135277	0.199359	0.122419	0.00505187	0.157143	0.000755858	0.017341	0.134046	0.262399	0.013441	0.047619	0.0642674	0.1167	0.108779	0.112403
Norway	0.0655172	0	0.083129	0.311924	0.35531	0.00638526	0.173792	0.353778	0.380767	0.096661	0.0964371	0.144205	0.0398391	0.132939	0.0569846	0.446937	0.00301375	0.0496564	0.305467	0	0	0.182112	0.159156	0.333269	0.111653	0.0181867	0.157143	0	0.00578035	0.197541	0.108206	0.0358427	0.0714286	0.0642674	0	0.0019084	0.00193798
Norway	0.296552	0	0.0271897	0.24276	0.180991	0.0532526	0.107129	0.280491	0.319665	0.124233	0.13262	0.200633	0.0774328	0.131149	0.0383628	0.140037	0.0050857	0.0267408	0.129475	0.05	0.199071	0.210005	0.0614188	0.173728	0.0929669	0.00707261	0.0714286	0	0.017341	0.137573	0.2633	0.013441	0.047619	0.0642674	0.203219	0.198473	0.199612
Norway	0.103448	0	0.120793	0.412232	0.522072	0.0201345	0.0994319	0.582051	0.48857	0.167837	0.132403	0.131666	0.0559507	0.180386	0.0906536	0.424203	0.00565078	0.0556776	0.406464	0.05	0.199071	0.204215	0.230681	0.427495	0.157632	0.117203	0.161905	0	0.0115607	0.354516	0.607755	0.154572	0.5	0.128535	0.0100604	0.0133588	0.0116279
Norway	0.0724138	0	0.0176064	0.406887	0.383884	9.32154e-05	0.103937	0.464977	0.436546	0.125212	0.0966537	0.181824	0.0889411	0.110559	0.104042	0.310537	0.00772273	0.0511794	0.305294	0	0.199071	0.231655	0.184256	0.357361	0.0951992	0.0272801	0.142857	0.00151172	0.00578035	0.252218	0.392245	0.0336025	0.0238095	0.0642674	0.0402414	0.0381679	0.0387597
Norway	0.0344828	0	0.0421217	0.263449	0.30986	0.0733139	0.110949	0.361973	0.367857	0.104596	0.178047	0.15988	0.0191242	0.158005	0.0499078	0.219604	0.0050857	0.0436708	0.245805	0.05	0.199071	0.223599	0.150715	0.26434	0.0833536	0.00505187	0.114286	0.00151172	0.0115607	0.185195	0.158702	0.013441	0.0714286	0.0642674	0.124748	0.118321	0.122093
Norway	0.0448276	0	0.0318698	0.368988	0.370017	0.0125242	0.106305	0.427388	0.363804	0.119113	0.113987	0.0815073	0.0559507	0.129806	0.15647	0.219604	0.00339047	0.0800808	0.258388	0.05	0	0.188053	0.197917	0.25109	0.0899785	0.00808299	0.0619048	0.000755858	0.0289017	0.216943	0.0586114	0.0156812	0.047619	0.0642674	0.472837	0.446565	0.453488
Norway	0.203448	0	0.0590595	0.262846	0.229231	0.0269992	0.111506	0.283268	0.292832	0.105566	0.106115	0.15361	0.177171	0.15711	0.0575965	0.26507	0.00941797	0.0389247	0.273563	0	0.199071	0.227426	0.159156	0.166902	0.093435	0.00303112	0.109524	0	0.017341	0.132282	1	0.0100808	0.0714286	0.0642674	0.054326	0.0496183	0.0523256
Norway	0.0241379	0	0.0552708	0.262909	0.10355	0.00547308	0.102312	0.189701	0.227171	0.0767571	0.0813428	0.0721026	0.0344686	0.0868359	0.020224	0.151404	0.00150688	0.0196572	0.145729	0.05	0.199071	0.181105	0.0867415	0.0932217	0.064307	0.016166	0.0142857	0.00226757	0.0231214	0.0864243	0.385933	0.0201615	0.0238095	0.0642674	0.0100604	0.00954198	0.00968992
Norway	0.668966	0	0.064854	0.258473	0.284038	0.0407018	0.120538	0.338637	0.36824	0.0877319	0.152842	0.181824	0.0413735	0.134282	0.0484667	0.253704	0.00527406	0.0586173	0.242292	0	0.199071	0.21358	0.140053	0.267218	0.071616	0.00303112	0.171429	0.000755858	0.00578035	0.183431	0.132552	0.0112008	0.0952381	0.0642674	0.100604	0.103053	0.100775
Norway	0.0896552	0	0.0403388	0.36735	0.394061	0.00756376	0.0714843	0.441253	0.403919	0.173515	0.102648	0.197498	0.0889411	0.249765	0.0422755	0.26507	0.00998305	0.0527378	0.271086	0.1	0	0.268913	0.186144	0.313862	0.126271	0.10912	0.17619	0.00755858	0.00578035	0.22047	0.540126	0.113129	0.380952	0.0642674	0.0523139	0.0496183	0.0503876
Norway	0.0137931	0	0.0554936	0.080979	0.0677487	0.0247354	0.117942	0.143726	0.232018	0.0236349	0.144175	0.175554	0.118863	0.0165615	0.0456811	0.208237	0.00753438	0.0629029	0.160198	0.05	0.199071	0.0199885	0.0196585	0.0691969	0.0288782	0.00505187	0.133333	0	0.0115607	0.0687867	0.123535	0.00672051	0.0714286	0.0642674	0.195171	0.19084	0.19186
Norway	0.0448276	0	0.0144863	0.198656	0.352997	0.00955458	0.105326	0.41126	0.449906	0.120599	0.114492	0.222578	0.151853	0.161139	0.0765564	0.310537	0.0101714	0.0672239	0.258143	0.05	0.199071	0.170783	0.14916	0.298604	0.108665	0.0121245	0.133333	0.00529101	0.00578035	0.23458	0.926961	0.0190414	0	0.0642674	0.0643863	0.0610687	0.0639535
Norway	0.0103448	0	0.0820147	0.150849	0.182132	0.0141155	0.111964	0.233644	0.29218	0.0775144	0.115865	0.1348	0.182542	0.10474	0.0313826	0.151404	0.0050857	0.0113339	0.168765	0.05	0.199071	0.192786	0.0865194	0.15934	0.0579702	0.00303112	0.119048	0.000755858	0.00578035	0.112881	0.544635	0.00896067	0.0952381	0.0642674	0.0643863	0.0629771	0.0620155
Norway	0.0517241	0.298805	0.0280811	0.407985	0.363014	0.0104002	0.199395	0.361977	0.384136	0.196126	0.108065	0.222578	0.0436752	0.199633	0.0474603	0.219604	0.00357883	0.0498335	0.196033	0.05	0	0.276868	0.110287	0.311453	0.214195	0.00101037	0.138095	0.00377929	0.00578035	0.20636	0.248873	0.0123209	0.047619	0.0642674	0.0100604	0.0114504	0.00968992
Norway	0.0551724	0	0.0164921	0.2881	0.138358	0.00868235	0.0784209	0.243559	0.248191	0.093765	0.0811262	0.125396	0.178706	0.0859406	0.0355771	0.26507	0.016764	0.0443083	0.149458	0.05	0	0.172747	0.0938497	0.110621	0.0741004	0.0626431	0.147619	0.000755858	0.00578035	0.0582041	0.279531	0.0761657	0.261905	0.0642674	0.056338	0.0515267	0.0523256
[truncated: 376 more rows]

## Sheet: REIMS data
REIMS data can be found in separate form
